# Supplementary material for: Multi-omics approach identifies germline regulatory variants associated with hematopoietic malignancies in retriever dog breeds
Source: PLoS Genet. 2021 May 13;17(5):e1009543. doi: 10.1371/journal.pgen.1009543 (PMC8118335; doi:10.1371/journal.pgen.1009543)
Supplement: S1 Table — (XLSX) [file pgen.1009543.s004.xlsx]

## Sheet: All_FCR_191107_177v132_95CR_gem
S1 Table. FCR GWAS #1 GEMMA output. 177 histiocytic sarcoma cases vs. 132 controls.
chr	rs	ps	n_miss	allele1	allele0	af	beta	se	l_remle	p_wald
5	chr5_33001550	33001550	0	A	G	0.455	-0.25578	0.0424511	0.274662	4.82778e-09
5	chr5_32824053	32824053	0	C	T	0.437	-0.254863	0.0431894	0.309254	9.54392e-09
5	chr5_35693798	35693798	0	C	A	0.464	-0.252587	0.0429398	0.294557	1.05657e-08
5	chr5_32861032	32861032	1	G	C	0.438	-0.253751	0.0433912	0.308783	1.27278e-08
5	chr5_33586501	33586501	0	C	T	0.46	-0.247376	0.0425332	0.265708	1.51207e-08
5	chr5_32761568	32761568	1	A	G	0.456	-0.248618	0.0430389	0.30044	1.86908e-08
5	chr5_33531780	33531780	0	G	A	0.458	-0.244168	0.0427175	0.262346	2.58431e-08
5	chr5_33472625	33472625	1	T	C	0.455	-0.244861	0.042972	0.261741	2.83929e-08
5	chr5_33488993	33488993	1	C	T	0.459	-0.242226	0.0428725	0.261506	3.6637e-08
5	chr5_31561261	31561261	2	C	T	0.492	-0.243612	0.0435426	0.283863	4.89304e-08
5	chr5_32389061	32389061	0	C	T	0.481	-0.236089	0.0423343	0.25751	5.3763e-08
5	chr5_33550375	33550375	0	T	C	0.453	-0.237103	0.0428562	0.250018	6.76745e-08
5	chr5_31606290	31606290	1	A	G	0.494	-0.239847	0.0435541	0.286731	7.72746e-08
5	chr5_35644549	35644549	0	C	T	0.477	-0.234719	0.0427484	0.270212	8.40053e-08
5	chr5_32111827	32111827	0	C	A	0.49	-0.234958	0.0433329	0.278195	1.1941e-07
5	chr5_32114178	32114178	0	T	C	0.49	-0.234958	0.0433329	0.278195	1.1941e-07
5	chr5_34676294	34676294	0	G	A	0.472	-0.232107	0.0431725	0.254458	1.50832e-07
5	chr5_34684128	34684128	0	A	T	0.472	-0.232107	0.0431725	0.254458	1.50832e-07
5	chr5_34362236	34362236	0	T	C	0.453	-0.228994	0.0427555	0.257296	1.67216e-07
5	chr5_31541743	31541743	0	G	A	0.492	-0.231819	0.0434883	0.273987	1.90003e-07
5	chr5_31551708	31551708	0	C	T	0.492	-0.231819	0.0434883	0.273987	1.90003e-07
5	chr5_31714339	31714339	0	G	A	0.492	-0.231819	0.0434883	0.273987	1.90003e-07
5	chr5_31916076	31916076	0	C	A	0.492	-0.231819	0.0434883	0.273987	1.90003e-07
5	chr5_31920316	31920316	0	C	T	0.492	-0.231819	0.0434883	0.273987	1.90003e-07
5	chr5_31937454	31937454	0	A	C	0.492	-0.231819	0.0434883	0.273987	1.90003e-07
5	chr5_34615810	34615810	0	C	T	0.474	-0.228978	0.0432646	0.25275	2.30095e-07
5	chr5_34324712	34324712	0	A	G	0.455	-0.225694	0.0428238	0.255384	2.57131e-07
5	chr5_28455502	28455502	1	C	A	0.49	-0.216953	0.0411929	0.249757	2.61722e-07
5	chr5_35846482	35846482	0	C	T	0.448	-0.229007	0.0436308	0.308463	2.86298e-07
5	chr5_35863769	35863769	0	G	A	0.448	-0.229007	0.0436308	0.308463	2.86298e-07
5	chr5_35879063	35879063	0	A	G	0.448	-0.229007	0.0436308	0.308463	2.86298e-07
5	chr5_35720138	35720138	3	C	T	0.449	-0.21642	0.0418321	0.262818	4.15515e-07
5	chr5_28395004	28395004	0	A	G	0.492	-0.211986	0.0411082	0.245058	4.51189e-07
5	chr5_28404365	28404365	0	G	A	0.492	-0.211986	0.0411082	0.245058	4.51189e-07
5	chr5_28414083	28414083	0	G	A	0.492	-0.211986	0.0411082	0.245058	4.51189e-07
5	chr5_28448753	28448753	0	C	T	0.492	-0.211986	0.0411082	0.245058	4.51189e-07
5	chr5_28480167	28480167	0	G	A	0.492	-0.211986	0.0411082	0.245058	4.51189e-07
5	chr5_28309815	28309815	0	C	T	0.492	-0.2116	0.0410913	0.24588	4.67608e-07
5	chr5_29067107	29067107	0	G	A	0.466	-0.218974	0.0425779	0.259838	4.82999e-07
5	chr5_33633274	33633274	0	G	T	0.469	-0.217057	0.0423833	0.220609	5.36899e-07
5	chr5_28425203	28425203	3	A	C	0.493	-0.210494	0.0412993	0.244531	6.05021e-07
5	chr5_35596689	35596689	0	C	T	0.437	-0.210116	0.0413408	0.255148	6.48396e-07
5	chr5_30892567	30892567	2	T	C	0.49	0.217246	0.0429961	0.250434	7.49321e-07
5	chr5_28996527	28996527	0	A	C	0.46	-0.213838	0.0424828	0.253227	8.22e-07
5	chr5_28237556	28237556	1	G	T	0.456	-0.198043	0.0397532	0.227834	1.05357e-06
5	chr5_35673336	35673336	0	T	C	0.442	-0.208761	0.0419127	0.254516	1.0584e-06
5	chr5_35682394	35682394	0	A	G	0.442	-0.208761	0.0419127	0.254516	1.0584e-06
5	chr5_35694546	35694546	0	G	A	0.442	-0.208761	0.0419127	0.254516	1.0584e-06
5	chr5_35709850	35709850	0	G	A	0.442	-0.208761	0.0419127	0.254516	1.0584e-06
5	chr5_29173954	29173954	0	T	C	0.471	-0.20885	0.0420091	0.248797	1.10649e-06
5	chr5_29045308	29045308	1	C	T	0.461	-0.211985	0.0426469	0.253059	1.11102e-06
5	chr5_29009866	29009866	0	G	A	0.461	-0.211704	0.0426467	0.252751	1.14638e-06
5	chr5_33823740	33823740	0	C	T	0.469	-0.211704	0.0426899	0.218577	1.17422e-06
5	chr5_35649636	35649636	0	A	G	0.461	-0.20654	0.0417977	0.247443	1.2772e-06
5	chr5_28606292	28606292	8	T	A	0.48	-0.208274	0.0422953	0.25377	1.3855e-06
5	chr5_35391018	35391018	0	G	A	0.44	-0.208424	0.0423284	0.251676	1.38744e-06
5	chr5_30907627	30907627	2	A	G	0.487	0.211561	0.0430652	0.250183	1.46431e-06
5	chr5_28579163	28579163	1	T	C	0.469	-0.206255	0.0420562	0.266325	1.52299e-06
5	chr5_28225323	28225323	1	C	A	0.453	-0.194765	0.039737	0.213936	1.54418e-06
5	chr5_31376656	31376656	0	T	C	0.495	0.211798	0.0432132	0.237234	1.54496e-06
5	chr5_31465970	31465970	0	C	T	0.495	0.211798	0.0432132	0.237234	1.54496e-06
5	chr5_31483497	31483497	0	T	C	0.495	0.211798	0.0432132	0.237234	1.54496e-06
5	chr5_31433164	31433164	1	T	C	0.495	0.211775	0.0432142	0.237277	1.54968e-06
5	chr5_34321500	34321500	0	T	C	0.468	-0.208941	0.0427222	0.229573	1.62373e-06
5	chr5_34322005	34322005	0	A	G	0.468	-0.208941	0.0427222	0.229573	1.62373e-06
5	chr5_28053450	28053450	3	G	A	0.435	-0.198518	0.0406233	0.246305	1.65373e-06
5	chr5_28624464	28624464	1	C	T	0.466	-0.205599	0.0421485	0.261868	1.72389e-06
5	chr5_28245295	28245295	0	C	A	0.458	-0.193393	0.0396892	0.224767	1.76735e-06
5	chr5_28178411	28178411	7	G	A	0.429	-0.196986	0.0404749	0.231929	1.81634e-06
5	chr5_33173517	33173517	0	G	A	0.382	-0.200974	0.0412989	0.23197	1.8208e-06
5	chr5_34883138	34883138	10	C	T	0.4	-0.201555	0.0416368	0.228756	2.05238e-06
5	chr5_36334029	36334029	0	T	C	0.468	-0.207561	0.042936	0.301525	2.11658e-06
5	chr5_28334136	28334136	1	G	A	0.466	-0.202668	0.0419673	0.253993	2.16655e-06
5	chr5_30780989	30780989	0	G	A	0.49	0.206178	0.0429356	0.243134	2.45848e-06
5	chr5_30870296	30870296	0	A	G	0.49	0.206178	0.0429356	0.243134	2.45848e-06
5	chr5_30914950	30914950	0	T	C	0.49	0.206178	0.0429356	0.243134	2.45848e-06
5	chr5_28963625	28963625	0	C	T	0.468	-0.20204	0.0420741	0.26829	2.45898e-06
5	chr5_30785210	30785210	1	T	C	0.49	0.206122	0.0429372	0.243127	2.47561e-06
5	chr5_30861988	30861988	1	A	G	0.49	0.206112	0.0429358	0.243066	2.47662e-06
5	chr5_33197053	33197053	0	G	T	0.38	-0.198439	0.0415285	0.230343	2.74342e-06
5	chr5_32787631	32787631	0	A	G	0.364	-0.201461	0.042208	0.254667	2.81195e-06
5	chr5_29523416	29523416	1	G	A	0.409	-0.197213	0.0413659	0.238366	2.88467e-06
5	chr5_33335172	33335172	2	C	T	0.384	-0.1989	0.0417337	0.23443	2.90579e-06
5	chr5_28536397	28536397	0	G	T	0.468	-0.19972	0.0420186	0.256833	3.08245e-06
5	chr5_28651315	28651315	0	T	C	0.468	-0.19972	0.0420186	0.256833	3.08245e-06
5	chr5_30958863	30958863	1	A	G	0.494	0.204216	0.0429882	0.228842	3.12004e-06
5	chr5_33422865	33422865	0	T	C	0.393	-0.195819	0.0412538	0.241034	3.17535e-06
5	chr5_33437868	33437868	0	C	T	0.393	-0.195819	0.0412538	0.241034	3.17535e-06
5	chr5_28078191	28078191	1	T	C	0.445	-0.191771	0.0404124	0.259076	3.19513e-06
5	chr5_30990649	30990649	0	C	A	0.494	0.202349	0.042761	0.230816	3.39603e-06
5	chr5_31060467	31060467	0	T	G	0.494	0.202349	0.042761	0.230816	3.39603e-06
5	chr5_31071335	31071335	0	A	C	0.494	0.202349	0.042761	0.230816	3.39603e-06
5	chr5_31072997	31072997	0	A	G	0.494	0.202349	0.042761	0.230816	3.39603e-06
5	chr5_36467068	36467068	0	A	C	0.469	-0.204008	0.0431291	0.301268	3.42603e-06
5	chr5_28116735	28116735	0	G	A	0.453	-0.188609	0.0399262	0.21721	3.5252e-06
5	chr5_28213824	28213824	0	T	C	0.453	-0.188609	0.0399262	0.21721	3.5252e-06
5	chr5_35352217	35352217	1	T	C	0.398	-0.1956	0.0414634	0.245237	3.63247e-06
5	chr5_35326126	35326126	0	T	C	0.398	-0.194956	0.0414685	0.244743	3.9104e-06
5	chr5_35336504	35336504	0	C	T	0.398	-0.194956	0.0414685	0.244743	3.9104e-06
5	chr5_35361510	35361510	0	C	T	0.398	-0.194956	0.0414685	0.244743	3.9104e-06
5	chr5_33314091	33314091	0	T	C	0.382	-0.195247	0.0415853	0.229643	4.02249e-06
5	chr5_33521775	33521775	2	A	G	0.391	-0.19469	0.0414678	0.24039	4.02506e-06
5	chr5_28552440	28552440	1	T	C	0.469	-0.198034	0.0421875	0.255963	4.04032e-06
5	chr5_28587020	28587020	4	T	C	0.47	-0.197858	0.0424306	0.261732	4.6531e-06
5	chr5_31049665	31049665	0	T	C	0.495	0.198786	0.0429192	0.228727	5.36561e-06
5	chr5_35370915	35370915	0	A	C	0.4	-0.191674	0.0415098	0.243573	5.71723e-06
5	chr5_35377215	35377215	0	A	G	0.4	-0.191674	0.0415098	0.243573	5.71723e-06
5	chr5_28088461	28088461	1	G	A	0.435	-0.185877	0.0403052	0.243983	5.86894e-06
5	chr5_28715943	28715943	11	T	G	0.466	-0.194968	0.0422937	0.253996	5.91854e-06
5	chr5_31554998	31554998	2	A	G	0.332	-0.212926	0.0462935	0.239445	6.20108e-06
5	chr5_30939821	30939821	1	A	G	0.315	-0.216993	0.0472175	0.280654	6.31034e-06
5	chr5_33392144	33392144	0	T	C	0.388	-0.190336	0.0414745	0.231561	6.49301e-06
5	chr5_31017128	31017128	0	A	G	0.337	-0.21326	0.0465066	0.24333	6.59976e-06
5	chr5_35164008	35164008	0	A	G	0.396	-0.190387	0.0416106	0.234043	6.90657e-06
5	chr5_30848046	30848046	13	C	T	0.367	0.302364	0.0662364	0.199235	7.23858e-06
5	chr5_28168340	28168340	3	A	G	0.436	-0.18567	0.0407375	0.240179	7.47457e-06
5	chr5_28101855	28101855	0	A	C	0.472	-0.190999	0.0420939	0.257286	8.18021e-06
5	chr5_35410916	35410916	0	A	T	0.405	-0.186612	0.0412721	0.245011	8.77976e-06
5	chr5_28068380	28068380	0	C	T	0.489	-0.187045	0.0414508	0.228625	9.13898e-06
5	chr5_28030524	28030524	0	A	G	0.437	-0.180984	0.0402276	0.240435	9.69841e-06
5	chr5_28062821	28062821	0	C	G	0.437	-0.180984	0.0402276	0.240435	9.69841e-06
5	chr5_36414189	36414189	1	C	G	0.481	-0.191157	0.0429192	0.283288	1.18251e-05
5	chr5_36460763	36460763	0	T	C	0.481	-0.191033	0.0429221	0.283236	1.1991e-05
5	chr5_30965473	30965473	0	C	T	0.484	-0.1922	0.0435502	0.245282	1.41128e-05
5	chr5_36758427	36758427	0	C	G	0.461	-0.192481	0.0436899	0.290568	1.45925e-05
5	chr5_36748647	36748647	1	A	C	0.466	-0.19267	0.0437903	0.296343	1.49628e-05
5	chr5_29527253	29527253	7	T	C	0.421	-0.184301	0.0419105	0.242339	1.51158e-05
5	chr5_30879777	30879777	0	G	A	0.316	-0.207652	0.0472898	0.2738	1.55427e-05
5	chr5_29281336	29281336	0	G	A	0.409	-0.178849	0.040939	0.254958	1.71192e-05
5	chr5_29284352	29284352	0	G	T	0.409	-0.178849	0.040939	0.254958	1.71192e-05
5	chr5_29665906	29665906	1	C	T	0.424	-0.178107	0.0407796	0.245806	1.7202e-05
5	chr5_29893423	29893423	0	T	C	0.426	-0.178326	0.0410812	0.253924	1.92968e-05
5	chr5_25555811	25555811	0	T	C	0.383	-0.18647	0.0432563	0.295888	2.19377e-05
5	chr5_29021295	29021295	0	G	A	0.4	-0.177208	0.0411119	0.247526	2.19775e-05
5	chr5_30955948	30955948	0	G	T	0.312	-0.202853	0.0470626	0.257743	2.1988e-05
5	chr5_28975677	28975677	0	A	G	0.4	-0.176766	0.0410788	0.247865	2.26727e-05
5	chr5_28985349	28985349	0	C	T	0.4	-0.176766	0.0410788	0.247865	2.26727e-05
5	chr5_36787825	36787825	0	T	C	0.463	-0.187463	0.0435668	0.290066	2.26923e-05
5	chr5_36884052	36884052	0	G	A	0.463	-0.187463	0.0435668	0.290066	2.26923e-05
5	chr5_36894564	36894564	0	A	G	0.463	-0.187463	0.0435668	0.290066	2.26923e-05
5	chr5_36909682	36909682	0	G	A	0.463	-0.187463	0.0435668	0.290066	2.26923e-05
5	chr5_29892306	29892306	1	T	C	0.427	-0.176399	0.0411809	0.252816	2.46375e-05
19	chr19_52487724	52487724	1	A	G	0.131	-0.262392	0.0614406	0.18452	2.60184e-05
5	chr5_29679831	29679831	0	C	T	0.406	-0.176712	0.0414801	0.269647	2.71992e-05
5	chr5_30606557	30606557	2	A	G	0.404	-0.179235	0.0421837	0.27471	2.85185e-05
5	chr5_25901916	25901916	0	T	G	0.39	-0.183164	0.0431633	0.278433	2.91774e-05
5	chr5_29731040	29731040	0	A	G	0.403	-0.176099	0.0415463	0.267467	2.97843e-05
5	chr5_29668080	29668080	1	A	G	0.407	-0.174849	0.0415788	0.268588	3.42577e-05
23	chr23_10382199	10382199	0	C	G	0.147	0.238702	0.0568382	0.240665	3.50645e-05
5	chr5_25861003	25861003	0	G	A	0.395	-0.180861	0.0431194	0.282488	3.58419e-05
5	chr5_35891215	35891215	0	T	C	0.283	-0.200432	0.0479895	0.265856	3.8605e-05
5	chr5_33243313	33243313	2	T	C	0.248	-0.198493	0.0475545	0.234335	3.90209e-05
5	chr5_25566379	25566379	4	A	C	0.387	-0.182286	0.0436953	0.294952	3.9386e-05
5	chr5_29748609	29748609	0	G	T	0.405	-0.17395	0.0417021	0.267933	3.94695e-05
5	chr5_29748871	29748871	0	A	C	0.405	-0.17395	0.0417021	0.267933	3.94695e-05
5	chr5_29762601	29762601	0	T	C	0.405	-0.17395	0.0417021	0.267933	3.94695e-05
5	chr5_29778962	29778962	0	G	A	0.405	-0.17395	0.0417021	0.267933	3.94695e-05
5	chr5_27823295	27823295	0	A	G	0.43	-0.167665	0.0402295	0.295033	4.00525e-05
5	chr5_28377050	28377050	0	A	G	0.401	-0.168636	0.0405237	0.25177	4.11111e-05
5	chr5_25695234	25695234	1	T	G	0.399	-0.17708	0.0429982	0.284523	4.91177e-05
5	chr5_34239783	34239783	4	A	G	0.318	-0.195151	0.0475428	0.240831	5.19329e-05
5	chr5_37079787	37079787	1	T	C	0.455	-0.176806	0.0433349	0.289138	5.74625e-05
5	chr5_35607245	35607245	1	A	G	0.32	-0.195951	0.0480508	0.271343	5.79361e-05
5	chr5_35613528	35613528	1	T	C	0.32	-0.195951	0.0480508	0.271343	5.79361e-05
5	chr5_25574096	25574096	0	G	A	0.393	-0.174884	0.0430679	0.277353	6.21738e-05
5	chr5_25584193	25584193	0	C	T	0.393	-0.174884	0.0430679	0.277353	6.21738e-05
5	chr5_25650600	25650600	0	C	T	0.393	-0.174884	0.0430679	0.277353	6.21738e-05
5	chr5_35537934	35537934	0	T	C	0.285	-0.193116	0.047658	0.263996	6.43617e-05
5	chr5_35549115	35549115	0	T	C	0.285	-0.193116	0.047658	0.263996	6.43617e-05
5	chr5_35562090	35562090	0	A	G	0.285	-0.193116	0.047658	0.263996	6.43617e-05
5	chr5_35580843	35580843	0	A	G	0.285	-0.193116	0.047658	0.263996	6.43617e-05
5	chr5_26105968	26105968	1	T	C	0.43	-0.169952	0.041947	0.275005	6.45039e-05
5	chr5_36742373	36742373	1	T	C	0.456	-0.178598	0.0440938	0.277071	6.48125e-05
5	chr5_27892347	27892347	0	G	A	0.468	-0.169148	0.0417903	0.301001	6.55703e-05
5	chr5_33281175	33281175	0	T	C	0.248	-0.192468	0.0475768	0.231139	6.61384e-05
9	chr9_14629278	14629278	0	G	A	0.403	-0.161613	0.0399902	0.2087	6.72448e-05
5	chr5_36994109	36994109	0	G	A	0.451	-0.174209	0.0432445	0.27962	7.08272e-05
12	chr12_65370611	65370611	13	C	T	0.139	-0.225222	0.0559274	0.145397	7.12369e-05
5	chr5_26248786	26248786	2	C	A	0.422	-0.169498	0.0421032	0.266234	7.16075e-05
5	chr5_25666166	25666166	0	C	T	0.434	-0.171094	0.042501	0.259873	7.16432e-05
5	chr5_25673832	25673832	0	T	C	0.434	-0.171094	0.042501	0.259873	7.16432e-05
5	chr5_25365669	25365669	0	C	T	0.385	-0.173631	0.0431487	0.287268	7.21146e-05
5	chr5_25969049	25969049	0	G	A	0.468	-0.168395	0.041853	0.262805	7.22705e-05
5	chr5_25979286	25979286	0	G	T	0.468	-0.168395	0.041853	0.262805	7.22705e-05
5	chr5_31186120	31186120	2	C	G	0.401	-0.169927	0.0423991	0.253495	7.69797e-05
5	chr5_36703386	36703386	0	C	T	0.456	-0.174913	0.0436759	0.280322	7.79162e-05
5	chr5_31171066	31171066	1	G	A	0.401	-0.169479	0.0424316	0.255157	8.13183e-05
5	chr5_25605613	25605613	0	A	G	0.398	-0.17184	0.0430275	0.277086	8.14574e-05
5	chr5_25746044	25746044	0	T	C	0.395	-0.17215	0.0431811	0.276751	8.37851e-05
5	chr5_25844897	25844897	0	G	T	0.387	-0.172005	0.043202	0.274972	8.55789e-05
5	chr5_31185027	31185027	0	G	A	0.401	-0.168419	0.0423178	0.258352	8.61111e-05
5	chr5_34159336	34159336	0	T	C	0.32	-0.189436	0.0476549	0.236686	8.77384e-05
23	chr23_12234683	12234683	1	T	C	0.123	0.243087	0.0612858	0.282615	9.08501e-05
5	chr5_34591118	34591118	0	C	T	0.32	-0.188144	0.0474512	0.240882	9.13735e-05
9	chr9_14540188	14540188	0	G	T	0.327	-0.166845	0.0422762	0.20855	9.83392e-05
5	chr5_27939480	27939480	2	T	C	0.428	-0.161588	0.0409442	0.288067	9.83403e-05
5	chr5_34088493	34088493	0	G	A	0.32	-0.187331	0.0475349	0.232083	0.000100562
5	chr5_26121375	26121375	6	C	G	0.427	-0.16765	0.0425707	0.262838	0.000101664
2	chr2_30445145	30445145	0	C	T	0.4	-0.172549	0.043831	0.203547	0.000102258
2	chr2_30477157	30477157	0	C	T	0.4	-0.172549	0.043831	0.203547	0.000102258
5	chr5_36286936	36286936	0	A	G	0.414	-0.1651	0.0419539	0.278078	0.000102835
5	chr5_37066733	37066733	0	C	T	0.453	-0.169786	0.0432343	0.279079	0.000106208
2	chr2_30429457	30429457	0	A	G	0.396	-0.172622	0.0439604	0.202563	0.000106362
2	chr2_30515211	30515211	0	C	G	0.396	-0.172622	0.0439604	0.202563	0.000106362
5	chr5_37146463	37146463	0	T	C	0.45	-0.170871	0.0435233	0.276502	0.000106692
5	chr5_33103884	33103884	0	C	G	0.246	-0.186793	0.0476362	0.23042	0.000108702
28	chr28_2430565	2430565	2	T	C	0.179	-0.207541	0.0529297	0.185598	0.000108784
5	chr5_25880680	25880680	0	C	A	0.392	-0.168846	0.0431465	0.274612	0.000112156
5	chr5_29795750	29795750	5	T	C	0.41	-0.164836	0.0422096	0.266139	0.000115812
28	chr28_1812878	1812878	0	G	A	0.178	-0.205887	0.0528738	0.184516	0.000121053
28	chr28_2279843	2279843	0	A	G	0.178	-0.205887	0.0528738	0.184516	0.000121053
28	chr28_2293847	2293847	0	G	C	0.178	-0.205887	0.0528738	0.184516	0.000121053
28	chr28_2341316	2341316	0	G	A	0.178	-0.205887	0.0528738	0.184516	0.000121053
28	chr28_2354729	2354729	0	C	T	0.178	-0.205887	0.0528738	0.184516	0.000121053
28	chr28_2406346	2406346	0	C	G	0.178	-0.205887	0.0528738	0.184516	0.000121053
28	chr28_2523735	2523735	0	A	G	0.178	-0.205887	0.0528738	0.184516	0.000121053
5	chr5_25919439	25919439	0	C	A	0.422	-0.165166	0.0425585	0.27233	0.000127405
5	chr5_25930544	25930544	0	G	A	0.422	-0.165166	0.0425585	0.27233	0.000127405
5	chr5_27984694	27984694	0	A	G	0.455	-0.162569	0.0418919	0.286114	0.000127522
5	chr5_34106119	34106119	0	G	A	0.322	-0.185093	0.0477	0.236917	0.000127679
5	chr5_29657626	29657626	0	A	G	0.251	-0.183923	0.0474864	0.266061	0.000131326
5	chr5_26178098	26178098	0	T	C	0.417	-0.16348	0.0422411	0.262499	0.000132876
2	chr2_30416674	30416674	0	C	T	0.401	-0.169995	0.0439616	0.205771	0.000134581
29	chr29_37020882	37020882	0	A	G	0.07	-0.305603	0.0790689	0.230344	0.00013557
28	chr28_2461668	2461668	1	T	C	0.179	-0.204513	0.0529288	0.185363	0.00013616
5	chr5_26239766	26239766	0	A	G	0.455	-0.162338	0.0420514	0.246005	0.000138002
2	chr2_30464167	30464167	5	T	C	0.401	-0.170009	0.044131	0.210892	0.000142437
5	chr5_31040092	31040092	0	G	A	0.35	-0.175132	0.0454675	0.21345	0.00014274
5	chr5_34231901	34231901	8	A	G	0.399	-0.159037	0.0413601	0.218748	0.000146473
5	chr5_37215783	37215783	0	C	T	0.451	-0.167071	0.04349	0.28059	0.000148525
14	chr14_29251607	29251607	3	A	G	0.069	-0.313816	0.0817468	0.204182	0.000150105
28	chr28_2332754	2332754	1	C	T	0.177	-0.203177	0.0530833	0.186704	0.000156876
5	chr5_34117726	34117726	3	T	G	0.324	-0.183632	0.0479813	0.239691	0.000157085
5	chr5_29571145	29571145	3	C	T	0.44	-0.155362	0.0406254	0.225397	0.000158862
5	chr5_35074498	35074498	0	T	C	0.32	-0.183195	0.0479319	0.25224	0.000160263
28	chr28_2383854	2383854	7	C	A	0.182	-0.202515	0.0530894	0.182256	0.000164908
5	chr5_30549988	30549988	0	A	C	0.269	-0.179508	0.0470649	0.242169	0.000165264
5	chr5_25513247	25513247	0	A	G	0.439	-0.161423	0.042374	0.265231	0.000168205
5	chr5_25523568	25523568	0	C	T	0.439	-0.161423	0.042374	0.265231	0.000168205
5	chr5_26171563	26171563	1	T	G	0.464	-0.160888	0.0422863	0.255739	0.000171318
5	chr5_33001663	33001663	0	A	C	0.244	-0.183306	0.0482067	0.220917	0.000172798
19	chr19_52570749	52570749	0	G	T	0.133	-0.233372	0.0614354	0.187131	0.000175373
5	chr5_29695145	29695145	0	C	A	0.44	-0.152256	0.0402584	0.22538	0.000186989
29	chr29_25800849	25800849	0	C	T	0.057	-0.321085	0.0849584	0.165586	0.000188903
23	chr23_9803485	9803485	2	T	C	0.137	0.220064	0.0583349	0.242996	0.000193969
5	chr5_35551897	35551897	0	T	C	0.278	-0.181766	0.048207	0.25401	0.000195375
5	chr5_30000139	30000139	0	G	A	0.437	-0.152625	0.0405377	0.223525	0.000199547
28	chr28_2714567	2714567	0	T	C	0.167	-0.204755	0.0544998	0.185698	0.000205757
28	chr28_2716538	2716538	0	A	G	0.167	-0.204755	0.0544998	0.185698	0.000205757
5	chr5_29381433	29381433	0	C	T	0.262	-0.178691	0.0475769	0.23031	0.000206671
5	chr5_29388649	29388649	0	T	C	0.262	-0.178691	0.0475769	0.23031	0.000206671
5	chr5_26264250	26264250	0	G	A	0.403	-0.157012	0.0419414	0.251314	0.000216534
5	chr5_35433388	35433388	0	A	G	0.322	-0.178903	0.0478022	0.262194	0.000217385
5	chr5_29602822	29602822	7	A	G	0.25	-0.178883	0.0478498	0.261758	0.000220847
5	chr5_29735058	29735058	14	A	G	0.439	-0.150871	0.0403635	0.223799	0.00022135
5	chr5_35827698	35827698	0	C	T	0.267	-0.178887	0.0479551	0.253827	0.000227772
5	chr5_33121411	33121411	0	C	T	0.249	-0.177741	0.0476574	0.231236	0.000228399
29	chr29_24796289	24796289	1	A	G	0.049	-0.336403	0.0902738	0.156507	0.000231096
28	chr28_2445942	2445942	1	G	A	0.167	-0.202672	0.0545432	0.183389	0.000240636
28	chr28_3554913	3554913	0	C	T	0.167	-0.200331	0.0539609	0.187591	0.000243628
23	chr23_9852942	9852942	0	A	G	0.134	0.217704	0.0586422	0.247639	0.000243731
5	chr5_30242162	30242162	0	A	G	0.435	-0.150707	0.0407667	0.225035	0.000258522
5	chr5_30256219	30256219	0	A	T	0.435	-0.150707	0.0407667	0.225035	0.000258522
5	chr5_25408205	25408205	1	T	C	0.399	-0.157741	0.0427585	0.288231	0.000266134
5	chr5_30512037	30512037	0	G	A	0.44	-0.150722	0.0408663	0.231155	0.000267067
5	chr5_30648422	30648422	0	G	T	0.44	-0.150722	0.0408663	0.231155	0.000267067
29	chr29_25690617	25690617	0	G	A	0.049	-0.331917	0.0900755	0.152549	0.000270399
5	chr5_29682683	29682683	4	T	C	0.448	-0.15016	0.0408126	0.232006	0.00027616
5	chr5_32990879	32990879	0	A	G	0.243	-0.177611	0.0483146	0.222062	0.000279416
28	chr28_3523488	3523488	1	T	C	0.169	-0.197533	0.0538493	0.191696	0.000287789
5	chr5_26305194	26305194	1	A	G	0.456	-0.154375	0.0421351	0.295055	0.000292632
26	chr26_38446978	38446978	0	G	A	0.17	0.193756	0.0529961	0.339767	0.000301236
5	chr5_31127195	31127195	0	A	G	0.421	0.262118	0.0717268	0.237173	0.000303116
5	chr5_34696254	34696254	0	G	A	0.27	-0.173153	0.0474619	0.236435	0.000310137
5	chr5_34713622	34713622	0	T	A	0.27	-0.173153	0.0474619	0.236435	0.000310137
5	chr5_34743401	34743401	0	C	A	0.27	-0.173153	0.0474619	0.236435	0.000310137
5	chr5_34750231	34750231	0	C	A	0.27	-0.173153	0.0474619	0.236435	0.000310137
5	chr5_29962773	29962773	0	C	T	0.419	-0.150379	0.0412382	0.240528	0.000312054
5	chr5_26770834	26770834	1	G	A	0.455	-0.155142	0.0426532	0.294274	0.000323074
5	chr5_29836124	29836124	7	G	A	0.243	-0.176355	0.0484976	0.246624	0.000324164
26	chr26_13238031	13238031	0	G	A	0.451	0.144732	0.0398376	0.20988	0.000328208
5	chr5_31113556	31113556	1	C	T	0.42	0.260651	0.07175	0.236942	0.000328544
5	chr5_26616277	26616277	1	A	G	0.459	-0.155059	0.0427487	0.305082	0.000335374
23	chr23_12245950	12245950	1	T	C	0.114	0.228772	0.0632028	0.288409	0.000344912
28	chr28_1983500	1983500	0	C	T	0.115	-0.228317	0.0630826	0.203985	0.000345332
5	chr5_35507318	35507318	0	C	T	0.269	-0.172011	0.0476236	0.253004	0.000354965
5	chr5_35739752	35739752	0	T	C	0.298	-0.168326	0.0466542	0.249171	0.000360184
5	chr5_25377275	25377275	1	G	A	0.443	-0.153114	0.0424445	0.265618	0.000360926
9	chr9_13731607	13731607	0	A	G	0.495	0.14229	0.0394712	0.18664	0.000364262
28	chr28_1908722	1908722	1	T	C	0.115	-0.22699	0.0631173	0.204376	0.000375973
26	chr26_11925082	11925082	0	G	A	0.463	0.146276	0.0406808	0.118284	0.000376827
5	chr5_30139206	30139206	0	A	G	0.244	-0.173279	0.0481972	0.252592	0.000377527
5	chr5_30179859	30179859	0	T	G	0.244	-0.173279	0.0481972	0.252592	0.000377527
5	chr5_30186890	30186890	0	T	C	0.244	-0.173279	0.0481972	0.252592	0.000377527
5	chr5_30212020	30212020	0	A	G	0.244	-0.173279	0.0481972	0.252592	0.000377527
9	chr9_14679055	14679055	0	T	C	0.479	0.142728	0.0397389	0.195444	0.000382526
5	chr5_37001056	37001056	0	T	C	0.439	-0.152486	0.0424691	0.268321	0.000384103
5	chr5_37526089	37526089	1	G	T	0.463	-0.154914	0.0431461	0.273473	0.000384187
5	chr5_30128524	30128524	7	A	C	0.248	-0.173768	0.0484476	0.249358	0.0003895
5	chr5_37776888	37776888	0	G	A	0.463	-0.154702	0.0431527	0.273516	0.000391997
12	chr12_65555257	65555257	1	C	T	0.144	-0.207775	0.0579671	0.159558	0.000392896
5	chr5_30201396	30201396	2	C	T	0.244	-0.172374	0.0481637	0.247962	0.000400829
26	chr26_38505686	38505686	1	T	C	0.076	0.257304	0.0719021	0.27783	0.000401396
28	chr28_2533283	2533283	1	G	T	0.164	-0.197535	0.0552588	0.17999	0.000407055
5	chr5_35508918	35508918	1	T	C	0.269	-0.170314	0.0477193	0.25241	0.000415576
1	chr1_118726698	118726698	1	A	T	0.313	0.144854	0.0406523	0.197729	0.000424537
5	chr5_29974349	29974349	0	G	A	0.417	-0.147379	0.041438	0.239499	0.000434932
29	chr29_25285426	25285426	0	C	T	0.044	-0.335419	0.0948153	0.158211	0.00046616
29	chr29_25295264	25295264	0	A	C	0.044	-0.335419	0.0948153	0.158211	0.00046616
1	chr1_10984474	10984474	1	A	T	0.031	-0.401131	0.113416	0.296859	0.000467527
28	chr28_3538783	3538783	1	G	A	0.164	-0.193088	0.0546902	0.181993	0.000478193
5	chr5_30151918	30151918	2	T	C	0.248	-0.170548	0.0483136	0.25374	0.000479168
5	chr5_36443703	36443703	0	C	G	0.298	-0.166523	0.047206	0.264654	0.000483436
5	chr5_32613940	32613940	0	A	G	0.241	-0.169483	0.0481755	0.241495	0.000500473
5	chr5_32641370	32641370	0	C	T	0.241	-0.169483	0.0481755	0.241495	0.000500473
5	chr5_30119511	30119511	3	G	A	0.243	-0.169456	0.0481881	0.247844	0.000503155
9	chr9_53653761	53653761	0	A	G	0.32	0.161279	0.0458918	0.367528	0.000507217
23	chr23_9721098	9721098	0	G	A	0.147	0.199768	0.0568451	0.249212	0.000507347
23	chr23_9736378	9736378	0	A	G	0.147	0.199768	0.0568451	0.249212	0.000507347
23	chr23_9899082	9899082	0	C	T	0.147	0.199768	0.0568451	0.249212	0.000507347
23	chr23_9927980	9927980	0	C	G	0.147	0.199768	0.0568451	0.249212	0.000507347
2	chr2_29209884	29209884	0	G	A	0.409	-0.151465	0.0431483	0.204769	0.000514625
5	chr5_27757874	27757874	0	T	C	0.469	-0.146135	0.0416784	0.287038	0.000522258
19	chr19_52934340	52934340	0	G	T	0.497	-0.141958	0.0404993	0.33313	0.000524266
5	chr5_36069933	36069933	0	C	T	0.269	-0.169054	0.048241	0.263198	0.000525811
5	chr5_36075305	36075305	0	T	C	0.269	-0.169054	0.048241	0.263198	0.000525811
5	chr5_30121756	30121756	0	G	A	0.246	-0.168921	0.0482164	0.252574	0.000527682
5	chr5_30167932	30167932	0	G	A	0.246	-0.168921	0.0482164	0.252574	0.000527682
5	chr5_30207303	30207303	0	A	G	0.246	-0.168921	0.0482164	0.252574	0.000527682
5	chr5_29587300	29587300	5	A	G	0.439	-0.143081	0.040863	0.222973	0.000531304
5	chr5_35662366	35662366	0	A	G	0.303	-0.166183	0.0475468	0.2503	0.000543612
5	chr5_30689382	30689382	0	G	A	0.416	-0.145123	0.0416634	0.241202	0.000567426
5	chr5_26644192	26644192	0	C	T	0.458	-0.14861	0.0426983	0.295736	0.000573065
5	chr5_26788178	26788178	0	A	C	0.458	-0.14861	0.0426983	0.295736	0.000573065
12	chr12_65702938	65702938	3	T	C	0.17	-0.190815	0.0548544	0.145873	0.000576986
5	chr5_27045471	27045471	0	G	A	0.463	-0.148908	0.0429885	0.295287	0.000608092
19	chr19_52836246	52836246	1	C	T	0.495	-0.138708	0.0400541	0.34005	0.000610026
11	chr11_44945048	44945048	0	C	T	0.417	-0.14041	0.0405811	0.232336	0.00061668
5	chr5_31991946	31991946	3	T	A	0.242	-0.166925	0.0482512	0.238726	0.000617744
5	chr5_35751368	35751368	0	T	G	0.261	-0.168094	0.0486226	0.245531	0.000623019
5	chr5_35948410	35948410	0	C	G	0.261	-0.168094	0.0486226	0.245531	0.000623019
19	chr19_52018680	52018680	0	A	G	0.358	-0.149219	0.0431751	0.184345	0.00062524
19	chr19_52898432	52898432	0	A	G	0.497	0.139193	0.0403998	0.33789	0.000649649
5	chr5_36300824	36300824	0	C	T	0.328	-0.164947	0.0479238	0.263796	0.000657863
30	chr30_35142524	35142524	0	C	T	0.042	-0.350538	0.101883	0.228146	0.000660859
30	chr30_35144381	35144381	0	G	T	0.042	-0.350538	0.101883	0.228146	0.000660859
5	chr5_31250739	31250739	0	G	T	0.243	-0.165685	0.048198	0.243448	0.000667916
5	chr5_32033108	32033108	0	C	T	0.243	-0.165685	0.048198	0.243448	0.000667916
5	chr5_32207352	32207352	0	A	T	0.243	-0.165685	0.048198	0.243448	0.000667916
5	chr5_32352714	32352714	0	C	T	0.243	-0.165685	0.048198	0.243448	0.000667916
5	chr5_32356833	32356833	0	G	A	0.243	-0.165685	0.048198	0.243448	0.000667916
5	chr5_30008089	30008089	1	T	C	0.42	-0.143093	0.0416873	0.239603	0.000680059
21	chr21_11326412	11326412	2	C	T	0.428	-0.142443	0.0415138	0.247348	0.000683203
5	chr5_35530197	35530197	1	T	C	0.263	-0.165785	0.0483254	0.249562	0.000684723
5	chr5_25422808	25422808	0	T	C	0.447	-0.145699	0.0424949	0.262212	0.000689508
5	chr5_25448060	25448060	0	A	G	0.447	-0.145699	0.0424949	0.262212	0.000689508
5	chr5_26524252	26524252	2	T	C	0.459	-0.146742	0.042892	0.294639	0.000707922
5	chr5_32022359	32022359	0	T	C	0.248	-0.16485	0.0482283	0.251598	0.000715658
5	chr5_26745174	26745174	2	C	T	0.399	-0.145818	0.0427001	0.310758	0.000723755
26	chr26_12009662	12009662	2	C	A	0.463	0.139196	0.0407664	0.117912	0.000724963
5	chr5_42047146	42047146	0	C	A	0.325	-0.162707	0.0477392	0.271972	0.000741108
5	chr5_36341461	36341461	0	A	G	0.296	-0.160319	0.0471488	0.262588	0.000762191
5	chr5_36423021	36423021	0	G	T	0.296	-0.160319	0.0471488	0.262588	0.000762191
26	chr26_11996588	11996588	0	G	A	0.468	0.137363	0.0404133	0.122028	0.00076574
5	chr5_37116781	37116781	0	A	G	0.439	-0.144737	0.0426098	0.26606	0.000771623
19	chr19_52944028	52944028	3	C	T	0.485	-0.139306	0.0410249	0.320773	0.00077471
5	chr5_27089523	27089523	1	G	T	0.404	-0.146524	0.0431761	0.314178	0.000780228
19	chr19_52860575	52860575	0	T	G	0.497	-0.135483	0.0399612	0.3402	0.00078929
5	chr5_36109749	36109749	0	T	C	0.296	-0.160059	0.0472199	0.259424	0.000791269
5	chr5_42035148	42035148	0	C	G	0.322	-0.162087	0.0478613	0.270896	0.000799778
19	chr19_50891575	50891575	0	C	T	0.118	-0.222004	0.0656398	0.205222	0.000812334
29	chr29_13227999	13227999	0	C	T	0.042	-0.349207	0.103251	0.203605	0.000812447
5	chr5_43248260	43248260	4	T	C	0.439	0.152283	0.0450666	0.288675	0.000821213
9	chr9_13672886	13672886	0	G	A	0.451	-0.133454	0.0395353	0.189568	0.000831353
9	chr9_13687876	13687876	0	T	C	0.451	-0.133454	0.0395353	0.189568	0.000831353
9	chr9_13708954	13708954	0	C	T	0.451	-0.133454	0.0395353	0.189568	0.000831353
5	chr5_26461766	26461766	0	G	T	0.455	-0.143092	0.0424012	0.285296	0.000833805
5	chr5_26496158	26496158	0	C	T	0.451	-0.144416	0.0427998	0.285919	0.000835286
5	chr5_42038858	42038858	1	A	G	0.326	-0.16127	0.0478331	0.273618	0.000843214
5	chr5_30967701	30967701	0	A	G	0.414	-0.14104	0.0418515	0.23369	0.000847662
5	chr5_38300786	38300786	1	G	T	0.453	0.146373	0.043452	0.2435	0.000851838
5	chr5_44512586	44512586	4	T	C	0.436	0.14766	0.0438399	0.289244	0.000853158
5	chr5_38405535	38405535	0	G	T	0.463	0.144236	0.0428678	0.229595	0.000863643
5	chr5_38412387	38412387	0	C	T	0.463	0.144236	0.0428678	0.229595	0.000863643
23	chr23_9410833	9410833	0	G	A	0.426	0.140067	0.0416773	0.236891	0.00087557
23	chr23_9421720	9421720	0	C	T	0.426	0.140067	0.0416773	0.236891	0.00087557
23	chr23_12549244	12549244	1	A	G	0.209	0.164882	0.0491195	0.33322	0.000887821
21	chr21_11129074	11129074	0	G	T	0.434	-0.138859	0.0414305	0.250147	0.000903846
29	chr29_28093125	28093125	1	A	G	0.063	-0.277804	0.0829794	0.18693	0.000915755
39	chrX_109703577	109703577	1	T	C	0.482	0.113451	0.0339186	0.241041	0.000925598
5	chr5_31243066	31243066	0	G	A	0.244	-0.16143	0.048265	0.245401	0.000926026
5	chr5_31895829	31895829	0	C	T	0.244	-0.16143	0.048265	0.245401	0.000926026
5	chr5_31951907	31951907	0	T	C	0.244	-0.16143	0.048265	0.245401	0.000926026
5	chr5_31959447	31959447	0	A	C	0.244	-0.16143	0.048265	0.245401	0.000926026
5	chr5_31964179	31964179	0	G	A	0.244	-0.16143	0.048265	0.245401	0.000926026
5	chr5_31983913	31983913	0	A	G	0.244	-0.16143	0.048265	0.245401	0.000926026
5	chr5_32002171	32002171	0	G	T	0.244	-0.16143	0.048265	0.245401	0.000926026
5	chr5_32014424	32014424	0	C	T	0.244	-0.16143	0.048265	0.245401	0.000926026
5	chr5_35732598	35732598	0	T	C	0.262	-0.161178	0.0482653	0.245215	0.000943046
19	chr19_50878113	50878113	0	G	A	0.107	-0.230432	0.0690706	0.218755	0.000953701
6	chr6_14734965	14734965	0	T	C	0.149	-0.195407	0.058709	0.297669	0.000979801
6	chr6_14737727	14737727	0	A	G	0.149	-0.195407	0.058709	0.297669	0.000979801
5	chr5_44771218	44771218	3	C	T	0.431	0.145019	0.043576	0.293726	0.000981296
14	chr14_33287479	33287479	0	T	C	0.07	-0.26172	0.0786531	0.187627	0.000982757
5	chr5_26757149	26757149	1	T	C	0.401	-0.141505	0.0425795	0.31334	0.000997204
23	chr23_12558848	12558848	0	A	C	0.209	0.163177	0.049104	0.333128	0.00099794
5	chr5_36007944	36007944	1	T	C	0.263	-0.16254	0.0489586	0.259658	0.00100884
26	chr26_12204611	12204611	0	A	G	0.49	-0.131489	0.0396139	0.153505	0.00101129
5	chr5_42839056	42839056	1	T	C	0.339	-0.158941	0.0479078	0.279326	0.00101694
5	chr5_37297440	37297440	0	G	A	0.437	-0.141852	0.042842	0.267265	0.00104034
5	chr5_33801240	33801240	0	A	T	0.254	-0.159822	0.0483056	0.226503	0.00104935
5	chr5_33807500	33807500	0	C	T	0.254	-0.159822	0.0483056	0.226503	0.00104935
19	chr19_52840031	52840031	2	C	T	0.5	0.132854	0.0402039	0.345673	0.00106408
5	chr5_37573470	37573470	0	G	A	0.422	-0.138853	0.0420234	0.265346	0.00106527
5	chr5_37584481	37584481	0	T	C	0.422	-0.138853	0.0420234	0.265346	0.00106527
5	chr5_42068464	42068464	0	C	G	0.327	-0.157864	0.0477807	0.270063	0.00106615
5	chr5_44564093	44564093	0	C	T	0.432	0.143962	0.0435768	0.292356	0.00106726
5	chr5_44688833	44688833	0	A	G	0.432	0.143962	0.0435768	0.292356	0.00106726
5	chr5_27098374	27098374	0	C	T	0.406	-0.142096	0.0430464	0.314689	0.00107701
5	chr5_44458671	44458671	0	T	C	0.358	-0.1454	0.0440641	0.248755	0.00108166
5	chr5_44474942	44474942	0	T	C	0.358	-0.1454	0.0440641	0.248755	0.00108166
5	chr5_44491959	44491959	0	A	G	0.358	-0.1454	0.0440641	0.248755	0.00108166
5	chr5_44530125	44530125	0	C	T	0.358	-0.1454	0.0440641	0.248755	0.00108166
5	chr5_27171421	27171421	2	A	G	0.41	-0.142859	0.0433026	0.31833	0.00108408
5	chr5_35181079	35181079	0	T	C	0.262	-0.158902	0.0482006	0.236044	0.00109314
5	chr5_35193324	35193324	0	C	G	0.262	-0.158902	0.0482006	0.236044	0.00109314
5	chr5_35247117	35247117	0	C	T	0.262	-0.158902	0.0482006	0.236044	0.00109314
5	chr5_35256742	35256742	0	G	A	0.262	-0.158902	0.0482006	0.236044	0.00109314
5	chr5_35278103	35278103	0	A	G	0.262	-0.158902	0.0482006	0.236044	0.00109314
5	chr5_35291424	35291424	0	A	C	0.262	-0.158902	0.0482006	0.236044	0.00109314
5	chr5_35304828	35304828	0	G	A	0.262	-0.158902	0.0482006	0.236044	0.00109314
19	chr19_51830011	51830011	0	G	A	0.12	-0.224855	0.0682151	0.219591	0.00109469
29	chr29_28108592	28108592	1	C	A	0.063	-0.273458	0.0830381	0.186172	0.00110641
5	chr5_44712306	44712306	1	C	T	0.432	0.143513	0.043581	0.291843	0.00110691
23	chr23_51383278	51383278	0	A	C	0.178	0.172105	0.0522695	0.256617	0.00110833
23	chr23_17086447	17086447	0	T	C	0.081	0.259754	0.0788945	0.333659	0.00110923
5	chr5_26432986	26432986	1	T	C	0.396	-0.139137	0.0422976	0.301222	0.00112051
23	chr23_9437968	9437968	10	T	G	0.426	0.139202	0.0423388	0.232786	0.00112687
5	chr5_37317162	37317162	0	T	C	0.422	-0.13809	0.0420344	0.261937	0.00113715
5	chr5_37325421	37325421	0	C	T	0.422	-0.13809	0.0420344	0.261937	0.00113715
5	chr5_33924387	33924387	2	C	T	0.251	-0.159024	0.0484147	0.227164	0.00113933
5	chr5_26512682	26512682	0	T	A	0.448	-0.139705	0.0425348	0.277689	0.0011398
5	chr5_26420292	26420292	0	G	A	0.396	-0.138415	0.0422543	0.30284	0.00117442
5	chr5_27020090	27020090	0	G	A	0.453	-0.140341	0.0428457	0.280509	0.00117548
5	chr5_27037765	27037765	0	A	G	0.453	-0.140341	0.0428457	0.280509	0.00117548
14	chr14_32223659	32223659	4	A	G	0.097	-0.228567	0.0698984	0.204657	0.00119776
5	chr5_43495961	43495961	0	A	G	0.351	-0.153302	0.0468828	0.262242	0.00119812
5	chr5_43509550	43509550	0	A	G	0.351	-0.153302	0.0468828	0.262242	0.00119812
38	chr38_3002255	3002255	0	C	A	0.445	0.138012	0.042218	0.269827	0.00120171
5	chr5_43934977	43934977	3	T	A	0.384	-0.146556	0.044943	0.265026	0.00123536
26	chr26_38265197	38265197	0	T	C	0.078	0.228066	0.0699897	0.265027	0.00124535
14	chr14_33326127	33326127	10	A	T	0.072	-0.250867	0.0769911	0.187196	0.00124609
28	chr28_3836077	3836077	0	A	G	0.183	-0.17096	0.0524684	0.183877	0.00124633
5	chr5_33993125	33993125	4	G	A	0.254	-0.158478	0.0486412	0.230458	0.00124729
5	chr5_44705622	44705622	2	A	G	0.435	0.142431	0.0437469	0.286814	0.00125716
5	chr5_28490423	28490423	0	G	A	0.362	0.133752	0.041125	0.18262	0.00127205
38	chr38_2952651	2952651	1	A	G	0.448	0.13721	0.0421891	0.273823	0.00127234
29	chr29_26567400	26567400	1	A	G	0.049	-0.296573	0.0912338	0.165911	0.00127916
5	chr5_34762730	34762730	0	C	A	0.283	-0.152149	0.0468126	0.227644	0.00128147
5	chr5_36400315	36400315	0	A	G	0.291	-0.154997	0.0477245	0.257023	0.00129199
12	chr12_65775467	65775467	0	C	T	0.094	-0.210169	0.0647893	0.198483	0.00130911
21	chr21_11337648	11337648	0	T	C	0.432	-0.134141	0.0413911	0.250545	0.00132274
39	chrX_113064475	113064475	5	A	C	0.102	-0.189626	0.0585485	0.24654	0.00133191
5	chr5_26706112	26706112	1	C	T	0.398	-0.137804	0.0425984	0.303418	0.00134934
5	chr5_43433669	43433669	1	T	C	0.352	-0.153192	0.0473579	0.260422	0.00135013
30	chr30_35032126	35032126	0	G	A	0.04	-0.335711	0.103816	0.224979	0.00135503
23	chr23_9741388	9741388	0	T	C	0.322	-0.145899	0.045128	0.213094	0.00135828
10	chr10_18198833	18198833	3	T	C	0.279	-0.149664	0.0463352	0.184697	0.00137197
5	chr5_35987958	35987958	0	T	G	0.262	-0.157821	0.0488994	0.255144	0.00138397
23	chr23_52080277	52080277	3	G	T	0.042	0.303709	0.0941244	0.313584	0.00138762
1	chr1_100515689	100515689	0	T	C	0.095	-0.227565	0.0705301	0.182128	0.00138848
29	chr29_24865940	24865940	0	C	T	0.037	-0.326789	0.101296	0.162205	0.00139047
29	chr29_25614843	25614843	0	G	T	0.037	-0.326789	0.101296	0.162205	0.00139047
4	chr4_14022139	14022139	0	A	G	0.184	0.180609	0.0559954	0.340518	0.0013935
4	chr4_14066776	14066776	0	T	G	0.184	0.180609	0.0559954	0.340518	0.0013935
4	chr4_14086407	14086407	0	G	T	0.184	0.180609	0.0559954	0.340518	0.0013935
5	chr5_43987682	43987682	0	C	T	0.382	-0.144227	0.0447297	0.261036	0.00139827
5	chr5_43987931	43987931	0	T	C	0.382	-0.144227	0.0447297	0.261036	0.00139827
5	chr5_44008809	44008809	0	C	T	0.382	-0.144227	0.0447297	0.261036	0.00139827
5	chr5_44034341	44034341	0	C	G	0.382	-0.144227	0.0447297	0.261036	0.00139827
28	chr28_571534	571534	1	G	A	0.177	-0.173701	0.053873	0.178052	0.00139891
23	chr23_12531305	12531305	0	T	C	0.207	0.15817	0.0490618	0.3322	0.0014007
5	chr5_26732350	26732350	0	G	A	0.398	-0.136359	0.0423753	0.303564	0.00142943
29	chr29_24128575	24128575	0	G	A	0.032	-0.346677	0.107837	0.16955	0.00144423
12	chr12_65804699	65804699	1	C	A	0.094	-0.208319	0.0648123	0.197326	0.0014473
29	chr29_26569810	26569810	1	A	C	0.049	-0.292955	0.0912818	0.166955	0.0014711
23	chr23_51246349	51246349	1	C	T	0.042	0.289716	0.0903629	0.321026	0.00148709
5	chr5_30562243	30562243	0	T	G	0.283	-0.146511	0.0457113	0.221888	0.00149213
18	chr18_33987027	33987027	0	T	C	0.055	-0.287076	0.0898152	0.194139	0.00153702
5	chr5_26479452	26479452	0	C	T	0.39	-0.135998	0.0425718	0.29679	0.00154606
5	chr5_38117414	38117414	0	T	C	0.458	0.13876	0.0434411	0.238076	0.00154785
5	chr5_42150600	42150600	1	G	A	0.297	-0.155822	0.0488733	0.257349	0.00157888
14	chr14_33164752	33164752	1	A	G	0.068	-0.253489	0.0795389	0.190005	0.00158573
23	chr23_52019203	52019203	5	T	C	0.043	0.300282	0.0942538	0.313454	0.00159154
2	chr2_30360454	30360454	0	G	A	0.448	0.136117	0.0427447	0.304377	0.0015994
14	chr14_33329776	33329776	4	T	C	0.069	-0.253547	0.079631	0.191801	0.00160155
5	chr5_43406279	43406279	2	A	G	0.357	-0.150606	0.047324	0.267998	0.00161003
11	chr11_45387089	45387089	0	T	A	0.419	-0.12896	0.0405365	0.232773	0.00161603
5	chr5_44389587	44389587	0	T	C	0.396	-0.139219	0.0438002	0.254148	0.00163127
26	chr26_28483569	28483569	0	A	G	0.275	-0.143063	0.0450419	0.263459	0.00164378
5	chr5_38129450	38129450	0	A	G	0.485	-0.13354	0.042071	0.244427	0.00165521
23	chr23_52001812	52001812	0	A	G	0.113	0.19264	0.0608289	0.318526	0.00169553
14	chr14_33217401	33217401	2	A	G	0.068	-0.252057	0.0796153	0.190729	0.00170109
5	chr5_33986813	33986813	0	G	T	0.249	-0.153345	0.0484441	0.228001	0.00170408
5	chr5_34045333	34045333	0	T	C	0.249	-0.153345	0.0484441	0.228001	0.00170408
23	chr23_15307926	15307926	7	A	G	0.079	0.25391	0.0802302	0.348422	0.00170769
5	chr5_42661014	42661014	0	G	A	0.301	-0.153905	0.0486639	0.258437	0.00172002
29	chr29_12544940	12544940	7	A	C	0.041	-0.333309	0.105422	0.197217	0.00172541
22	chr22_59267538	59267538	1	A	G	0.331	-0.132748	0.0419898	0.274025	0.00172674
36	chr36_29654426	29654426	0	A	G	0.112	0.205022	0.0648674	0.252427	0.00173138
14	chr14_29531418	29531418	0	C	T	0.11	-0.20007	0.0633037	0.236006	0.00173225
23	chr23_50772488	50772488	0	C	T	0.482	-0.129983	0.0411556	0.219178	0.00174465
14	chr14_33179188	33179188	0	T	C	0.068	-0.251018	0.0795495	0.190271	0.00176119
14	chr14_33313677	33313677	0	G	T	0.068	-0.251018	0.0795495	0.190271	0.00176119
29	chr29_12550106	12550106	0	C	A	0.04	-0.333341	0.105979	0.196589	0.00182132
14	chr14_33235299	33235299	6	T	C	0.069	-0.250642	0.0797071	0.192481	0.0018263
19	chr19_51235567	51235567	0	A	G	0.118	-0.216001	0.068694	0.220678	0.00182719
23	chr23_15290061	15290061	0	A	G	0.078	0.251983	0.0802317	0.351142	0.00184967
5	chr5_42161421	42161421	1	T	C	0.3	-0.15268	0.0486579	0.261509	0.00186723
10	chr10_18619100	18619100	0	A	G	0.277	-0.14561	0.0464835	0.185422	0.00190034
28	chr28_2558607	2558607	0	G	A	0.212	-0.155364	0.0496035	0.206122	0.00190279
7	chr7_11659504	11659504	0	G	A	0.227	0.154742	0.0494897	0.199416	0.00193674
10	chr10_18243248	18243248	0	T	C	0.277	-0.144438	0.0462239	0.180775	0.00194954
10	chr10_18314025	18314025	0	A	C	0.277	-0.144438	0.0462239	0.180775	0.00194954
11	chr11_5395952	5395952	1	A	C	0.323	-0.135529	0.0433842	0.269106	0.00195489
5	chr5_46203537	46203537	1	A	G	0.333	-0.137609	0.0440764	0.262007	0.00196689
5	chr5_43536528	43536528	0	C	A	0.353	-0.145062	0.046469	0.254439	0.00196933
5	chr5_43558362	43558362	0	C	T	0.353	-0.145062	0.046469	0.254439	0.00196933
5	chr5_43566886	43566886	0	A	G	0.353	-0.145062	0.046469	0.254439	0.00196933
19	chr19_51305821	51305821	0	T	G	0.235	-0.157254	0.0503982	0.223642	0.00197879
5	chr5_43911387	43911387	0	C	G	0.429	0.136114	0.0436488	0.289601	0.00199082
5	chr5_40934081	40934081	0	A	G	0.328	-0.148677	0.0476836	0.253417	0.00199345
5	chr5_40426696	40426696	0	T	C	0.409	0.142691	0.045766	0.269349	0.00199438
5	chr5_29945629	29945629	1	G	A	0.279	-0.144326	0.0462903	0.214444	0.0019944
8	chr8_32551401	32551401	0	T	C	0.071	-0.233991	0.0750637	0.17179	0.00199838
29	chr29_37531224	37531224	2	T	G	0.277	-0.144106	0.0462642	0.237277	0.00201412
21	chr21_10994582	10994582	2	T	C	0.298	-0.137649	0.0442116	0.22428	0.00202367
11	chr11_44848391	44848391	13	T	C	0.461	0.126076	0.0404945	0.23576	0.00202369
14	chr14_32247813	32247813	0	A	T	0.094	-0.219159	0.0704342	0.20147	0.00203607
5	chr5_26504765	26504765	13	T	C	0.448	-0.134834	0.0433391	0.27646	0.00203882
5	chr5_45684000	45684000	2	C	T	0.471	0.131903	0.0424528	0.289769	0.00206638
12	chr12_65523922	65523922	0	C	T	0.084	-0.212812	0.0684939	0.213304	0.0020665
5	chr5_44384520	44384520	0	A	G	0.398	-0.136346	0.0439207	0.252669	0.00208462
6	chr6_16760751	16760751	0	G	A	0.49	-0.128719	0.0414774	0.257569	0.00209156
5	chr5_43448999	43448999	0	A	G	0.354	-0.146357	0.0471727	0.260268	0.00209683
39	chrX_9626911	9626911	0	A	G	0.197	0.124217	0.0400508	0.220455	0.0021044
12	chr12_46635373	46635373	0	A	C	0.217	-0.154805	0.0499223	0.267945	0.00210825
5	chr5_33027452	33027452	5	A	C	0.227	-0.15091	0.0486754	0.267948	0.00211229
11	chr11_45139324	45139324	3	T	G	0.404	-0.128089	0.0413154	0.2447	0.00211273
8	chr8_36633175	36633175	0	T	G	0.071	-0.232773	0.075099	0.160434	0.00211773
13	chr13_53760565	53760565	0	T	A	0.105	0.205752	0.0664777	0.343189	0.00214914
11	chr11_5633991	5633991	0	A	C	0.324	-0.13423	0.0433703	0.268212	0.00214968
26	chr26_28371881	28371881	0	T	C	0.28	-0.138325	0.0446938	0.260626	0.00214978
5	chr5_46029415	46029415	0	C	T	0.333	-0.136332	0.0440631	0.261369	0.00215644
5	chr5_46143663	46143663	0	T	A	0.333	-0.136332	0.0440631	0.261369	0.00215644
5	chr5_46226266	46226266	0	A	G	0.333	-0.136332	0.0440631	0.261369	0.00215644
5	chr5_46240691	46240691	0	C	A	0.333	-0.136332	0.0440631	0.261369	0.00215644
5	chr5_32270967	32270967	10	T	C	0.247	-0.151981	0.049135	0.235872	0.00216262
5	chr5_25327797	25327797	0	A	G	0.361	-0.13452	0.0435698	0.202591	0.00220306
2	chr2_30492741	30492741	3	A	G	0.418	0.140344	0.0455342	0.176768	0.00224129
12	chr12_18531685	18531685	1	T	C	0.099	0.217473	0.0705689	0.18508	0.00224465
19	chr19_50908745	50908745	1	C	T	0.125	-0.200727	0.0651357	0.214408	0.00224495
22	chr22_59276778	59276778	1	A	G	0.333	-0.129282	0.0420341	0.270275	0.00228941
22	chr22_59278492	59278492	1	T	G	0.333	-0.129282	0.0420341	0.270275	0.00228941
5	chr5_26926958	26926958	0	T	C	0.398	-0.132304	0.0430563	0.305859	0.00231057
29	chr29_37710462	37710462	0	A	G	0.256	-0.145846	0.047477	0.241515	0.00231724
2	chr2_29641545	29641545	0	T	C	0.123	0.194895	0.0634553	0.203554	0.00232142
2	chr2_29655333	29655333	0	C	T	0.123	0.194895	0.0634553	0.203554	0.00232142
2	chr2_29673897	29673897	0	T	C	0.123	0.194895	0.0634553	0.203554	0.00232142
38	chr38_999564	999564	0	G	A	0.189	-0.158094	0.0514985	0.197272	0.0023327
21	chr21_10793429	10793429	4	A	G	0.313	-0.134408	0.0437842	0.22983	0.00233347
1	chr1_51848571	51848571	1	G	T	0.372	0.135299	0.0441698	0.197758	0.00238427
5	chr5_43436782	43436782	1	T	C	0.356	-0.144818	0.047279	0.262254	0.00238503
7	chr7_11624919	11624919	1	C	G	0.229	0.151788	0.0495561	0.205662	0.00238573
7	chr7_11629064	11629064	1	C	T	0.229	0.151788	0.0495561	0.205662	0.00238573
39	chrX_108629276	108629276	5	C	T	0.477	-0.102201	0.0333856	0.225412	0.00239908
5	chr5_26833879	26833879	0	C	T	0.393	-0.130938	0.0427824	0.298073	0.00240437
23	chr23_16235119	16235119	8	A	G	0.09	0.235211	0.0768936	0.334123	0.00241723
13	chr13_42069547	42069547	0	C	T	0.04	0.309108	0.101107	0.330876	0.00243047
13	chr13_42082175	42082175	0	C	A	0.04	0.309108	0.101107	0.330876	0.00243047
21	chr21_10381314	10381314	0	A	G	0.303	-0.133571	0.0436951	0.223788	0.00243314
38	chr38_14807651	14807651	0	C	T	0.045	0.3052	0.0999203	0.27129	0.00245253
5	chr5_46256824	46256824	1	A	G	0.334	-0.134823	0.0441535	0.261919	0.00245983
5	chr5_37339600	37339600	0	C	T	0.393	-0.129029	0.0422718	0.262937	0.00246906
5	chr5_43920877	43920877	0	T	C	0.43	0.133785	0.0438728	0.292554	0.00249289
5	chr5_45198781	45198781	0	C	T	0.469	0.130118	0.0426718	0.290007	0.00249364
14	chr14_33944190	33944190	0	C	T	0.113	-0.187646	0.0615778	0.175193	0.00250963
14	chr14_33963490	33963490	0	A	T	0.113	-0.187646	0.0615778	0.175193	0.00250963
5	chr5_37649590	37649590	0	A	G	0.303	-0.149694	0.0491263	0.266853	0.00251118
5	chr5_37652826	37652826	0	G	T	0.303	-0.149694	0.0491263	0.266853	0.00251118
5	chr5_37692395	37692395	0	C	T	0.303	-0.149694	0.0491263	0.266853	0.00251118
14	chr14_32078484	32078484	5	C	T	0.171	-0.16411	0.0539084	0.193671	0.00253463
29	chr29_27183143	27183143	0	G	A	0.047	-0.281881	0.0927286	0.171966	0.00257077
23	chr23_51974447	51974447	7	A	C	0.053	0.266203	0.0876183	0.283158	0.00258426
7	chr7_11591330	11591330	0	A	G	0.225	0.150663	0.0496027	0.202038	0.00259108
7	chr7_11639564	11639564	0	G	T	0.225	0.150663	0.0496027	0.202038	0.00259108
11	chr11_43275596	43275596	0	C	A	0.304	0.130744	0.0430869	0.300224	0.00261613
11	chr11_43311824	43311824	0	T	C	0.304	0.130744	0.0430869	0.300224	0.00261613
11	chr11_43316247	43316247	0	G	A	0.304	0.130744	0.0430869	0.300224	0.00261613
5	chr5_42180357	42180357	0	T	C	0.299	-0.147478	0.0486027	0.256876	0.0026165
5	chr5_29623349	29623349	0	C	T	0.265	-0.139522	0.0460052	0.238726	0.0026303
26	chr26_20160862	20160862	1	C	T	0.45	0.124016	0.0409245	0.160464	0.00265048
2	chr2_28056523	28056523	0	T	G	0.432	0.12687	0.041872	0.29543	0.00265388
13	chr13_54301230	54301230	0	G	A	0.155	0.166606	0.0549935	0.319341	0.00265719
23	chr23_12956236	12956236	0	T	C	0.189	0.150424	0.0496574	0.346002	0.00266001
1	chr1_101569290	101569290	1	T	C	0.331	-0.132207	0.0436759	0.257434	0.00267927
5	chr5_45712608	45712608	0	G	A	0.33	-0.133268	0.0440459	0.253658	0.00269083
5	chr5_37561590	37561590	1	A	G	0.302	-0.148679	0.0491499	0.27049	0.00269634
5	chr5_37716876	37716876	1	T	C	0.302	-0.148679	0.0491499	0.27049	0.00269634
5	chr5_37733890	37733890	1	A	G	0.302	-0.148679	0.0491499	0.27049	0.00269634
11	chr11_68747987	68747987	2	T	G	0.498	-0.128934	0.0426254	0.268302	0.00269804
28	chr28_2623037	2623037	1	T	A	0.201	-0.153054	0.0506262	0.206854	0.00271199
5	chr5_44454223	44454223	1	A	G	0.469	0.128503	0.04253	0.286991	0.00272728
29	chr29_28008653	28008653	2	A	G	0.054	-0.269137	0.0891394	0.184427	0.00274637
29	chr29_35498135	35498135	4	G	A	0.421	-0.127752	0.0423658	0.3155	0.00278019
2	chr2_30876921	30876921	0	T	C	0.269	0.14338	0.0475624	0.139962	0.00278818
5	chr5_29613573	29613573	2	A	T	0.264	-0.138639	0.0460109	0.238117	0.00280067
5	chr5_25319756	25319756	0	T	C	0.362	-0.131733	0.0437235	0.204612	0.0028034
5	chr5_37668541	37668541	1	A	G	0.304	-0.148328	0.0492457	0.269086	0.00281121
10	chr10_18811682	18811682	0	G	A	0.278	-0.138609	0.0460217	0.182546	0.00281274
1	chr1_119968328	119968328	1	G	A	0.328	0.129164	0.0428936	0.252797	0.00281765
39	chrX_2670863	2670863	0	A	T	0.456	0.127392	0.0423181	0.238171	0.00282603
21	chr21_10087558	10087558	0	C	T	0.304	-0.131296	0.0436254	0.241799	0.00283256
12	chr12_68239757	68239757	0	T	C	0.065	-0.241214	0.0801742	0.161423	0.0028416
6	chr6_73774975	73774975	0	A	G	0.398	-0.124569	0.041405	0.350894	0.00284228
7	chr7_11614905	11614905	0	T	A	0.228	0.148966	0.0495576	0.203816	0.00286626
2	chr2_30053463	30053463	2	T	A	0.438	0.130192	0.0433195	0.315312	0.00287121
18	chr18_35115585	35115585	0	T	C	0.019	-0.452627	0.150663	0.156223	0.00288168
18	chr18_35229894	35229894	0	A	G	0.019	-0.452627	0.150663	0.156223	0.00288168
10	chr10_18848380	18848380	0	A	G	0.261	-0.143147	0.0476487	0.23928	0.00288183
2	chr2_30084980	30084980	1	T	C	0.131	0.185717	0.0618246	0.198075	0.00288453
14	chr14_33023571	33023571	3	C	A	0.07	-0.236991	0.0789077	0.192499	0.00288953
36	chr36_28837754	28837754	11	G	T	0.05	-0.241096	0.0803772	0.265762	0.00292511
14	chr14_27886834	27886834	6	T	C	0.125	-0.185088	0.0617107	0.233976	0.00292763
38	chr38_14708964	14708964	0	C	G	0.251	-0.147306	0.0491309	0.260746	0.00293743
38	chr38_10561620	10561620	1	T	C	0.255	0.136119	0.0454057	0.27517	0.00294107
5	chr5_29949775	29949775	0	C	T	0.262	-0.139782	0.0466323	0.23354	0.00294407
38	chr38_2789437	2789437	1	A	G	0.433	0.127784	0.0426326	0.261202	0.00294587
28	chr28_2711056	2711056	0	G	A	0.21	-0.148947	0.0497261	0.203818	0.00296467
5	chr5_44650576	44650576	2	A	G	0.331	-0.131643	0.043984	0.262883	0.00298701
14	chr14_33144274	33144274	1	A	C	0.07	-0.236064	0.0788819	0.192645	0.00299039
13	chr13_40158679	40158679	0	T	C	0.019	0.438204	0.14647	0.281671	0.00299864
21	chr21_10944437	10944437	0	T	C	0.298	-0.132231	0.0442121	0.220673	0.0030076
26	chr26_10873387	10873387	0	A	G	0.233	0.14577	0.0487407	0.23864	0.00300846
26	chr26_10877028	10877028	0	A	G	0.233	0.14577	0.0487407	0.23864	0.00300846
23	chr23_43901800	43901800	12	T	C	0.022	0.421104	0.14083	0.229634	0.00301396
22	chr22_59226545	59226545	0	C	T	0.333	-0.124599	0.0416921	0.263698	0.00302932
22	chr22_59230244	59230244	0	A	G	0.333	-0.124599	0.0416921	0.263698	0.00302932
19	chr19_52437440	52437440	0	C	T	0.312	0.129288	0.0432825	0.241621	0.00304361
22	chr22_59284370	59284370	1	A	G	0.336	-0.124677	0.0417498	0.261026	0.00305133
8	chr8_32622155	32622155	0	G	T	0.086	-0.199747	0.0669149	0.178661	0.00306282
5	chr5_35066562	35066562	0	C	T	0.317	-0.140328	0.0470266	0.231526	0.00307335
36	chr36_28354354	28354354	0	C	T	0.019	-0.429592	0.143975	0.291021	0.00307548
23	chr23_13973560	13973560	1	A	T	0.122	0.190102	0.0637124	0.312149	0.00307588
6	chr6_14914200	14914200	0	C	T	0.108	-0.201187	0.0674333	0.317652	0.00307841
6	chr6_14968956	14968956	0	A	G	0.108	-0.201187	0.0674333	0.317652	0.00307841
6	chr6_14980386	14980386	0	A	G	0.108	-0.201187	0.0674333	0.317652	0.00307841
6	chr6_15271428	15271428	0	T	C	0.108	-0.201187	0.0674333	0.317652	0.00307841
6	chr6_15287449	15287449	0	C	T	0.108	-0.201187	0.0674333	0.317652	0.00307841
19	chr19_52595681	52595681	0	A	G	0.324	0.128658	0.0431455	0.240076	0.00309353
5	chr5_42067631	42067631	1	T	C	0.321	-0.144006	0.0483235	0.263752	0.00311238
13	chr13_53639296	53639296	1	C	T	0.122	0.184096	0.0618036	0.330536	0.00312538
13	chr13_39936355	39936355	1	T	C	0.019	0.436146	0.146529	0.281653	0.00314723
37	chr37_12897786	12897786	2	G	A	0.244	0.146057	0.0490855	0.167915	0.0031569
18	chr18_44187286	44187286	0	T	C	0.22	-0.14382	0.0483367	0.191804	0.00315869
7	chr7_12889633	12889633	0	T	C	0.246	0.141484	0.0475594	0.187604	0.00316354
5	chr5_43247567	43247567	1	A	G	0.437	0.133395	0.0448627	0.285263	0.00317837
5	chr5_44161353	44161353	0	T	C	0.429	0.130202	0.0438098	0.292635	0.00319275
5	chr5_44161446	44161446	0	T	C	0.429	0.130202	0.0438098	0.292635	0.00319275
5	chr5_44170922	44170922	0	G	A	0.429	0.130202	0.0438098	0.292635	0.00319275
19	chr19_49860199	49860199	0	A	C	0.38	-0.124293	0.0418218	0.251163	0.00319306
13	chr13_43893992	43893992	1	T	C	0.024	0.370551	0.124712	0.29199	0.0032001
5	chr5_31456942	31456942	1	A	C	0.26	-0.139667	0.0470085	0.232989	0.00320174
29	chr29_35472026	35472026	0	T	C	0.296	0.135625	0.0456923	0.23948	0.00323094
6	chr6_14942530	14942530	1	C	A	0.109	-0.200224	0.0674712	0.318876	0.00323793
6	chr6_15044696	15044696	1	C	T	0.109	-0.200224	0.0674712	0.318876	0.00323793
21	chr21_8548765	8548765	0	G	A	0.306	-0.129918	0.0438041	0.246291	0.00325486
21	chr21_8600013	8600013	0	G	A	0.306	-0.129918	0.0438041	0.246291	0.00325486
2	chr2_16005441	16005441	3	T	G	0.023	-0.286273	0.0965571	0.243911	0.00326608
22	chr22_60266538	60266538	0	T	G	0.073	-0.233774	0.0789164	0.261522	0.00329209
39	chrX_467507	467507	0	C	T	0.123	0.191131	0.0645243	0.230571	0.00329356
30	chr30_19283903	19283903	0	C	T	0.065	-0.250304	0.0845256	0.314457	0.00330271
30	chr30_19334290	19334290	0	C	T	0.065	-0.250304	0.0845256	0.314457	0.00330271
29	chr29_24618994	24618994	0	T	C	0.298	-0.128779	0.043489	0.240894	0.00330364
5	chr5_27201727	27201727	0	T	C	0.4	-0.127642	0.043116	0.2952	0.00331158
8	chr8_69075487	69075487	1	G	A	0.026	0.379666	0.128271	0.268128	0.00331728
21	chr21_8668719	8668719	1	T	C	0.308	-0.129857	0.0438942	0.247132	0.00333267
5	chr5_37640891	37640891	0	T	A	0.304	-0.145386	0.0491548	0.266348	0.00334
14	chr14_32991680	32991680	0	G	T	0.07	-0.233341	0.0788998	0.191856	0.0033429
14	chr14_33018693	33018693	0	G	A	0.07	-0.233341	0.0788998	0.191856	0.0033429
14	chr14_33055362	33055362	0	A	G	0.07	-0.233341	0.0788998	0.191856	0.0033429
14	chr14_33068204	33068204	0	T	C	0.07	-0.233341	0.0788998	0.191856	0.0033429
9	chr9_14330519	14330519	3	A	G	0.379	-0.126681	0.0428713	0.250517	0.00336978
1	chr1_51873189	51873189	1	A	T	0.37	0.130349	0.0441141	0.1959	0.00337054
38	chr38_14630974	14630974	0	G	A	0.248	-0.144991	0.049094	0.257994	0.00338637
38	chr38_14737996	14737996	0	A	C	0.248	-0.144991	0.049094	0.257994	0.00338637
9	chr9_16183028	16183028	0	C	T	0.434	0.120491	0.0407992	0.210504	0.00338709
5	chr5_38074237	38074237	1	C	T	0.5	0.122709	0.0415773	0.235999	0.00340758
1	chr1_51833222	51833222	3	G	A	0.369	0.131234	0.0444775	0.195904	0.00341615
21	chr21_10748290	10748290	1	G	A	0.307	-0.129071	0.0437568	0.221622	0.00342495
14	chr14_29531455	29531455	0	G	T	0.1	-0.194067	0.0658214	0.245092	0.00343958
18	chr18_47567259	47567259	4	C	T	0.293	-0.133143	0.0451581	0.185591	0.00343974
8	chr8_33567829	33567829	0	G	A	0.073	-0.220492	0.0747958	0.179785	0.00344463
12	chr12_46659982	46659982	1	C	T	0.239	-0.142696	0.0484207	0.251049	0.00345466
7	chr7_16009039	16009039	0	T	G	0.22	0.143813	0.0488045	0.203712	0.00345763
2	chr2_30414033	30414033	0	T	C	0.104	-0.199753	0.0677994	0.273512	0.00346292
6	chr6_73463713	73463713	1	G	A	0.461	0.119905	0.0406995	0.339474	0.00346426
13	chr13_42095885	42095885	2	C	T	0.039	0.301617	0.102464	0.327288	0.00349117
11	chr11_44999447	44999447	0	G	A	0.445	0.117399	0.0399051	0.222711	0.00350996
21	chr21_10090374	10090374	8	T	C	0.309	-0.128939	0.0438369	0.245214	0.00351653
1	chr1_101580344	101580344	0	G	A	0.328	-0.128301	0.0436743	0.2529	0.00355715
21	chr21_47376380	47376380	0	T	C	0.472	0.118249	0.0402728	0.231106	0.00357355
18	chr18_34698094	34698094	0	T	C	0.063	-0.249658	0.0850543	0.20652	0.00358404
18	chr18_34726195	34726195	0	T	A	0.063	-0.249658	0.0850543	0.20652	0.00358404
18	chr18_34715115	34715115	3	T	C	0.064	-0.249652	0.0850679	0.208907	0.00359012
9	chr9_16368608	16368608	0	A	C	0.437	0.119378	0.0407059	0.212466	0.00361308
26	chr26_13871365	13871365	1	T	C	0.227	0.145252	0.0495647	0.195609	0.00363753
26	chr26_13880805	13880805	1	C	A	0.227	0.145252	0.0495647	0.195609	0.00363753
22	chr22_61092618	61092618	3	T	C	0.232	0.14415	0.0491906	0.327737	0.0036387
18	chr18_42232638	42232638	2	T	G	0.235	-0.140051	0.0477947	0.174727	0.00364086
26	chr26_12868251	12868251	3	T	C	0.234	0.143584	0.0490044	0.193604	0.00364348
14	chr14_33058221	33058221	4	A	G	0.07	-0.231458	0.0790089	0.192611	0.00364929
22	chr22_61094736	61094736	0	G	A	0.23	0.143915	0.0491506	0.331961	0.00366624
30	chr30_20161293	20161293	0	T	C	0.068	-0.24201	0.0827478	0.304434	0.00370497
12	chr12_64715479	64715479	0	A	C	0.086	-0.200418	0.0685352	0.210217	0.00370916
29	chr29_26755283	26755283	1	T	C	0.039	-0.292783	0.100247	0.16661	0.0037524
5	chr5_42216672	42216672	0	T	C	0.298	-0.142215	0.0486973	0.255014	0.00375492
14	chr14_32884821	32884821	4	A	C	0.103	-0.188494	0.064547	0.192641	0.0037565
2	chr2_30524878	30524878	0	C	T	0.419	0.132873	0.045509	0.177257	0.00376286
26	chr26_38056855	38056855	0	T	G	0.037	0.315058	0.107914	0.265003	0.00376506
29	chr29_24716977	24716977	0	C	T	0.298	-0.127043	0.0435151	0.229531	0.00376528
38	chr38_181790	181790	3	T	C	0.07	-0.235951	0.0808294	0.299081	0.00376974
5	chr5_37606803	37606803	0	G	A	0.301	-0.143226	0.0490663	0.265013	0.00377094
5	chr5_43243456	43243456	0	A	C	0.435	0.130705	0.0447843	0.288108	0.00377665
5	chr5_43256173	43256173	0	T	C	0.435	0.130705	0.0447843	0.288108	0.00377665
7	chr7_11906276	11906276	0	C	G	0.227	0.144829	0.0496722	0.206185	0.00381034
7	chr7_11910208	11910208	0	A	G	0.227	0.144829	0.0496722	0.206185	0.00381034
7	chr7_11923372	11923372	0	G	A	0.227	0.144829	0.0496722	0.206185	0.00381034
9	chr9_13502444	13502444	0	T	C	0.468	-0.117712	0.0403727	0.214598	0.00381099
8	chr8_35695158	35695158	0	G	C	0.073	-0.217679	0.0746637	0.166381	0.00381313
8	chr8_36079791	36079791	0	C	A	0.073	-0.217679	0.0746637	0.166381	0.00381313
23	chr23_51428816	51428816	2	A	C	0.492	-0.115963	0.0397842	0.189941	0.00382078
26	chr26_20203747	20203747	0	A	G	0.469	0.118415	0.0406458	0.171047	0.00383833
26	chr26_13115816	13115816	0	G	A	0.231	0.142454	0.0489113	0.1983	0.00384856
21	chr21_10928186	10928186	4	A	G	0.3	-0.129357	0.0444384	0.224885	0.00386732
1	chr1_90241057	90241057	0	G	A	0.197	0.152099	0.0522533	0.263325	0.0038689
12	chr12_17589583	17589583	1	C	T	0.101	0.204201	0.070159	0.198801	0.00387192
35	chr35_24259722	24259722	0	G	A	0.398	0.123536	0.0424895	0.197182	0.00390958
38	chr38_6174491	6174491	0	G	A	0.4	-0.125685	0.0432373	0.335864	0.00391645
14	chr14_32050334	32050334	2	A	G	0.081	-0.217649	0.0748761	0.216791	0.00391743
13	chr13_54238247	54238247	0	T	A	0.125	0.178942	0.061593	0.334734	0.00393633
5	chr5_44860491	44860491	0	C	A	0.325	-0.128795	0.0443471	0.257429	0.00394842
5	chr5_44861104	44861104	0	C	T	0.325	-0.128795	0.0443471	0.257429	0.00394842
5	chr5_44874309	44874309	0	T	C	0.325	-0.128795	0.0443471	0.257429	0.00394842
29	chr29_27571932	27571932	1	C	T	0.039	-0.290497	0.100028	0.160603	0.00394978
29	chr29_23920122	23920122	1	T	C	0.026	-0.341682	0.117667	0.171662	0.00395395
18	chr18_42012603	42012603	0	G	A	0.233	-0.138591	0.0477404	0.175082	0.00396362
18	chr18_42047437	42047437	0	A	G	0.233	-0.138591	0.0477404	0.175082	0.00396362
2	chr2_30891663	30891663	0	G	C	0.463	0.121904	0.041994	0.222727	0.00396512
6	chr6_15629811	15629811	0	T	C	0.099	-0.198943	0.0685401	0.302005	0.00396906
31	chr31_20860976	20860976	0	T	C	0.042	-0.307785	0.106129	0.280764	0.00399962
5	chr5_29849822	29849822	4	A	G	0.284	-0.134945	0.0465523	0.216489	0.00401594
23	chr23_16236921	16236921	0	T	G	0.074	0.240264	0.082935	0.342015	0.00403816
18	chr18_34705925	34705925	2	C	T	0.064	-0.24646	0.0850773	0.206508	0.00403966
26	chr26_13959579	13959579	0	T	C	0.235	0.142099	0.0490693	0.201461	0.00405224
6	chr6_70665236	70665236	0	A	G	0.369	0.124401	0.042971	0.357912	0.00406337
6	chr6_70673453	70673453	0	G	T	0.369	0.124401	0.042971	0.357912	0.00406337
14	chr14_33298861	33298861	2	G	T	0.065	-0.235062	0.0812008	0.196862	0.00406574
11	chr11_44913224	44913224	1	G	A	0.458	0.115679	0.0399695	0.241003	0.00407394
2	chr2_28194140	28194140	2	C	T	0.41	-0.123509	0.0426855	0.214895	0.00408272
26	chr26_11162067	11162067	0	C	T	0.298	0.130463	0.0450895	0.185889	0.00408343
2	chr2_26021130	26021130	1	A	G	0.417	0.119799	0.0414098	0.191002	0.00408869
29	chr29_12563671	12563671	1	A	C	0.089	-0.216972	0.0750333	0.228836	0.00410559
1	chr1_89891655	89891655	0	G	A	0.204	-0.140624	0.0486482	0.186149	0.00411896
1	chr1_90011902	90011902	0	C	T	0.204	-0.140624	0.0486482	0.186149	0.00411896
7	chr7_15995559	15995559	1	T	G	0.221	0.141241	0.048883	0.20405	0.00413498
26	chr26_21540693	21540693	0	G	C	0.307	0.126609	0.0438304	0.244296	0.00414478
26	chr26_21547256	21547256	0	G	C	0.307	0.126609	0.0438304	0.244296	0.00414478
9	chr9_15522025	15522025	0	T	C	0.4	-0.11859	0.0410645	0.213172	0.00415398
18	chr18_39465313	39465313	2	T	C	0.23	-0.138132	0.0478364	0.171232	0.00415766
14	chr14_32269037	32269037	0	C	A	0.081	-0.216025	0.0748225	0.215002	0.00416325
31	chr31_4627322	4627322	1	A	G	0.091	0.203359	0.0704368	0.247033	0.00416386
19	chr19_50807267	50807267	0	T	C	0.131	-0.186355	0.064553	0.226187	0.00416735
21	chr21_8666230	8666230	0	C	T	0.307	-0.126611	0.043871	0.246601	0.00417845
21	chr21_8676800	8676800	0	T	A	0.307	-0.126611	0.043871	0.246601	0.00417845
21	chr21_8686262	8686262	0	C	T	0.307	-0.126611	0.043871	0.246601	0.00417845
12	chr12_64731245	64731245	2	A	G	0.083	-0.200615	0.0695464	0.210963	0.00419618
29	chr29_23934586	23934586	0	A	G	0.026	-0.339434	0.117674	0.171318	0.00419714
19	chr19_51221400	51221400	0	C	T	0.128	-0.193386	0.0670436	0.229222	0.0041979
19	chr19_51223585	51223585	0	C	T	0.128	-0.193386	0.0670436	0.229222	0.0041979
8	chr8_36137007	36137007	3	A	C	0.083	-0.205825	0.0713586	0.1772	0.00419927
14	chr14_32048955	32048955	3	A	G	0.082	-0.215998	0.0748894	0.21662	0.00420132
2	chr2_29745046	29745046	1	T	C	0.101	-0.194388	0.0674053	0.278966	0.00420582
23	chr23_14190946	14190946	0	T	C	0.081	0.229418	0.079722	0.358847	0.00428648
8	chr8_37057011	37057011	8	A	C	0.081	-0.209292	0.0727348	0.174706	0.00428988
26	chr26_11721371	11721371	0	G	A	0.159	0.160661	0.0558577	0.261918	0.0043059
10	chr10_19465125	19465125	1	A	C	0.263	-0.136172	0.0473562	0.244167	0.00431621
11	chr11_45626357	45626357	0	G	T	0.411	-0.117767	0.0409588	0.241557	0.00431913
2	chr2_29310804	29310804	8	T	G	0.276	0.141359	0.0491656	0.174165	0.00432046
29	chr29_12514640	12514640	7	T	C	0.04	-0.31169	0.108449	0.201118	0.00433503
19	chr19_33410726	33410726	0	T	C	0.194	0.151027	0.0525621	0.309084	0.00434518
26	chr26_13477093	13477093	0	C	T	0.227	0.142316	0.0495392	0.19414	0.00435219
26	chr26_13822835	13822835	0	C	T	0.227	0.142316	0.0495392	0.19414	0.00435219
21	chr21_8700802	8700802	2	T	A	0.306	-0.126079	0.0439167	0.247016	0.00437803
9	chr9_15599028	15599028	1	C	T	0.403	-0.117258	0.0408637	0.210872	0.00439666
36	chr36_30172649	30172649	0	T	C	0.142	0.162143	0.0565161	0.241021	0.00440356
4	chr4_87264695	87264695	0	G	A	0.426	0.119866	0.0417941	0.242375	0.00441654
18	chr18_34207644	34207644	0	A	G	0.278	-0.131243	0.0457661	0.225714	0.00442092
23	chr23_43249467	43249467	4	T	C	0.016	0.453347	0.158129	0.256648	0.0044313
23	chr23_43125457	43125457	1	T	C	0.016	0.453316	0.158121	0.257518	0.00443178
5	chr5_36641543	36641543	3	A	G	0.263	-0.143158	0.0499499	0.262767	0.00444355
7	chr7_16324123	16324123	1	G	A	0.219	0.141825	0.0494859	0.198434	0.00444434
23	chr23_44129866	44129866	0	C	T	0.016	0.45419	0.158516	0.261797	0.00445419
19	chr19_5269490	5269490	12	T	C	0.177	0.167215	0.0583657	0.227302	0.00445827
5	chr5_25221010	25221010	0	A	C	0.377	-0.123731	0.0431888	0.22059	0.00445929
5	chr5_25223191	25223191	0	T	G	0.377	-0.123731	0.0431888	0.22059	0.00445929
1	chr1_101624393	101624393	2	C	G	0.329	-0.125372	0.043778	0.25341	0.00447413
5	chr5_41516166	41516166	3	A	G	0.283	-0.143224	0.0500329	0.246103	0.00449068
29	chr29_35436563	35436563	0	C	T	0.455	0.117255	0.0409668	0.282957	0.00449634
19	chr19_49700344	49700344	0	C	A	0.382	-0.119628	0.0418017	0.247812	0.00450194
5	chr5_45039705	45039705	4	C	T	0.325	-0.130087	0.0454854	0.248866	0.00452707
9	chr9_12935426	12935426	0	T	C	0.343	-0.123006	0.0430119	0.233513	0.00452927
11	chr11_43240873	43240873	3	T	C	0.314	0.12354	0.0432124	0.305771	0.00454187
21	chr21_7786648	7786648	0	G	A	0.301	-0.126684	0.0443382	0.245378	0.00456557
23	chr23_43125695	43125695	0	T	C	0.016	0.451692	0.158134	0.257313	0.00457732
14	chr14_29476310	29476310	0	A	G	0.471	-0.11816	0.0413763	0.179391	0.0045862
5	chr5_44193164	44193164	0	A	T	0.43	0.124761	0.0436947	0.289329	0.00459274
10	chr10_18959019	18959019	2	T	C	0.265	-0.136451	0.0477948	0.2453	0.00459768
14	chr14_33962390	33962390	5	T	C	0.133	-0.167213	0.0585743	0.18577	0.00460079
5	chr5_31414906	31414906	0	G	A	0.257	-0.134061	0.0469903	0.227452	0.00462562
5	chr5_31437648	31437648	0	A	T	0.257	-0.134061	0.0469903	0.227452	0.00462562
15	chr15_64083646	64083646	0	C	T	0.288	-0.125866	0.0441249	0.180947	0.00463228
1	chr1_101753910	101753910	0	G	A	0.327	-0.125303	0.0439346	0.252484	0.00463874
11	chr11_43247656	43247656	0	T	C	0.311	0.123201	0.0432357	0.309586	0.00467468
11	chr11_43479473	43479473	0	G	A	0.311	0.123201	0.0432357	0.309586	0.00467468
11	chr11_43721145	43721145	0	G	A	0.311	0.123201	0.0432357	0.309586	0.00467468
5	chr5_41502964	41502964	0	C	T	0.28	-0.141679	0.0497356	0.241838	0.00468709
5	chr5_41518982	41518982	0	C	T	0.28	-0.141679	0.0497356	0.241838	0.00468709
2	chr2_84406587	84406587	0	C	T	0.421	-0.118244	0.0415118	0.163856	0.00468995
14	chr14_28325832	28325832	4	A	G	0.172	-0.151589	0.0532217	0.196961	0.00469271
23	chr23_43224989	43224989	7	T	C	0.017	0.450397	0.158176	0.256536	0.00470433
19	chr19_51272186	51272186	0	C	T	0.121	-0.19446	0.0682988	0.222938	0.00470799
37	chr37_28625580	28625580	0	C	T	0.044	0.287634	0.101089	0.260731	0.00473463
37	chr37_28665036	28665036	0	C	A	0.044	0.287634	0.101089	0.260731	0.00473463
7	chr7_15135271	15135271	0	G	A	0.218	0.140222	0.0492867	0.197007	0.00473933
5	chr5_27203027	27203027	2	A	T	0.402	-0.123114	0.043278	0.291999	0.00474346
5	chr5_36562559	36562559	1	T	C	0.276	-0.138246	0.048615	0.252418	0.00475866
26	chr26_18914872	18914872	0	C	T	0.374	0.12283	0.0432003	0.186472	0.00476487
12	chr12_36046519	36046519	3	T	C	0.216	-0.146327	0.0514662	0.295078	0.00476627
18	chr18_6293546	6293546	2	C	T	0.383	0.127513	0.0448791	0.219192	0.00479433
31	chr31_4500767	4500767	0	C	T	0.089	0.201839	0.0711216	0.252629	0.00484297
6	chr6_14753368	14753368	0	C	T	0.126	-0.176761	0.0623305	0.301042	0.00487371
26	chr26_19877633	19877633	0	A	T	0.4	0.118628	0.041841	0.164927	0.0048834
29	chr29_12434791	12434791	1	C	T	0.107	-0.190651	0.0672454	0.221047	0.00488427
11	chr11_17270768	17270768	0	A	G	0.037	-0.292977	0.103399	0.164598	0.00490948
9	chr9_15676646	15676646	2	G	A	0.489	0.112187	0.0395991	0.208751	0.0049154
5	chr5_44093362	44093362	0	G	T	0.374	-0.127373	0.0449606	0.249562	0.00491659
2	chr2_28818796	28818796	1	T	C	0.102	-0.189613	0.0669348	0.282847	0.00491949
10	chr10_18067178	18067178	14	T	G	0.351	-0.111281	0.0392839	0.191692	0.0049203
22	chr22_2105227	2105227	7	T	C	0.336	0.126625	0.0447065	0.199135	0.00492615
11	chr11_5738473	5738473	1	T	C	0.343	-0.121719	0.0429774	0.279504	0.00492908
5	chr5_36606453	36606453	0	T	C	0.259	-0.140767	0.0497071	0.25684	0.00493251
2	chr2_30451479	30451479	1	T	C	0.417	0.128969	0.0455542	0.180054	0.00494473
9	chr9_21207069	21207069	0	G	A	0.016	-0.451742	0.159639	0.226761	0.00496523
33	chr33_22812751	22812751	0	T	C	0.016	-0.455618	0.161189	0.264021	0.00501304
33	chr33_22843035	22843035	0	C	A	0.016	-0.455618	0.161189	0.264021	0.00501304
33	chr33_22864007	22864007	0	G	A	0.016	-0.455618	0.161189	0.264021	0.00501304
12	chr12_68165056	68165056	0	T	A	0.066	-0.224835	0.0795652	0.170809	0.00502548
18	chr18_39475335	39475335	0	C	T	0.23	-0.133638	0.0473009	0.16912	0.00503351
38	chr38_14438359	14438359	0	C	G	0.049	0.270674	0.0958097	0.325743	0.00503585
35	chr35_12897258	12897258	2	C	T	0.386	0.125639	0.044483	0.177261	0.0050463
14	chr14_33246565	33246565	2	C	T	0.085	-0.19851	0.0702916	0.189261	0.00505169
9	chr9_14712439	14712439	1	A	G	0.104	-0.188078	0.0665985	0.224485	0.00505222
38	chr38_2572465	2572465	4	T	C	0.498	-0.12342	0.0437063	0.295935	0.00505515
6	chr6_15489246	15489246	0	C	T	0.107	-0.191022	0.0676577	0.307851	0.00506286
2	chr2_27970953	27970953	1	T	C	0.425	-0.117906	0.0417621	0.214326	0.00506399
9	chr9_26094911	26094911	1	T	C	0.326	0.119652	0.042382	0.156502	0.00506575
15	chr15_64030310	64030310	1	G	T	0.284	-0.126303	0.0447624	0.180807	0.0050896
26	chr26_14918292	14918292	2	T	C	0.243	0.13823	0.0489918	0.180688	0.0050917
8	chr8_32612395	32612395	1	T	C	0.088	-0.188498	0.0668134	0.186437	0.00509531
2	chr2_26043619	26043619	0	G	A	0.416	0.116561	0.0413307	0.193173	0.00511161
35	chr35_12905600	12905600	0	T	C	0.492	0.11854	0.0420423	0.141668	0.00512171
7	chr7_35625640	35625640	0	T	C	0.343	0.119572	0.0424239	0.254014	0.0051379
7	chr7_35635190	35635190	0	A	G	0.343	0.119572	0.0424239	0.254014	0.0051379
5	chr5_36596612	36596612	3	T	G	0.278	-0.138597	0.0491769	0.256443	0.00514058
26	chr26_11144198	11144198	1	T	C	0.299	0.127313	0.0452248	0.184392	0.00519112
5	chr5_41531704	41531704	1	A	G	0.281	-0.140279	0.0498352	0.243571	0.00519524
10	chr10_19844301	19844301	0	T	C	0.264	-0.133714	0.0475045	0.239222	0.00519669
38	chr38_875859	875859	0	C	T	0.045	-0.273375	0.0971534	0.282372	0.00521113
10	chr10_18947778	18947778	0	A	G	0.264	-0.1342	0.0476952	0.240683	0.00521344
10	chr10_18968894	18968894	0	G	C	0.264	-0.1342	0.0476952	0.240683	0.00521344
10	chr10_18976547	18976547	0	G	A	0.264	-0.1342	0.0476952	0.240683	0.00521344
10	chr10_18987707	18987707	0	A	G	0.264	-0.1342	0.0476952	0.240683	0.00521344
10	chr10_19004990	19004990	0	C	T	0.264	-0.1342	0.0476952	0.240683	0.00521344
10	chr10_19040316	19040316	0	C	T	0.264	-0.1342	0.0476952	0.240683	0.00521344
10	chr10_19304701	19304701	0	C	T	0.264	-0.1342	0.0476952	0.240683	0.00521344
37	chr37_28611801	28611801	3	A	G	0.044	0.284543	0.10114	0.259685	0.00521883
10	chr10_53807262	53807262	0	T	C	0.091	-0.203757	0.0724284	0.280673	0.00522111
6	chr6_15182636	15182636	0	C	T	0.11	-0.185925	0.0661396	0.317677	0.00525481
6	chr6_15184552	15184552	0	A	C	0.11	-0.185925	0.0661396	0.317677	0.00525481
6	chr6_15231118	15231118	0	A	C	0.11	-0.185925	0.0661396	0.317677	0.00525481
38	chr38_1515643	1515643	0	A	C	0.298	-0.125404	0.0446197	0.261792	0.00526411
38	chr38_1522225	1522225	0	G	A	0.298	-0.125404	0.0446197	0.261792	0.00526411
26	chr26_11053442	11053442	0	T	C	0.218	0.13838	0.0492463	0.224482	0.00527281
39	chrX_707083	707083	3	T	C	0.126	0.183881	0.0654451	0.217257	0.0052771
2	chr2_31298633	31298633	0	G	A	0.126	0.178194	0.0634212	0.204494	0.00527728
14	chr14_30658992	30658992	0	A	G	0.104	-0.179392	0.0638524	0.237452	0.0052806
5	chr5_33021603	33021603	0	C	T	0.214	-0.143579	0.0511111	0.288877	0.00528585
38	chr38_707592	707592	3	A	C	0.069	-0.22967	0.0817641	0.295855	0.00528936
13	chr13_40104675	40104675	0	G	A	0.018	0.430557	0.153309	0.274405	0.00529731
1	chr1_101106730	101106730	2	G	C	0.088	-0.205914	0.073321	0.203838	0.00529791
13	chr13_40000490	40000490	0	T	C	0.018	0.429651	0.153055	0.276123	0.00531758
38	chr38_775906	775906	0	C	A	0.065	-0.233798	0.0833059	0.30004	0.00532833
5	chr5_40417572	40417572	0	C	T	0.416	0.128122	0.045655	0.265168	0.00533145
6	chr6_15201694	15201694	3	A	G	0.111	-0.185599	0.0661472	0.318632	0.00533897
34	chr34_23967558	23967558	7	T	G	0.018	0.429879	0.15324	0.223421	0.00534824
2	chr2_23871236	23871236	0	T	C	0.239	-0.13426	0.0478724	0.274625	0.00536025
2	chr2_30612676	30612676	0	G	C	0.102	-0.191239	0.068197	0.275253	0.0053653
2	chr2_30725471	30725471	0	A	G	0.102	-0.191239	0.068197	0.275253	0.0053653
6	chr6_16083042	16083042	0	G	A	0.128	-0.172319	0.0614527	0.28188	0.00536721
9	chr9_15797061	15797061	0	G	C	0.429	0.112134	0.0400024	0.216237	0.00538208
5	chr5_45054907	45054907	4	T	C	0.336	-0.12439	0.044379	0.261879	0.00538647
13	chr13_53549095	53549095	0	C	T	0.092	0.19367	0.0691088	0.344064	0.0053949
19	chr19_49569213	49569213	0	G	A	0.395	-0.116795	0.041679	0.24958	0.0053975
29	chr29_35504589	35504589	0	G	A	0.422	-0.118103	0.0421563	0.312225	0.00540876
18	chr18_6495079	6495079	1	C	T	0.383	0.125922	0.0449632	0.219656	0.00542509
18	chr18_33852830	33852830	0	C	T	0.018	-0.43654	0.155911	0.171557	0.00543529
18	chr18_33873051	33873051	0	A	G	0.018	-0.43654	0.155911	0.171557	0.00543529
18	chr18_6177813	6177813	3	A	G	0.391	0.1262	0.0450736	0.208074	0.00543644
11	chr11_44984583	44984583	0	A	G	0.409	-0.114677	0.0409604	0.247171	0.00543891
11	chr11_45147673	45147673	0	A	G	0.409	-0.114677	0.0409604	0.247171	0.00543891
9	chr9_15767568	15767568	0	C	T	0.492	0.111019	0.0396622	0.206631	0.00544839
5	chr5_35997299	35997299	4	A	G	0.198	-0.155055	0.0554167	0.328228	0.00546735
12	chr12_36026348	36026348	4	T	C	0.221	-0.144155	0.0515242	0.299048	0.00547013
2	chr2_22464471	22464471	0	C	T	0.316	-0.123866	0.0442816	0.287864	0.00547977
7	chr7_16807506	16807506	1	C	T	0.218	0.139253	0.0497838	0.191015	0.00548118
12	chr12_15558425	15558425	2	G	A	0.137	0.166208	0.0594242	0.183181	0.0054838
11	chr11_43209008	43209008	2	T	G	0.314	0.120652	0.0431384	0.301412	0.00548586
1	chr1_90250980	90250980	0	A	G	0.199	0.146175	0.0522836	0.266384	0.00550339
1	chr1_90262439	90262439	0	C	T	0.199	0.146175	0.0522836	0.266384	0.00550339
36	chr36_29366491	29366491	0	T	C	0.167	-0.149683	0.0535409	0.267809	0.0055055
5	chr5_44833344	44833344	0	A	G	0.324	-0.123948	0.0443429	0.255347	0.00551323
5	chr5_44846552	44846552	0	C	G	0.324	-0.123948	0.0443429	0.255347	0.00551323
30	chr30_20196492	20196492	4	T	G	0.077	-0.220438	0.0788658	0.306246	0.00551501
9	chr9_14623807	14623807	2	A	G	0.316	-0.123095	0.044048	0.239468	0.00552402
7	chr7_12909445	12909445	0	A	G	0.243	0.133144	0.047651	0.192518	0.00553087
38	chr38_15200232	15200232	0	G	A	0.049	0.260467	0.0932255	0.272787	0.00553422
2	chr2_22485826	22485826	0	T	G	0.387	-0.114462	0.0409683	0.310108	0.00553473
19	chr19_33234866	33234866	0	C	T	0.189	0.147758	0.0529009	0.305914	0.00554818
19	chr19_33393425	33393425	0	A	C	0.189	0.147758	0.0529009	0.305914	0.00554818
19	chr19_51793172	51793172	0	G	A	0.233	-0.138811	0.0497013	0.231405	0.00555157
34	chr34_36856388	36856388	0	A	G	0.461	0.120193	0.0430368	0.289706	0.0055533
23	chr23_10619111	10619111	5	G	A	0.424	0.116502	0.0417163	0.230998	0.00555457
21	chr21_7165191	7165191	0	A	C	0.442	-0.115626	0.04142	0.287576	0.00557444
38	chr38_14434852	14434852	1	A	G	0.049	0.267513	0.0958405	0.323262	0.00557974
1	chr1_52294434	52294434	2	T	C	0.366	0.124089	0.0444654	0.191743	0.00558887
23	chr23_50917041	50917041	1	C	G	0.089	0.180155	0.0645851	0.343841	0.0056102
18	chr18_34578060	34578060	0	G	A	0.269	-0.130561	0.0468408	0.20088	0.00564546
18	chr18_34580858	34580858	0	T	C	0.269	-0.130561	0.0468408	0.20088	0.00564546
18	chr18_34595997	34595997	0	G	T	0.269	-0.130561	0.0468408	0.20088	0.00564546
18	chr18_34597742	34597742	0	G	A	0.269	-0.130561	0.0468408	0.20088	0.00564546
2	chr2_30395165	30395165	5	A	G	0.11	-0.18581	0.0666721	0.275673	0.00565268
8	chr8_33156854	33156854	0	T	G	0.149	-0.165136	0.0592596	0.228824	0.00565697
8	chr8_33174538	33174538	0	T	C	0.149	-0.165136	0.0592596	0.228824	0.00565697
13	chr13_56912397	56912397	2	A	G	0.474	-0.118973	0.0426949	0.201241	0.00565848
9	chr9_14820805	14820805	0	T	C	0.469	0.110596	0.0396969	0.234422	0.00566827
14	chr14_28044300	28044300	0	T	A	0.105	-0.185607	0.0666328	0.244011	0.00567656
14	chr14_28292653	28292653	0	C	G	0.105	-0.185607	0.0666328	0.244011	0.00567656
1	chr1_95188571	95188571	1	C	T	0.088	-0.201549	0.0723773	0.204097	0.00569054
26	chr26_13901725	13901725	0	G	A	0.429	-0.111679	0.0401084	0.184292	0.00569501
1	chr1_90133956	90133956	2	A	G	0.204	-0.13557	0.0486889	0.185343	0.00569557
2	chr2_29018104	29018104	0	G	A	0.105	-0.184061	0.0661052	0.281416	0.00569618
2	chr2_29272083	29272083	1	A	T	0.119	0.182257	0.0654779	0.209379	0.00571116
7	chr7_11089390	11089390	0	T	C	0.212	0.144942	0.0520825	0.198997	0.00572089
21	chr21_7674330	7674330	0	G	T	0.343	0.127679	0.0458829	0.297802	0.00572455
7	chr7_10873756	10873756	0	C	T	0.212	0.144745	0.0520253	0.198712	0.0057332
7	chr7_10876859	10876859	0	T	G	0.212	0.144745	0.0520253	0.198712	0.0057332
4	chr4_19634708	19634708	2	G	A	0.235	0.131262	0.047179	0.261322	0.00573327
12	chr12_53637678	53637678	0	C	T	0.049	-0.250906	0.0901952	0.239004	0.00574007
26	chr26_13654850	13654850	2	G	A	0.461	0.11007	0.0395719	0.207953	0.00574507
23	chr23_51786765	51786765	0	T	A	0.11	0.171932	0.0618379	0.322777	0.00576512
4	chr4_17557593	17557593	1	C	T	0.252	0.126536	0.0455374	0.260776	0.00579335
21	chr21_9445763	9445763	0	T	G	0.306	-0.122678	0.0441492	0.241524	0.00579358
21	chr21_9473198	9473198	0	T	C	0.306	-0.122678	0.0441492	0.241524	0.00579358
39	chrX_107909414	107909414	1	G	T	0.481	-0.0921485	0.0331702	0.231163	0.00580524
39	chrX_109240610	109240610	1	C	T	0.481	-0.0921485	0.0331702	0.231163	0.00580524
29	chr29_35629130	35629130	0	G	A	0.299	0.128472	0.0462513	0.239692	0.00581129
21	chr21_9203529	9203529	1	T	C	0.31	-0.122925	0.0442643	0.243603	0.0058223
5	chr5_32645765	32645765	0	C	T	0.233	-0.134645	0.0484971	0.26702	0.00583504
39	chrX_106706888	106706888	2	G	A	0.48	-0.0919497	0.0331348	0.229164	0.00585824
9	chr9_60005786	60005786	0	C	T	0.087	0.201264	0.0725442	0.290796	0.00586986
38	chr38_13666183	13666183	0	T	C	0.301	-0.127311	0.0459023	0.303377	0.00588444
6	chr6_74594453	74594453	0	A	G	0.393	0.114599	0.0413289	0.286322	0.00589641
22	chr22_59433972	59433972	1	G	C	0.213	-0.131842	0.0475537	0.231702	0.00590297
21	chr21_8499434	8499434	0	G	A	0.303	-0.122346	0.044134	0.247019	0.00590877
5	chr5_32686519	32686519	2	T	C	0.217	-0.141801	0.051154	0.291976	0.00591088
10	chr10_53834604	53834604	0	G	A	0.152	-0.158401	0.0571744	0.291321	0.00593836
18	chr18_34523059	34523059	3	T	A	0.018	-0.437806	0.158038	0.158912	0.00594255
6	chr6_70825240	70825240	0	C	T	0.351	0.11754	0.0424402	0.330971	0.00595535
21	chr21_9396538	9396538	3	T	C	0.314	-0.12146	0.0438663	0.244814	0.00596719
22	chr22_2180601	2180601	4	A	G	0.336	0.12366	0.0446764	0.201451	0.00598439
18	chr18_38445570	38445570	1	T	C	0.018	-0.437187	0.15799	0.15824	0.00599738
2	chr2_28909018	28909018	1	T	C	0.106	-0.182969	0.0661269	0.282346	0.0060018
1	chr1_90276604	90276604	4	A	G	0.198	0.145657	0.0526506	0.275516	0.00600978
26	chr26_13789165	13789165	12	A	G	0.426	-0.116304	0.0420486	0.191143	0.00601986
36	chr36_29328626	29328626	1	T	G	0.146	0.160164	0.0579103	0.237391	0.00602374
7	chr7_15211839	15211839	1	A	G	0.221	0.136648	0.0494246	0.198962	0.00604067
6	chr6_73447126	73447126	3	T	C	0.42	0.119301	0.043152	0.327423	0.00604251
5	chr5_42697698	42697698	0	G	C	0.435	0.124918	0.0451956	0.285838	0.00605605
18	chr18_35514827	35514827	1	A	G	0.018	-0.436687	0.158031	0.158753	0.00606751
34	chr34_33009451	33009451	2	T	C	0.018	0.441088	0.159627	0.264125	0.00606863
2	chr2_84594320	84594320	2	T	C	0.401	-0.116334	0.0421034	0.191769	0.00607188
2	chr2_30775764	30775764	2	T	C	0.103	-0.188648	0.0682908	0.275932	0.00608348
5	chr5_44814654	44814654	1	T	A	0.325	-0.122608	0.0444165	0.257117	0.00612014
2	chr2_29749701	29749701	0	T	C	0.102	-0.18504	0.0670542	0.276409	0.00613561
9	chr9_14668121	14668121	0	A	G	0.1	-0.18576	0.0673198	0.22158	0.00613921
9	chr9_14680468	14680468	0	G	A	0.1	-0.18576	0.0673198	0.22158	0.00613921
9	chr9_14724913	14724913	0	A	G	0.1	-0.18576	0.0673198	0.22158	0.00613921
11	chr11_6825439	6825439	1	G	A	0.385	0.117346	0.0425313	0.249061	0.00614503
9	chr9_15885016	15885016	0	C	T	0.427	0.110986	0.0402273	0.2212	0.00614612
12	chr12_35918622	35918622	0	T	C	0.215	-0.141663	0.0513629	0.291175	0.00616286
12	chr12_35931175	35931175	0	T	C	0.215	-0.141663	0.0513629	0.291175	0.00616286
12	chr12_35999379	35999379	0	A	G	0.215	-0.141663	0.0513629	0.291175	0.00616286
12	chr12_36009917	36009917	0	T	G	0.215	-0.141663	0.0513629	0.291175	0.00616286
12	chr12_36029296	36029296	0	T	C	0.215	-0.141663	0.0513629	0.291175	0.00616286
12	chr12_36060179	36060179	0	T	G	0.215	-0.141663	0.0513629	0.291175	0.00616286
11	chr11_16824647	16824647	0	T	C	0.057	-0.238936	0.0866378	0.19078	0.00616667
7	chr7_47996081	47996081	0	G	A	0.118	0.178672	0.0648164	0.285048	0.00619015
7	chr7_48032685	48032685	0	C	T	0.118	0.178672	0.0648164	0.285048	0.00619015
7	chr7_48037252	48037252	0	C	A	0.118	0.178672	0.0648164	0.285048	0.00619015
5	chr5_32484054	32484054	2	A	C	0.244	-0.133781	0.0485438	0.267228	0.00620333
9	chr9_14303544	14303544	4	C	T	0.256	-0.133618	0.0485006	0.23318	0.00622013
26	chr26_19013490	19013490	0	C	T	0.372	0.119036	0.0432104	0.189425	0.00622331
26	chr26_19024092	19024092	0	G	T	0.372	0.119036	0.0432104	0.189425	0.00622331
26	chr26_19030163	19030163	0	A	G	0.372	0.119036	0.0432104	0.189425	0.00622331
7	chr7_47819992	47819992	0	G	T	0.147	0.16491	0.0598809	0.288934	0.00623883
5	chr5_44373759	44373759	1	T	A	0.39	-0.121521	0.0441269	0.246785	0.00624006
5	chr5_42979656	42979656	1	A	G	0.317	-0.133012	0.0483187	0.23234	0.00626049
8	chr8_37129564	37129564	0	C	T	0.078	-0.201818	0.0733139	0.171793	0.00626063
10	chr10_38890468	38890468	0	G	A	0.218	-0.141172	0.051285	0.149984	0.00626229
12	chr12_17691222	17691222	0	T	C	0.099	0.194274	0.0705796	0.195278	0.00626521
12	chr12_17710877	17710877	0	G	A	0.099	0.194274	0.0705796	0.195278	0.00626521
12	chr12_17924891	17924891	0	G	A	0.099	0.194274	0.0705796	0.195278	0.00626521
26	chr26_13449881	13449881	0	T	G	0.424	-0.112963	0.0410424	0.19246	0.00626878
29	chr29_12443193	12443193	0	A	C	0.105	-0.189079	0.0687038	0.21862	0.00627395
1	chr1_52269484	52269484	1	A	G	0.367	0.122354	0.0444587	0.19095	0.00627402
18	chr18_6459326	6459326	1	C	A	0.381	0.123384	0.0448415	0.216719	0.00628383
18	chr18_6640855	6640855	1	G	T	0.381	0.123384	0.0448415	0.216719	0.00628383
18	chr18_6699917	6699917	3	G	A	0.384	0.124497	0.0452544	0.221026	0.00629308
18	chr18_37410864	37410864	0	T	C	0.018	-0.434716	0.158034	0.158667	0.00629844
21	chr21_47603436	47603436	1	A	G	0.5	0.1114	0.0405067	0.193823	0.00630992
2	chr2_25736752	25736752	3	T	C	0.127	0.170659	0.0620939	0.205293	0.00634304
12	chr12_64017907	64017907	3	T	C	0.054	-0.247084	0.0899079	0.180642	0.00634698
18	chr18_34993449	34993449	0	T	C	0.018	-0.434212	0.158074	0.159168	0.00637154
18	chr18_35521219	35521219	0	A	G	0.018	-0.434212	0.158074	0.159168	0.00637154
18	chr18_36546377	36546377	0	G	A	0.018	-0.434212	0.158074	0.159168	0.00637154
18	chr18_36551193	36551193	0	C	T	0.018	-0.434212	0.158074	0.159168	0.00637154
5	chr5_44540466	44540466	0	C	T	0.024	-0.374403	0.136314	0.314615	0.00637689
38	chr38_2685627	2685627	0	C	T	0.429	-0.117157	0.0426566	0.261548	0.00637884
23	chr23_51203669	51203669	1	A	G	0.036	0.277113	0.100926	0.316705	0.00639415
7	chr7_80217340	80217340	1	A	G	0.472	-0.116133	0.042303	0.267149	0.00640241
5	chr5_45905496	45905496	2	G	C	0.257	0.134658	0.0490588	0.264903	0.00641096
38	chr38_827079	827079	0	A	G	0.052	-0.250857	0.0914164	0.279064	0.00642453
37	chr37_13058805	13058805	0	A	G	0.256	0.132549	0.0483048	0.162956	0.00642667
14	chr14_28218268	28218268	2	T	C	0.119	-0.173926	0.0634016	0.231714	0.00644111
5	chr5_43641084	43641084	3	C	T	0.335	-0.126764	0.0462261	0.242701	0.00645988
7	chr7_16786042	16786042	0	A	G	0.217	0.136411	0.0497551	0.189912	0.00647181
37	chr37_28655276	28655276	5	A	G	0.049	0.263754	0.0962167	0.242952	0.00647943
14	chr14_27875735	27875735	6	A	G	0.127	-0.168902	0.0616299	0.23617	0.00649211
19	chr19_6915333	6915333	8	G	T	0.166	0.161169	0.0588135	0.245216	0.00649683
21	chr21_9134737	9134737	6	A	T	0.307	-0.121415	0.0443134	0.241931	0.00650515
4	chr4_17548241	17548241	2	A	T	0.251	0.124992	0.0456303	0.259937	0.00651849
18	chr18_6550268	6550268	2	T	G	0.386	0.123528	0.04511	0.211718	0.00653483
26	chr26_11126244	11126244	0	A	G	0.217	0.136239	0.0497525	0.221728	0.00653559
12	chr12_20965269	20965269	3	A	C	0.065	0.24167	0.0882619	0.22934	0.00654035
5	chr5_18900701	18900701	3	A	G	0.109	0.179288	0.0654977	0.277277	0.00655543
26	chr26_13787639	13787639	1	G	T	0.419	-0.111536	0.0407565	0.186257	0.00656832
36	chr36_29631606	29631606	0	T	C	0.223	-0.131213	0.0479468	0.277672	0.00656852
30	chr30_20019319	20019319	1	C	T	0.073	-0.220065	0.0804191	0.300969	0.0065718
13	chr13_54203028	54203028	1	C	T	0.169	0.147373	0.0538625	0.33001	0.00657939
21	chr21_12429450	12429450	3	C	T	0.252	0.130538	0.0477276	0.262663	0.00659962
1	chr1_95374466	95374466	0	T	C	0.068	-0.216327	0.0790983	0.24319	0.00660229
13	chr13_37528501	37528501	6	T	C	0.017	0.438012	0.160179	0.291838	0.00661007
19	chr19_6888375	6888375	5	T	C	0.171	0.159305	0.0582623	0.239361	0.00661488
19	chr19_52863067	52863067	0	G	A	0.319	0.123349	0.0451283	0.346574	0.006634
11	chr11_43690075	43690075	2	T	C	0.311	0.117119	0.042853	0.30601	0.00663901
7	chr7_16111171	16111171	5	A	G	0.253	0.129124	0.0472546	0.203044	0.00664962
2	chr2_25205390	25205390	1	A	G	0.127	0.17152	0.0627734	0.203728	0.00665224
6	chr6_74449969	74449969	0	G	A	0.422	0.110962	0.0406179	0.309226	0.00666277
13	chr13_41541677	41541677	0	C	T	0.042	0.27257	0.0997926	0.311248	0.00667211
19	chr19_32646731	32646731	0	G	A	0.267	0.127199	0.0465707	0.293415	0.00667329
26	chr26_21970109	21970109	2	C	G	0.305	0.121013	0.0443151	0.238774	0.00668446
1	chr1_118933737	118933737	1	G	A	0.317	-0.119247	0.0436698	0.201693	0.00668646
32	chr32_29199912	29199912	6	A	G	0.018	0.381423	0.139684	0.284277	0.00668719
9	chr9_15295008	15295008	0	C	T	0.442	-0.107874	0.039507	0.231147	0.00668925
5	chr5_27612833	27612833	2	G	A	0.433	-0.11739	0.0430015	0.276123	0.00670097
23	chr23_11599099	11599099	1	A	C	0.352	-0.122352	0.0448346	0.245692	0.00671985
21	chr21_8707806	8707806	1	G	A	0.305	-0.120308	0.044086	0.243834	0.00672027
21	chr21_27389633	27389633	8	A	C	0.025	0.368626	0.135089	0.269903	0.00672382
7	chr7_48086713	48086713	1	G	T	0.119	0.177052	0.0648982	0.28544	0.00673583
5	chr5_27444155	27444155	3	G	A	0.453	-0.117476	0.0430612	0.297646	0.00673639
13	chr13_37865275	37865275	0	C	G	0.016	0.436455	0.159985	0.292109	0.00673674
13	chr13_38290369	38290369	0	A	C	0.016	0.436455	0.159985	0.292109	0.00673674
13	chr13_38311893	38311893	0	G	A	0.016	0.436455	0.159985	0.292109	0.00673674
21	chr21_8606571	8606571	7	A	G	0.31	-0.121687	0.0446065	0.25182	0.00673882
5	chr5_37935340	37935340	3	T	G	0.433	-0.117507	0.0430908	0.273162	0.00675966
11	chr11_5735039	5735039	0	C	T	0.341	-0.117041	0.0429217	0.273191	0.00676177
11	chr11_5739211	5739211	0	A	T	0.341	-0.117041	0.0429217	0.273191	0.00676177
6	chr6_73207109	73207109	2	C	T	0.43	0.116928	0.0428827	0.337054	0.00676519
26	chr26_14992050	14992050	0	C	G	0.207	-0.138441	0.050778	0.174216	0.00677079
11	chr11_43259395	43259395	0	C	A	0.312	0.117311	0.0430284	0.307444	0.00677184
11	chr11_43381098	43381098	0	A	G	0.312	0.117311	0.0430284	0.307444	0.00677184
5	chr5_27311660	27311660	0	G	A	0.426	-0.116136	0.0426045	0.305486	0.00678094
12	chr12_35885679	35885679	6	T	C	0.223	-0.140819	0.0516675	0.299512	0.00678933
1	chr1_51383020	51383020	0	A	C	0.366	0.121137	0.0444563	0.197505	0.00680169
1	chr1_51440346	51440346	0	A	G	0.366	0.121137	0.0444563	0.197505	0.00680169
1	chr1_51463284	51463284	0	T	C	0.366	0.121137	0.0444563	0.197505	0.00680169
1	chr1_51750497	51750497	0	A	G	0.366	0.121137	0.0444563	0.197505	0.00680169
10	chr10_16793306	16793306	0	G	A	0.257	-0.127804	0.0469083	0.231585	0.00680784
10	chr10_16918785	16918785	0	A	C	0.257	-0.127804	0.0469083	0.231585	0.00680784
10	chr10_17193557	17193557	0	G	A	0.257	-0.127804	0.0469083	0.231585	0.00680784
21	chr21_47535237	47535237	0	T	C	0.489	0.109875	0.0403331	0.188273	0.00681548
24	chr24_38791135	38791135	1	T	C	0.063	-0.235917	0.0866711	0.19822	0.00685989
26	chr26_11949434	11949434	1	A	G	0.386	0.115157	0.0423145	0.144758	0.00687068
18	chr18_35211003	35211003	0	C	T	0.374	-0.114959	0.0422495	0.243988	0.00688098
18	chr18_35218183	35218183	0	G	A	0.374	-0.114959	0.0422495	0.243988	0.00688098
39	chrX_108316224	108316224	0	G	A	0.482	-0.0899907	0.0330807	0.234191	0.00689324
39	chrX_108411426	108411426	0	G	A	0.482	-0.0899907	0.0330807	0.234191	0.00689324
39	chrX_108684382	108684382	0	C	G	0.482	-0.0899907	0.0330807	0.234191	0.00689324
39	chrX_108916710	108916710	0	T	A	0.482	-0.0899907	0.0330807	0.234191	0.00689324
39	chrX_109163157	109163157	0	A	T	0.482	-0.0899907	0.0330807	0.234191	0.00689324
39	chrX_109501860	109501860	0	T	A	0.482	-0.0899907	0.0330807	0.234191	0.00689324
6	chr6_70468151	70468151	0	T	C	0.366	0.116373	0.0427876	0.352528	0.00690445
2	chr2_24123936	24123936	2	C	T	0.456	-0.112332	0.0413136	0.293214	0.00692049
21	chr21_37632718	37632718	1	T	C	0.148	-0.16143	0.0593882	0.254735	0.00693656
26	chr26_38059039	38059039	0	A	G	0.04	0.282924	0.104086	0.262713	0.00693744
10	chr10_17048787	17048787	3	T	G	0.234	-0.135631	0.0499112	0.259483	0.00695216
10	chr10_15617042	15617042	0	T	C	0.257	-0.126475	0.0465578	0.237219	0.00697149
10	chr10_15626752	15626752	0	A	T	0.257	-0.126475	0.0465578	0.237219	0.00697149
10	chr10_15635153	15635153	0	C	A	0.257	-0.126475	0.0465578	0.237219	0.00697149
10	chr10_15648002	15648002	0	C	T	0.257	-0.126475	0.0465578	0.237219	0.00697149
10	chr10_17172641	17172641	3	T	G	0.26	-0.127692	0.0470086	0.233471	0.00697449
4	chr4_17517523	17517523	0	G	T	0.251	0.12359	0.0455038	0.25839	0.00698129
26	chr26_12639644	12639644	0	C	T	0.239	0.133427	0.0491346	0.20608	0.00699153
25	chr25_47956216	47956216	0	A	G	0.44	0.112664	0.0414897	0.209683	0.00699314
1	chr1_118320216	118320216	0	T	C	0.385	-0.110337	0.0406348	0.214271	0.00699598
38	chr38_12065132	12065132	0	A	C	0.294	0.118007	0.0434616	0.316627	0.00699845
30	chr30_20003500	20003500	1	T	C	0.334	-0.117365	0.0432351	0.305875	0.00701152
5	chr5_44884715	44884715	0	A	C	0.325	-0.120658	0.0444494	0.252815	0.00701315
5	chr5_45016561	45016561	0	A	G	0.325	-0.120658	0.0444494	0.252815	0.00701315
6	chr6_14885023	14885023	0	T	C	0.112	-0.180577	0.0665248	0.309702	0.00701439
5	chr5_45088392	45088392	0	T	C	0.328	-0.120618	0.0444411	0.248277	0.00702125
1	chr1_90284736	90284736	0	C	T	0.197	0.142486	0.0525023	0.270278	0.00702515
7	chr7_48021058	48021058	1	T	G	0.119	0.175956	0.0648357	0.28416	0.00702574
26	chr26_12364821	12364821	0	C	T	0.458	-0.106486	0.0392465	0.163258	0.00703859
18	chr18_6530379	6530379	2	A	G	0.386	0.121704	0.0448701	0.214275	0.00705731
7	chr7_10890562	10890562	13	T	C	0.215	0.141681	0.0522444	0.204004	0.00706705
8	chr8_33356779	33356779	0	T	C	0.095	-0.176476	0.0650858	0.187032	0.00707655
22	chr22_59873893	59873893	0	C	A	0.314	-0.116039	0.0428072	0.277906	0.00709123
34	chr34_37245347	37245347	0	T	C	0.369	-0.115666	0.0426702	0.245708	0.00709175
4	chr4_86610752	86610752	0	C	T	0.443	0.112945	0.0416679	0.272153	0.00709407
4	chr4_86677192	86677192	0	C	T	0.443	0.112945	0.0416679	0.272153	0.00709407
5	chr5_46392664	46392664	0	A	C	0.325	-0.120641	0.0445203	0.252076	0.00711079
9	chr9_21245790	21245790	0	C	T	0.019	-0.397785	0.14682	0.239785	0.00712041
9	chr9_21260899	21260899	0	T	C	0.019	-0.397785	0.14682	0.239785	0.00712041
9	chr9_21268748	21268748	0	C	T	0.019	-0.397785	0.14682	0.239785	0.00712041
14	chr14_32913737	32913737	6	G	A	0.091	-0.187527	0.0692259	0.1952	0.0071293
26	chr26_13854387	13854387	1	G	A	0.43	-0.108995	0.0402402	0.182553	0.00713587
2	chr2_25224847	25224847	0	C	T	0.126	0.169995	0.0627737	0.205599	0.00714728
14	chr14_30576770	30576770	3	A	G	0.145	-0.155608	0.0575196	0.218248	0.00720546
1	chr1_51444521	51444521	1	A	C	0.365	0.120329	0.0444833	0.197663	0.00721078
12	chr12_19483265	19483265	0	A	G	0.094	0.194637	0.0719795	0.191826	0.00723175
12	chr12_19550392	19550392	0	A	G	0.094	0.194637	0.0719795	0.191826	0.00723175
2	chr2_25719072	25719072	0	C	T	0.27	0.123692	0.0457445	0.253645	0.00723343
12	chr12_72004725	72004725	0	A	G	0.27	0.127335	0.0471045	0.237607	0.00724912
31	chr31_943526	943526	2	A	T	0.064	0.221255	0.0819324	0.278971	0.00730861
22	chr22_60164477	60164477	0	C	T	0.291	0.125922	0.0466384	0.331666	0.00731933
22	chr22_60224360	60224360	0	A	G	0.291	0.125922	0.0466384	0.331666	0.00731933
5	chr5_35922402	35922402	0	G	A	0.196	-0.149118	0.0552304	0.317846	0.00732027
5	chr5_35924426	35924426	0	A	G	0.196	-0.149118	0.0552304	0.317846	0.00732027
14	chr14_33262108	33262108	0	G	A	0.086	-0.18863	0.0698722	0.191044	0.00732599
14	chr14_33263877	33263877	0	A	G	0.086	-0.18863	0.0698722	0.191044	0.00732599
7	chr7_48065153	48065153	0	C	T	0.117	0.178726	0.0662066	0.285278	0.00732885
20	chr20_54141054	54141054	9	G	T	0.31	-0.131567	0.0487512	0.291089	0.00734564
23	chr23_51962201	51962201	8	T	C	0.053	0.236691	0.0877238	0.289447	0.00735842
9	chr9_15720448	15720448	1	T	C	0.494	0.107415	0.0398117	0.207068	0.00735973
15	chr15_16915265	16915265	1	T	C	0.031	-0.341821	0.126693	0.150393	0.00736128
9	chr9_21232392	21232392	1	G	A	0.019	-0.396152	0.146839	0.239603	0.00736442
19	chr19_6949430	6949430	4	T	A	0.17	0.157129	0.0582487	0.240534	0.0073714
21	chr21_9180199	9180199	0	A	C	0.439	-0.111802	0.041447	0.254876	0.00737311
10	chr10_19947385	19947385	1	G	A	0.258	-0.131104	0.0486209	0.240692	0.00739518
29	chr29_36646814	36646814	0	C	T	0.338	-0.117211	0.0434696	0.307602	0.00739646
19	chr19_49626044	49626044	1	A	G	0.386	-0.112783	0.0418281	0.254393	0.00739711
2	chr2_26008842	26008842	2	A	G	0.412	0.113164	0.0419734	0.200609	0.00740286
15	chr15_16872916	16872916	1	T	C	0.031	-0.341676	0.126731	0.149813	0.00740338
38	chr38_787490	787490	0	C	T	0.134	-0.165098	0.0612709	0.263722	0.00743619
5	chr5_43461383	43461383	0	C	T	0.309	-0.128654	0.0477576	0.247162	0.00745076
9	chr9_59361382	59361382	0	T	G	0.081	0.203077	0.0753865	0.305314	0.00745249
7	chr7_14134968	14134968	1	A	C	0.222	0.132349	0.0491403	0.185832	0.00746397
5	chr5_36596498	36596498	0	A	C	0.275	-0.131736	0.0489379	0.251417	0.0074944
4	chr4_88196951	88196951	1	C	T	0.041	0.27427	0.101947	0.22439	0.00752896
5	chr5_47125896	47125896	1	A	G	0.256	0.132252	0.0491605	0.268864	0.00753152
11	chr11_5721150	5721150	0	C	T	0.333	-0.116993	0.0435002	0.279496	0.0075473
10	chr10_19288835	19288835	0	T	C	0.265	-0.126838	0.047164	0.235593	0.00755165
10	chr10_19320874	19320874	0	C	A	0.265	-0.126838	0.047164	0.235593	0.00755165
10	chr10_19359628	19359628	0	T	A	0.265	-0.126838	0.047164	0.235593	0.00755165
10	chr10_19379054	19379054	0	A	G	0.265	-0.126838	0.047164	0.235593	0.00755165
10	chr10_19416901	19416901	0	C	A	0.265	-0.126838	0.047164	0.235593	0.00755165
10	chr10_19425645	19425645	0	T	C	0.265	-0.126838	0.047164	0.235593	0.00755165
10	chr10_19426261	19426261	0	G	A	0.265	-0.126838	0.047164	0.235593	0.00755165
10	chr10_19431957	19431957	0	T	C	0.265	-0.126838	0.047164	0.235593	0.00755165
10	chr10_19444236	19444236	0	T	C	0.265	-0.126838	0.047164	0.235593	0.00755165
10	chr10_19477846	19477846	0	T	C	0.265	-0.126838	0.047164	0.235593	0.00755165
10	chr10_19488085	19488085	0	T	C	0.265	-0.126838	0.047164	0.235593	0.00755165
10	chr10_19500791	19500791	0	G	A	0.265	-0.126838	0.047164	0.235593	0.00755165
1	chr1_52168147	52168147	0	T	C	0.366	0.118484	0.044058	0.198536	0.00755224
19	chr19_51688906	51688906	0	G	A	0.469	0.11407	0.0424226	0.313771	0.00756047
39	chrX_2807459	2807459	0	G	A	0.487	0.113048	0.0420451	0.277447	0.00756422
31	chr31_9145934	9145934	0	A	G	0.079	0.204793	0.0761679	0.262564	0.00756477
34	chr34_20716762	20716762	9	A	C	0.137	0.164911	0.0613402	0.272896	0.00757007
5	chr5_43954272	43954272	0	C	A	0.337	-0.122628	0.045615	0.246544	0.00757336
5	chr5_43964405	43964405	0	C	A	0.337	-0.122628	0.045615	0.246544	0.00757336
5	chr5_43983966	43983966	0	C	T	0.337	-0.122628	0.045615	0.246544	0.00757336
11	chr11_16212890	16212890	0	T	C	0.367	0.117708	0.043793	0.186728	0.00758427
18	chr18_44047097	44047097	0	T	C	0.207	-0.13266	0.049365	0.200709	0.00759535
2	chr2_30442807	30442807	0	T	G	0.411	0.122243	0.0454982	0.188869	0.00760784
1	chr1_94296469	94296469	0	G	A	0.061	-0.216301	0.0805605	0.236485	0.00764821
1	chr1_94336239	94336239	0	A	C	0.061	-0.216301	0.0805605	0.236485	0.00764821
35	chr35_13014579	13014579	0	A	G	0.34	0.12097	0.0450676	0.203155	0.00766545
21	chr21_37956996	37956996	3	T	C	0.456	-0.112631	0.0419623	0.329583	0.00766724
12	chr12_67459150	67459150	0	C	T	0.053	-0.240653	0.0896595	0.178013	0.00766763
10	chr10_15333370	15333370	0	T	C	0.472	-0.112117	0.0417802	0.23025	0.00768092
10	chr10_15403012	15403012	0	G	T	0.472	-0.112117	0.0417802	0.23025	0.00768092
10	chr10_15414661	15414661	0	C	T	0.472	-0.112117	0.0417802	0.23025	0.00768092
31	chr31_20791635	20791635	0	C	A	0.04	-0.290017	0.108087	0.27765	0.00768801
31	chr31_20802324	20802324	0	A	G	0.04	-0.290017	0.108087	0.27765	0.00768801
12	chr12_19947506	19947506	0	G	A	0.083	0.20306	0.075703	0.202474	0.00770707
35	chr35_12999607	12999607	0	A	G	0.345	0.119706	0.0446279	0.199039	0.00770759
31	chr31_9340395	9340395	0	C	G	0.036	-0.296238	0.110447	0.297907	0.00771066
31	chr31_9342344	9342344	0	G	A	0.036	-0.296238	0.110447	0.297907	0.00771066
19	chr19_33606544	33606544	0	A	G	0.249	0.130497	0.0486653	0.281343	0.00772536
6	chr6_73655207	73655207	0	A	G	0.379	0.118094	0.04405	0.333416	0.00773923
6	chr6_73313533	73313533	5	C	T	0.418	0.116204	0.0433496	0.32707	0.00774534
6	chr6_70414018	70414018	0	G	A	0.35	0.11331	0.0422749	0.329685	0.00775253
1	chr1_90129134	90129134	0	C	T	0.102	-0.170071	0.0634541	0.203449	0.00775446
1	chr1_90151765	90151765	0	G	A	0.102	-0.170071	0.0634541	0.203449	0.00775446
1	chr1_90151881	90151881	0	C	T	0.102	-0.170071	0.0634541	0.203449	0.00775446
1	chr1_90159842	90159842	0	A	G	0.102	-0.170071	0.0634541	0.203449	0.00775446
14	chr14_33216278	33216278	1	T	C	0.086	-0.187344	0.0698996	0.19172	0.00775521
18	chr18_44051780	44051780	3	A	G	0.209	-0.1325	0.0494487	0.201956	0.00776971
19	chr19_52012983	52012983	0	T	G	0.429	-0.111601	0.0416495	0.203411	0.00777045
6	chr6_73423430	73423430	0	A	G	0.435	0.108596	0.0405299	0.318178	0.0077733
2	chr2_31614362	31614362	0	A	G	0.12	0.174107	0.0649902	0.219373	0.00778284
21	chr21_37639757	37639757	3	T	C	0.149	-0.15919	0.0594245	0.259428	0.00778543
29	chr29_13237547	13237547	4	T	A	0.033	-0.317716	0.118602	0.20825	0.00778574
6	chr6_76335615	76335615	5	T	C	0.039	0.270427	0.100955	0.273402	0.00778902
18	chr18_41713196	41713196	7	A	G	0.018	-0.423895	0.158264	0.162423	0.00779558
29	chr29_11416108	11416108	3	T	G	0.062	-0.235163	0.0878006	0.216464	0.0077964
7	chr7_10635348	10635348	0	G	A	0.214	0.139042	0.0519154	0.207205	0.00779962
9	chr9_14307606	14307606	0	C	T	0.249	-0.12952	0.0483762	0.233527	0.00781976
9	chr9_14324425	14324425	0	T	C	0.249	-0.12952	0.0483762	0.233527	0.00781976
12	chr12_64350008	64350008	0	G	A	0.081	-0.190186	0.0710396	0.190615	0.00782357
10	chr10_19573448	19573448	3	T	C	0.245	-0.133498	0.0498774	0.26329	0.00783883
37	chr37_28091715	28091715	2	T	C	0.262	-0.122481	0.0457694	0.247641	0.0078494
18	chr18_35511376	35511376	1	G	A	0.362	-0.115209	0.0430696	0.235189	0.00787475
8	chr8_33136239	33136239	0	C	A	0.15	-0.15851	0.0592606	0.232682	0.00787808
8	chr8_33138756	33138756	0	C	A	0.15	-0.15851	0.0592606	0.232682	0.00787808
8	chr8_33197987	33197987	0	C	T	0.15	-0.15851	0.0592606	0.232682	0.00787808
39	chrX_108228032	108228032	1	T	C	0.484	-0.0886555	0.0331483	0.235498	0.00788481
1	chr1_93945539	93945539	4	T	C	0.062	-0.215785	0.0806855	0.239072	0.00788727
15	chr15_16849368	16849368	0	G	A	0.031	-0.338838	0.126711	0.150174	0.0078943
15	chr15_16902049	16902049	0	A	G	0.031	-0.338838	0.126711	0.150174	0.0078943
39	chrX_108205505	108205505	0	A	G	0.484	-0.0885972	0.0331482	0.235544	0.00792502
11	chr11_72049397	72049397	1	A	G	0.086	-0.186301	0.0697283	0.315626	0.00794693
39	chrX_109563872	109563872	1	G	C	0.198	-0.115161	0.0431025	0.33866	0.00794722
19	chr19_51752661	51752661	0	C	T	0.228	-0.133044	0.0498034	0.239759	0.00795673
39	chrX_108966445	108966445	3	A	C	0.489	-0.0886814	0.0332017	0.235739	0.00796598
5	chr5_43001794	43001794	0	A	G	0.316	-0.128951	0.0482791	0.232321	0.00796699
7	chr7_45362546	45362546	0	A	G	0.178	0.143165	0.0536099	0.286952	0.0079774
18	chr18_6061961	6061961	14	G	A	0.38	0.123276	0.0461761	0.230758	0.00799596
6	chr6_71849180	71849180	0	G	C	0.489	0.110461	0.0413764	0.329209	0.00799702
4	chr4_88189277	88189277	0	A	C	0.04	0.272162	0.101953	0.223625	0.00800056
4	chr4_88235069	88235069	0	A	G	0.04	0.272162	0.101953	0.223625	0.00800056
18	chr18_6055579	6055579	1	A	G	0.385	0.119435	0.0447466	0.220615	0.00800883
18	chr18_6276230	6276230	1	C	T	0.385	0.119435	0.0447466	0.220615	0.00800883
18	chr18_6328064	6328064	1	G	A	0.385	0.119435	0.0447466	0.220615	0.00800883
18	chr18_6672206	6672206	1	G	A	0.385	0.119435	0.0447466	0.220615	0.00800883
39	chrX_2759997	2759997	0	A	G	0.343	0.123885	0.0464225	0.212085	0.00802077
31	chr31_4646378	4646378	5	A	G	0.077	0.210532	0.0789022	0.227281	0.0080294
1	chr1_95340346	95340346	0	A	G	0.089	-0.192095	0.0719985	0.20825	0.00803475
1	chr1_95424211	95424211	0	G	A	0.089	-0.192095	0.0719985	0.20825	0.00803475
1	chr1_95480829	95480829	0	C	T	0.089	-0.192095	0.0719985	0.20825	0.00803475
31	chr31_21257843	21257843	1	C	T	0.041	-0.288401	0.108106	0.277278	0.00804094
8	chr8_35429355	35429355	0	A	G	0.092	-0.176072	0.0660008	0.185548	0.00804202
15	chr15_36930261	36930261	2	C	T	0.244	-0.127471	0.0477863	0.259682	0.00804661
23	chr23_15638090	15638090	0	C	G	0.076	0.220244	0.0825725	0.332575	0.00805247
12	chr12_17732821	17732821	1	C	T	0.097	0.189156	0.0709278	0.196637	0.00806165
30	chr30_19649767	19649767	1	A	G	0.326	-0.116298	0.0436136	0.309275	0.00806918
1	chr1_101078299	101078299	2	A	G	0.086	-0.197363	0.0740317	0.199085	0.00808415
2	chr2_28927851	28927851	0	C	A	0.107	-0.175575	0.0658616	0.283428	0.00808693
30	chr30_19325487	19325487	5	A	C	0.066	-0.225741	0.0846841	0.314423	0.00809007
4	chr4_86251861	86251861	0	A	G	0.12	0.169297	0.063545	0.224771	0.00812465
26	chr26_11213348	11213348	0	G	C	0.134	0.15892	0.0596975	0.258701	0.00817492
29	chr29_27430934	27430934	0	T	C	0.04	-0.262365	0.0985616	0.167774	0.00817827
21	chr21_9442776	9442776	3	A	C	0.309	-0.11824	0.0444205	0.244043	0.00818104
35	chr35_12891676	12891676	0	G	A	0.497	0.111731	0.0419978	0.14941	0.00821506
7	chr7_35290207	35290207	0	G	A	0.4	0.111595	0.0419494	0.234061	0.0082191
33	chr33_30516193	30516193	4	T	C	0.321	-0.119318	0.0448579	0.291329	0.00822642
30	chr30_35332703	35332703	0	A	G	0.047	-0.259296	0.0974932	0.226419	0.00823338
26	chr26_21581750	21581750	2	C	T	0.301	0.117689	0.0442521	0.241684	0.00823596
38	chr38_2519978	2519978	1	T	C	0.432	0.113778	0.0427815	0.274593	0.0082361
7	chr7_45420432	45420432	0	T	C	0.17	0.147931	0.0556328	0.283054	0.00824703
31	chr31_21297748	21297748	2	A	G	0.041	-0.287563	0.108163	0.278437	0.00825789
12	chr12_35968775	35968775	0	G	T	0.22	-0.136206	0.0512339	0.284712	0.00825996
12	chr12_36158216	36158216	0	A	G	0.22	-0.136206	0.0512339	0.284712	0.00825996
12	chr12_36184777	36184777	0	C	T	0.22	-0.136206	0.0512339	0.284712	0.00825996
10	chr10_19530644	19530644	1	G	A	0.266	-0.125563	0.0472373	0.237947	0.00826924
22	chr22_59325311	59325311	1	T	C	0.308	-0.11258	0.0423571	0.284216	0.00827518
1	chr1_90860923	90860923	2	C	T	0.137	-0.149348	0.0561979	0.175201	0.0082833
26	chr26_9293570	9293570	3	G	A	0.126	0.169709	0.0639331	0.233724	0.00835709
6	chr6_17121965	17121965	0	A	G	0.387	0.11085	0.0417638	0.315396	0.00836368
5	chr5_42271927	42271927	0	A	G	0.437	0.120055	0.0452402	0.283275	0.00837573
5	chr5_42282003	42282003	0	A	G	0.437	0.120055	0.0452402	0.283275	0.00837573
5	chr5_42290135	42290135	0	A	G	0.437	0.120055	0.0452402	0.283275	0.00837573
5	chr5_42394400	42394400	0	T	C	0.437	0.120055	0.0452402	0.283275	0.00837573
6	chr6_73194447	73194447	3	T	A	0.387	0.116473	0.0438941	0.323847	0.00838076
1	chr1_119635076	119635076	0	A	G	0.304	0.116902	0.044062	0.242415	0.00838967
26	chr26_18779792	18779792	0	A	T	0.374	0.114738	0.0432564	0.191431	0.00840482
11	chr11_40869684	40869684	1	C	T	0.032	-0.283485	0.106879	0.188833	0.00840805
5	chr5_40261114	40261114	7	A	C	0.435	0.119513	0.0450721	0.257689	0.00842709
14	chr14_28745671	28745671	0	C	T	0.112	-0.174681	0.0658806	0.18481	0.00843005
5	chr5_44045517	44045517	1	A	G	0.338	-0.121184	0.0457099	0.248408	0.00843815
26	chr26_20581036	20581036	0	A	G	0.294	0.120921	0.0456113	0.218075	0.00843873
8	chr8_33357519	33357519	0	T	C	0.173	-0.146869	0.0554193	0.221071	0.00846289
33	chr33_23222013	23222013	1	T	C	0.019	-0.390954	0.147541	0.264097	0.00847132
5	chr5_27592886	27592886	0	C	T	0.44	-0.11447	0.0432088	0.286321	0.00848493
7	chr7_11570837	11570837	0	C	A	0.291	0.121257	0.0457748	0.23866	0.00849087
18	chr18_33148098	33148098	0	A	G	0.307	-0.116134	0.0438435	0.175248	0.00849502
18	chr18_33160096	33160096	0	G	A	0.307	-0.116134	0.0438435	0.175248	0.00849502
18	chr18_6210023	6210023	1	T	G	0.385	0.118606	0.0447812	0.216635	0.00850122
11	chr11_6843311	6843311	2	T	C	0.339	-0.116552	0.0440134	0.294426	0.00851291
5	chr5_42333933	42333933	1	A	G	0.437	0.119785	0.0452536	0.283633	0.00854051
7	chr7_15144863	15144863	1	C	T	0.214	0.132573	0.0500897	0.200365	0.00854717
1	chr1_101050989	101050989	0	A	G	0.086	-0.195836	0.0739924	0.198255	0.00854729
1	chr1_101052464	101052464	0	G	A	0.086	-0.195836	0.0739924	0.198255	0.00854729
1	chr1_101071495	101071495	0	T	A	0.086	-0.195836	0.0739924	0.198255	0.00854729
1	chr1_101088625	101088625	0	T	C	0.086	-0.195836	0.0739924	0.198255	0.00854729
1	chr1_101099290	101099290	0	G	A	0.086	-0.195836	0.0739924	0.198255	0.00854729
1	chr1_101132411	101132411	0	G	A	0.086	-0.195836	0.0739924	0.198255	0.00854729
1	chr1_101144462	101144462	0	A	G	0.086	-0.195836	0.0739924	0.198255	0.00854729
1	chr1_101157652	101157652	0	T	C	0.086	-0.195836	0.0739924	0.198255	0.00854729
1	chr1_101160022	101160022	0	A	G	0.086	-0.195836	0.0739924	0.198255	0.00854729
1	chr1_101471090	101471090	0	C	T	0.086	-0.195836	0.0739924	0.198255	0.00854729
1	chr1_101479045	101479045	0	C	A	0.086	-0.195836	0.0739924	0.198255	0.00854729
1	chr1_101483182	101483182	0	T	G	0.086	-0.195836	0.0739924	0.198255	0.00854729
19	chr19_6902383	6902383	0	C	T	0.168	0.153686	0.058074	0.243133	0.00855536
2	chr2_28016045	28016045	0	A	G	0.429	-0.110874	0.0418967	0.218576	0.00855576
9	chr9_53470226	53470226	0	A	G	0.291	0.125595	0.0474817	0.337249	0.0085862
39	chrX_108091441	108091441	2	C	T	0.44	-0.0887919	0.033579	0.229781	0.00860765
9	chr9_14119329	14119329	0	G	A	0.102	-0.177377	0.067103	0.229879	0.00863012
9	chr9_14222169	14222169	0	G	C	0.102	-0.177377	0.067103	0.229879	0.00863012
2	chr2_28461293	28461293	1	T	C	0.128	0.159401	0.0603167	0.210293	0.00864585
9	chr9_15183028	15183028	0	A	G	0.447	0.102917	0.0389478	0.222541	0.00865362
18	chr18_6567232	6567232	1	T	C	0.385	0.118363	0.0447976	0.216133	0.00865974
5	chr5_49150580	49150580	0	C	T	0.117	-0.175762	0.0665262	0.315972	0.00866425
19	chr19_50109996	50109996	1	C	G	0.383	-0.110832	0.0419538	0.249103	0.00867003
5	chr5_27291975	27291975	0	C	T	0.427	-0.112024	0.0424195	0.303517	0.00869258
35	chr35_20178607	20178607	1	A	G	0.229	-0.135021	0.0511383	0.29118	0.0087062
6	chr6_10067304	10067304	2	A	G	0.27	0.122938	0.0465689	0.208831	0.00871615
29	chr29_37102406	37102406	4	A	G	0.146	-0.151682	0.0574674	0.308127	0.0087283
29	chr29_37111491	37111491	0	G	A	0.298	0.12002	0.0454729	0.259987	0.00873022
4	chr4_17064873	17064873	1	G	A	0.252	0.120089	0.0455059	0.254769	0.00873987
33	chr33_29970487	29970487	2	T	C	0.349	-0.110701	0.0419535	0.274277	0.00874782
10	chr10_19638301	19638301	1	T	C	0.244	-0.131458	0.0498302	0.259281	0.00876162
10	chr10_17084828	17084828	6	A	G	0.239	-0.131122	0.0497225	0.261165	0.008788
1	chr1_95490554	95490554	1	C	T	0.089	-0.189927	0.0720244	0.207372	0.00879047
5	chr5_40595839	40595839	7	A	G	0.447	0.116035	0.0440066	0.260632	0.00879596
29	chr29_11552345	11552345	2	T	G	0.052	-0.249226	0.094523	0.201371	0.00879829
37	chr37_28565454	28565454	6	A	G	0.046	0.262439	0.0996072	0.258411	0.00884737
1	chr1_90808431	90808431	0	T	C	0.141	-0.146965	0.055787	0.182301	0.00885622
1	chr1_90809296	90809296	0	A	G	0.141	-0.146965	0.055787	0.182301	0.00885622
34	chr34_37233987	37233987	0	A	G	0.456	0.113085	0.0429373	0.298042	0.00887359
14	chr14_31844200	31844200	2	C	T	0.116	-0.163534	0.062102	0.237425	0.00888377
2	chr2_24125838	24125838	0	G	A	0.235	-0.124257	0.0472029	0.276336	0.00890716
39	chrX_113165305	113165305	1	G	T	0.088	-0.16674	0.0633602	0.235233	0.00892713
19	chr19_49896822	49896822	0	C	T	0.387	-0.110191	0.0418727	0.250104	0.00892849
19	chr19_32638847	32638847	0	C	T	0.265	0.122807	0.0466718	0.291086	0.00893576
26	chr26_21573616	21573616	0	T	C	0.303	0.11641	0.0442428	0.24022	0.00893866
26	chr26_21595221	21595221	0	C	A	0.303	0.11641	0.0442428	0.24022	0.00893866
26	chr26_21603769	21603769	0	C	T	0.303	0.11641	0.0442428	0.24022	0.00893866
26	chr26_21632156	21632156	0	C	T	0.303	0.11641	0.0442428	0.24022	0.00893866
26	chr26_21723628	21723628	0	T	C	0.303	0.11641	0.0442428	0.24022	0.00893866
26	chr26_21948790	21948790	0	A	G	0.303	0.11641	0.0442428	0.24022	0.00893866
38	chr38_12111951	12111951	1	C	T	0.339	0.1119	0.0425334	0.297305	0.00894657
23	chr23_43835483	43835483	3	G	A	0.011	0.503275	0.191324	0.303881	0.00895637
38	chr38_2600879	2600879	4	T	C	0.498	-0.115154	0.0437818	0.291691	0.00896395
29	chr29_23719609	23719609	0	C	T	0.024	-0.318507	0.121105	0.171768	0.00896859
26	chr26_14052938	14052938	0	G	A	0.212	-0.131993	0.0501911	0.179755	0.00897375
2	chr2_28105252	28105252	0	G	T	0.416	-0.111865	0.0425477	0.22436	0.00899048
18	chr18_44149581	44149581	0	G	A	0.212	-0.12953	0.049267	0.2029	0.00899097
5	chr5_27248751	27248751	2	G	A	0.414	-0.112045	0.0426193	0.287437	0.00899554
21	chr21_12740115	12740115	0	C	G	0.405	0.111523	0.0424268	0.230326	0.00900474
1	chr1_101043015	101043015	1	C	T	0.086	-0.194548	0.0740131	0.199382	0.00900601
11	chr11_1803176	1803176	0	A	G	0.468	0.108466	0.0412662	0.337867	0.00900927
11	chr11_1848161	1848161	0	G	A	0.468	0.108466	0.0412662	0.337867	0.00900927
9	chr9_15592776	15592776	2	G	T	0.445	0.105854	0.0402755	0.227362	0.00901403
29	chr29_31111965	31111965	1	A	C	0.463	0.108931	0.0414463	0.150387	0.00901446
11	chr11_68665396	68665396	1	A	G	0.416	0.111805	0.0425489	0.2586	0.00902911
1	chr1_101059531	101059531	1	T	C	0.086	-0.194491	0.0740409	0.199057	0.00905149
1	chr1_101115119	101115119	1	A	C	0.086	-0.194448	0.0740252	0.199252	0.00905228
18	chr18_42310733	42310733	0	G	A	0.254	-0.124637	0.0474574	0.17364	0.00906494
23	chr23_34931095	34931095	8	T	C	0.311	0.121488	0.0462784	0.333954	0.00909448
1	chr1_101214476	101214476	1	C	T	0.086	-0.194319	0.0740336	0.198521	0.0091053
35	chr35_13023004	13023004	0	C	T	0.343	0.117039	0.0445972	0.208802	0.00911547
6	chr6_73911611	73911611	0	A	G	0.32	0.118617	0.0452053	0.315254	0.00912604
5	chr5_43416673	43416673	0	A	G	0.447	0.117928	0.0449485	0.292185	0.00913488
5	chr5_43469619	43469619	0	T	C	0.447	0.117928	0.0449485	0.292185	0.00913488
1	chr1_120073757	120073757	5	A	G	0.09	0.191842	0.0731289	0.300823	0.00914212
29	chr29_11471031	11471031	0	A	G	0.052	-0.247915	0.0945231	0.20054	0.00915623
2	chr2_84434353	84434353	4	A	G	0.192	-0.133593	0.0509371	0.214958	0.00915894
1	chr1_119956473	119956473	0	G	A	0.34	0.111248	0.0424332	0.252132	0.00918435
29	chr29_13338698	13338698	14	C	A	0.044	-0.273981	0.104548	0.229696	0.00921327
5	chr5_46268289	46268289	0	C	T	0.317	-0.117799	0.0449593	0.262428	0.0092267
5	chr5_46275581	46275581	0	A	G	0.317	-0.117799	0.0449593	0.262428	0.0092267
9	chr9_14228986	14228986	0	T	C	0.099	-0.177739	0.0678727	0.227198	0.0092641
9	chr9_14236900	14236900	0	A	T	0.099	-0.177739	0.0678727	0.227198	0.0092641
18	chr18_47488496	47488496	1	T	C	0.299	-0.117744	0.0449705	0.193913	0.00927645
14	chr14_32874432	32874432	0	A	T	0.099	-0.170934	0.0652903	0.190329	0.00928137
10	chr10_18194980	18194980	0	A	G	0.239	-0.129721	0.0495551	0.245156	0.00929078
10	chr10_18289425	18289425	0	A	G	0.239	-0.129721	0.0495551	0.245156	0.00929078
8	chr8_33191849	33191849	8	T	C	0.161	-0.153147	0.0585129	0.227457	0.00930123
38	chr38_2614384	2614384	1	T	A	0.49	-0.113275	0.0432858	0.291616	0.00931236
13	chr13_40053699	40053699	0	A	G	0.016	0.420998	0.160943	0.269299	0.00934119
13	chr13_40078237	40078237	0	A	G	0.016	0.420998	0.160943	0.269299	0.00934119
9	chr9_14894037	14894037	0	G	A	0.424	0.102934	0.0393572	0.246526	0.00935293
9	chr9_14895207	14895207	0	G	A	0.424	0.102934	0.0393572	0.246526	0.00935293
10	chr10_17394534	17394534	2	C	T	0.243	-0.128542	0.0491571	0.248096	0.00936526
38	chr38_2406803	2406803	0	T	G	0.421	0.112738	0.0431162	0.26748	0.00936977
14	chr14_31692754	31692754	3	T	C	0.141	-0.150723	0.0576496	0.235685	0.0093777
6	chr6_73586727	73586727	0	A	G	0.328	0.116454	0.044544	0.318874	0.00938017
31	chr31_1711782	1711782	2	C	T	0.062	0.217007	0.0830234	0.277063	0.00939516
26	chr26_11205044	11205044	1	T	C	0.135	0.156185	0.0597942	0.256523	0.00944299
1	chr1_98642387	98642387	1	T	C	0.071	-0.20178	0.0772655	0.235405	0.0094572
19	chr19_33435778	33435778	0	G	A	0.201	0.136424	0.0522417	0.306862	0.00946044
6	chr6_71944763	71944763	0	A	C	0.398	0.112635	0.0431334	0.315761	0.00946213
6	chr6_71967499	71967499	0	A	G	0.398	0.112635	0.0431334	0.315761	0.00946213
9	chr9_14652845	14652845	0	G	A	0.304	-0.116578	0.0446435	0.251073	0.00946275
23	chr23_47433551	47433551	4	A	G	0.021	0.375256	0.143707	0.262084	0.00946412
14	chr14_27852245	27852245	0	G	A	0.162	-0.141047	0.0540181	0.230799	0.00946805
37	chr37_27692580	27692580	0	C	T	0.063	-0.209196	0.0801328	0.242631	0.0094816
12	chr12_13747004	13747004	0	G	A	0.044	0.267873	0.102625	0.280248	0.00949239
39	chrX_2993566	2993566	0	T	C	0.328	0.119017	0.0456017	0.185162	0.00950015
7	chr7_45386291	45386291	0	G	A	0.176	0.141737	0.0543097	0.286899	0.00950388
5	chr5_42794763	42794763	0	T	C	0.291	-0.127694	0.04895	0.248442	0.00953439
9	chr9_53690836	53690836	0	T	A	0.455	-0.107408	0.041175	0.344058	0.0095371
15	chr15_49816134	49816134	0	T	G	0.126	0.173721	0.0666015	0.301039	0.00954257
14	chr14_32842982	32842982	5	T	C	0.104	-0.169181	0.0648651	0.198504	0.00954711
7	chr7_46262133	46262133	0	G	A	0.152	0.155808	0.0597512	0.297383	0.0095631
21	chr21_12602901	12602901	1	A	G	0.252	0.124325	0.0476819	0.259575	0.00956959
20	chr20_1722286	1722286	0	C	T	0.011	0.500153	0.191854	0.316732	0.00958139
20	chr20_1726062	1726062	0	C	T	0.011	0.500153	0.191854	0.316732	0.00958139
20	chr20_1733543	1733543	0	G	A	0.011	0.500153	0.191854	0.316732	0.00958139
20	chr20_1798624	1798624	0	G	A	0.011	0.500153	0.191854	0.316732	0.00958139
6	chr6_14530329	14530329	0	C	T	0.121	-0.164437	0.0630765	0.300947	0.00958152
34	chr34_37167038	37167038	1	A	C	0.453	0.110653	0.0424529	0.294407	0.00959363
1	chr1_119164360	119164360	2	T	C	0.311	0.11167	0.0428479	0.238809	0.00960193
11	chr11_41436418	41436418	0	A	G	0.028	-0.297131	0.114038	0.20427	0.00961976
31	chr31_19094414	19094414	1	C	A	0.049	-0.267897	0.102824	0.248067	0.00962383
21	chr21_5358937	5358937	0	C	T	0.448	-0.110156	0.0422875	0.292653	0.00963641
18	chr18_6384566	6384566	3	C	T	0.377	0.118167	0.0453643	0.221073	0.00963875
19	chr19_49707153	49707153	13	G	A	0.37	-0.110111	0.0422875	0.237133	0.00966584
26	chr26_12829997	12829997	4	A	G	0.264	-0.122006	0.046862	0.236064	0.00967534
8	chr8_36262584	36262584	0	C	T	0.097	-0.171717	0.0659733	0.18538	0.0096947
2	chr2_24725687	24725687	14	T	C	0.317	0.111852	0.0429901	0.29649	0.00972301
38	chr38_2394421	2394421	3	C	G	0.428	-0.113083	0.0434692	0.265826	0.00973308
34	chr34_37040622	37040622	0	A	G	0.374	-0.109206	0.0419793	0.24395	0.0097334
9	chr9_14289142	14289142	0	G	A	0.251	-0.125786	0.0483618	0.237891	0.00974714
1	chr1_98077760	98077760	0	G	A	0.097	-0.179065	0.0688572	0.233383	0.00975821
33	chr33_30322723	30322723	0	T	C	0.348	-0.110944	0.0426684	0.266622	0.00976938
19	chr19_52767147	52767147	7	C	A	0.301	0.119997	0.046169	0.337024	0.00979862
2	chr2_25510761	25510761	0	G	A	0.278	0.116438	0.0448149	0.244092	0.00982338
26	chr26_14996672	14996672	0	T	G	0.212	-0.129277	0.0497754	0.179887	0.00985087
26	chr26_15022434	15022434	0	T	C	0.212	-0.129277	0.0497754	0.179887	0.00985087
10	chr10_19459887	19459887	0	A	G	0.46	-0.111658	0.0429919	0.243183	0.00985177
26	chr26_9274920	9274920	1	A	G	0.125	0.165751	0.0638289	0.234942	0.00986247
39	chrX_101247345	101247345	0	T	C	0.172	-0.120287	0.046326	0.309087	0.00986991
18	chr18_6745949	6745949	0	A	G	0.387	0.116388	0.044825	0.222786	0.00987127
18	chr18_6760237	6760237	0	A	G	0.387	0.116388	0.044825	0.222786	0.00987127
18	chr18_6803304	6803304	0	C	T	0.387	0.116388	0.044825	0.222786	0.00987127
26	chr26_13971209	13971209	0	G	A	0.215	-0.127661	0.0491723	0.180515	0.00987974
6	chr6_70445052	70445052	0	C	T	0.351	0.110069	0.0424098	0.331355	0.00990278
26	chr26_8243390	8243390	1	A	G	0.125	0.165645	0.0638442	0.235445	0.00992697
20	chr20_1693924	1693924	1	T	G	0.011	0.497794	0.191875	0.31638	0.0099313
26	chr26_2913960	2913960	1	A	G	0.029	0.315236	0.121509	0.242373	0.00993185
18	chr18_35448175	35448175	0	A	C	0.261	-0.121751	0.0469391	0.200551	0.00994721
38	chr38_976453	976453	0	G	A	0.248	-0.125412	0.0483515	0.224627	0.00994865
22	chr22_60239180	60239180	2	A	G	0.257	0.127422	0.0491476	0.336346	0.00998034
29	chr29_29615117	29615117	2	A	G	0.404	0.109585	0.0422694	0.202966	0.00998334
1	chr1_98705220	98705220	1	G	A	0.403	-0.109322	0.0421735	0.266449	0.00999267
1	chr1_98756281	98756281	1	G	A	0.403	-0.109322	0.0421735	0.266449	0.00999267
5	chr5_46685600	46685600	5	T	A	0.25	0.128479	0.0495723	0.276599	0.0100052
14	chr14_25204939	25204939	0	A	G	0.1	-0.172341	0.0665029	0.240395	0.010013
20	chr20_1749047	1749047	1	A	G	0.011	0.497087	0.191849	0.315628	0.0100259
12	chr12_59739339	59739339	5	A	C	0.039	-0.260099	0.100396	0.298864	0.0100342
21	chr21_31315887	31315887	4	A	G	0.09	-0.187571	0.0724013	0.250546	0.010035
34	chr34_37380271	37380271	0	G	A	0.456	0.110041	0.0424809	0.293505	0.0100449
2	chr2_22296117	22296117	0	T	C	0.32	-0.11298	0.043641	0.293058	0.0100882
2	chr2_22329831	22329831	0	A	G	0.32	-0.11298	0.043641	0.293058	0.0100882
10	chr10_18300967	18300967	1	C	T	0.24	-0.128462	0.0496238	0.247261	0.0100919
23	chr23_11996274	11996274	0	A	C	0.044	-0.264874	0.102325	0.316132	0.0100967
8	chr8_33209881	33209881	0	G	T	0.159	-0.150893	0.0583045	0.227345	0.0101122
11	chr11_2494132	2494132	0	T	C	0.173	0.140063	0.0541242	0.304423	0.0101181
1	chr1_114300443	114300443	1	A	G	0.481	-0.101149	0.0390884	0.212953	0.010121
5	chr5_44190158	44190158	0	G	A	0.437	0.114067	0.0440818	0.280348	0.0101233
5	chr5_27693292	27693292	0	C	T	0.442	-0.111942	0.0432648	0.286537	0.0101304
14	chr14_31982051	31982051	0	G	A	0.15	-0.146391	0.0565935	0.221772	0.0101496
7	chr7_10628876	10628876	0	T	A	0.212	0.134543	0.0520318	0.209825	0.0101765
11	chr11_45737149	45737149	1	G	A	0.385	-0.108937	0.0421305	0.244617	0.0101784
12	chr12_68458940	68458940	0	G	A	0.063	-0.216607	0.0837944	0.174378	0.0101995
12	chr12_68462301	68462301	0	C	T	0.063	-0.216607	0.0837944	0.174378	0.0101995
19	chr19_5225071	5225071	8	C	G	0.166	0.152425	0.0589661	0.236749	0.0102001
21	chr21_11980046	11980046	0	G	A	0.39	0.108985	0.0421658	0.217808	0.0102087
26	chr26_11653263	11653263	0	G	A	0.393	0.107037	0.0414252	0.185975	0.0102317
39	chrX_2512102	2512102	8	C	T	0.463	0.108673	0.0420794	0.30423	0.0102696
21	chr21_12612677	12612677	2	A	C	0.259	0.122238	0.0473424	0.244844	0.0102858
9	chr9_15213421	15213421	5	C	T	0.464	0.100131	0.0387819	0.240839	0.0102891
14	chr14_31335260	31335260	0	C	T	0.108	-0.159528	0.0617982	0.233343	0.0103027
18	chr18_47564287	47564287	0	A	G	0.291	-0.116578	0.0451654	0.189943	0.0103118
18	chr18_47572199	47572199	0	T	C	0.291	-0.116578	0.0451654	0.189943	0.0103118
7	chr7_45393682	45393682	2	T	G	0.178	0.14034	0.0543766	0.28399	0.0103183
5	chr5_46018589	46018589	1	C	T	0.317	-0.116012	0.0449631	0.260425	0.0103399
30	chr30_35735324	35735324	0	T	C	0.039	-0.276197	0.107061	0.298631	0.0103504
21	chr21_47568196	47568196	3	A	G	0.5	0.105481	0.0408892	0.196899	0.0103543
3	chr3_28562058	28562058	6	T	C	0.017	0.434939	0.168605	0.261717	0.0103555
31	chr31_931016	931016	0	G	A	0.061	0.21418	0.0830288	0.277482	0.0103568
31	chr31_960682	960682	0	T	A	0.061	0.21418	0.0830288	0.277482	0.0103568
31	chr31_1038580	1038580	0	C	T	0.061	0.21418	0.0830288	0.277482	0.0103568
18	chr18_6064515	6064515	0	A	G	0.383	0.115334	0.0447117	0.218476	0.0103592
18	chr18_6112697	6112697	0	A	G	0.383	0.115334	0.0447117	0.218476	0.0103592
18	chr18_6131485	6131485	0	T	C	0.383	0.115334	0.0447117	0.218476	0.0103592
18	chr18_6164422	6164422	0	C	G	0.383	0.115334	0.0447117	0.218476	0.0103592
18	chr18_6180917	6180917	0	C	T	0.383	0.115334	0.0447117	0.218476	0.0103592
18	chr18_6224001	6224001	0	A	G	0.383	0.115334	0.0447117	0.218476	0.0103592
18	chr18_6235817	6235817	0	G	A	0.383	0.115334	0.0447117	0.218476	0.0103592
18	chr18_6238338	6238338	0	T	C	0.383	0.115334	0.0447117	0.218476	0.0103592
18	chr18_6248163	6248163	0	C	T	0.383	0.115334	0.0447117	0.218476	0.0103592
18	chr18_6297484	6297484	0	A	G	0.383	0.115334	0.0447117	0.218476	0.0103592
18	chr18_6351713	6351713	0	G	A	0.383	0.115334	0.0447117	0.218476	0.0103592
18	chr18_6388052	6388052	0	G	T	0.383	0.115334	0.0447117	0.218476	0.0103592
18	chr18_6410939	6410939	0	A	G	0.383	0.115334	0.0447117	0.218476	0.0103592
18	chr18_6421042	6421042	0	A	G	0.383	0.115334	0.0447117	0.218476	0.0103592
18	chr18_6447189	6447189	0	G	A	0.383	0.115334	0.0447117	0.218476	0.0103592
18	chr18_6466921	6466921	0	A	G	0.383	0.115334	0.0447117	0.218476	0.0103592
18	chr18_6586611	6586611	0	G	A	0.383	0.115334	0.0447117	0.218476	0.0103592
18	chr18_6598497	6598497	0	G	T	0.383	0.115334	0.0447117	0.218476	0.0103592
18	chr18_6613342	6613342	0	A	G	0.383	0.115334	0.0447117	0.218476	0.0103592
18	chr18_6654505	6654505	0	T	C	0.383	0.115334	0.0447117	0.218476	0.0103592
18	chr18_6689714	6689714	0	T	C	0.383	0.115334	0.0447117	0.218476	0.0103592
9	chr9_15531015	15531015	1	T	C	0.386	-0.106969	0.0414713	0.23223	0.0103636
21	chr21_37539996	37539996	0	G	A	0.348	-0.11345	0.0439884	0.342596	0.010371
2	chr2_28765606	28765606	1	A	G	0.127	0.158193	0.0613461	0.206368	0.0103827
9	chr9_12838500	12838500	7	A	C	0.401	-0.110014	0.042674	0.235136	0.0104032
1	chr1_98875198	98875198	0	G	A	0.403	-0.108725	0.0421786	0.266301	0.0104117
18	chr18_36512674	36512674	0	C	T	0.262	-0.12352	0.0479216	0.195484	0.0104168
5	chr5_27628383	27628383	0	T	C	0.401	-0.109456	0.0424699	0.281204	0.0104249
4	chr4_87409966	87409966	1	C	T	0.442	0.10771	0.0417945	0.253547	0.0104289
1	chr1_95231663	95231663	0	T	C	0.07	-0.202837	0.0787181	0.248918	0.0104401
1	chr1_95317066	95317066	0	T	C	0.07	-0.202837	0.0787181	0.248918	0.0104401
1	chr1_95367036	95367036	0	G	C	0.07	-0.202837	0.0787181	0.248918	0.0104401
22	chr22_2238632	2238632	2	T	C	0.334	0.115013	0.0446428	0.202795	0.0104538
26	chr26_21684713	21684713	8	C	A	0.297	0.114678	0.0445195	0.245801	0.010465
24	chr24_36776292	36776292	2	T	C	0.067	-0.219455	0.0851951	0.191942	0.0104651
2	chr2_28780783	28780783	1	A	G	0.127	0.157957	0.0613566	0.205013	0.0105097
25	chr25_48491546	48491546	0	G	A	0.212	0.120817	0.0469329	0.230563	0.0105146
29	chr29_39089835	39089835	0	G	A	0.43	-0.107757	0.0418628	0.205993	0.0105201
9	chr9_12296294	12296294	1	G	A	0.112	-0.15599	0.0606113	0.247055	0.0105335
1	chr1_98797429	98797429	2	C	T	0.402	-0.108558	0.0421875	0.266655	0.010545
26	chr26_19206694	19206694	0	A	G	0.442	0.107955	0.0419616	0.195314	0.0105604
26	chr26_19258116	19258116	0	G	T	0.442	0.107955	0.0419616	0.195314	0.0105604
38	chr38_222401	222401	2	T	C	0.067	-0.212723	0.0826847	0.296155	0.0105604
18	chr18_41570261	41570261	1	T	C	0.372	0.109184	0.042451	0.308361	0.0105817
10	chr10_18027635	18027635	1	C	A	0.237	-0.128551	0.0499897	0.243411	0.0105948
8	chr8_67247168	67247168	0	T	C	0.018	0.396921	0.154366	0.240888	0.0106022
2	chr2_21442584	21442584	0	A	G	0.39	-0.106319	0.0413492	0.308896	0.0106041
2	chr2_21453969	21453969	0	G	A	0.39	-0.106319	0.0413492	0.308896	0.0106041
1	chr1_90185381	90185381	0	G	A	0.262	-0.116052	0.0451352	0.182485	0.0106053
5	chr5_45118484	45118484	0	C	T	0.278	0.119844	0.0466276	0.272379	0.0106345
21	chr21_31315089	31315089	0	C	T	0.083	-0.190676	0.0741888	0.239357	0.0106369
21	chr21_31542596	31542596	0	A	G	0.083	-0.190676	0.0741888	0.239357	0.0106369
23	chr23_45039729	45039729	6	A	G	0.02	0.348061	0.135427	0.309372	0.0106387
26	chr26_11952554	11952554	0	T	C	0.383	0.109447	0.0426038	0.147709	0.0106733
21	chr21_11723524	11723524	0	A	C	0.235	0.120881	0.0470558	0.256577	0.0106748
29	chr29_39080346	39080346	4	A	T	0.434	-0.108088	0.042082	0.209408	0.0106863
26	chr26_8945542	8945542	0	A	G	0.125	0.163871	0.0638247	0.235187	0.0107164
26	chr26_8960203	8960203	0	C	T	0.125	0.163871	0.0638247	0.235187	0.0107164
26	chr26_9257713	9257713	0	G	A	0.125	0.163871	0.0638247	0.235187	0.0107164
26	chr26_9277363	9277363	0	A	G	0.125	0.163871	0.0638247	0.235187	0.0107164
26	chr26_9306612	9306612	0	G	A	0.125	0.163871	0.0638247	0.235187	0.0107164
26	chr26_9312587	9312587	0	A	G	0.125	0.163871	0.0638247	0.235187	0.0107164
26	chr26_9369339	9369339	0	T	C	0.125	0.163871	0.0638247	0.235187	0.0107164
26	chr26_9585601	9585601	0	G	A	0.125	0.163871	0.0638247	0.235187	0.0107164
9	chr9_12778244	12778244	0	G	C	0.396	-0.109039	0.042471	0.226529	0.0107207
9	chr9_12778803	12778803	0	A	G	0.396	-0.109039	0.042471	0.226529	0.0107207
14	chr14_31721283	31721283	2	G	A	0.109	-0.173389	0.0675493	0.218444	0.0107366
14	chr14_29348943	29348943	0	C	T	0.445	-0.107393	0.0418427	0.237236	0.0107446
29	chr29_12387246	12387246	9	A	G	0.075	-0.208024	0.0810513	0.246094	0.010745
29	chr29_11167861	11167861	0	T	C	0.099	-0.178004	0.0693567	0.207937	0.0107469
21	chr21_1269088	1269088	12	C	T	0.338	0.120708	0.0470465	0.308323	0.0107708
11	chr11_6337110	6337110	0	T	C	0.358	0.109086	0.0425193	0.244798	0.0107757
11	chr11_6915390	6915390	0	T	C	0.358	0.109086	0.0425193	0.244798	0.0107757
19	chr19_52861516	52861516	0	C	T	0.316	0.116451	0.0453945	0.339684	0.010783
5	chr5_42021862	42021862	0	A	G	0.435	0.116517	0.0454303	0.276546	0.0108007
1	chr1_114308614	114308614	1	G	A	0.477	-0.100374	0.0391458	0.214412	0.01082
7	chr7_14555225	14555225	0	C	A	0.23	0.122233	0.0476726	0.20431	0.010823
11	chr11_5507279	5507279	0	C	T	0.403	0.107925	0.0420995	0.245939	0.0108361
21	chr21_5193134	5193134	4	T	C	0.348	0.116335	0.0453814	0.298133	0.0108383
22	chr22_61105884	61105884	0	T	C	0.081	0.179379	0.0700035	0.329715	0.0108712
5	chr5_46336138	46336138	6	T	C	0.262	0.126435	0.0493495	0.2548	0.0108836
11	chr11_7011836	7011836	0	G	T	0.396	0.107382	0.0419161	0.25677	0.0108896
14	chr14_26253194	26253194	2	A	C	0.161	-0.142639	0.0556887	0.208873	0.0109036
19	chr19_49722863	49722863	0	T	G	0.392	-0.10698	0.041771	0.254183	0.0109121
38	chr38_135331	135331	0	C	T	0.07	-0.207266	0.0809369	0.288625	0.01092
29	chr29_11111957	11111957	0	T	C	0.099	-0.177899	0.0694772	0.207145	0.0109292
12	chr12_68455345	68455345	1	G	A	0.063	-0.214578	0.0838233	0.174035	0.0109495
38	chr38_2698641	2698641	3	A	G	0.446	-0.112361	0.0438976	0.278113	0.0109578
22	chr22_17939571	17939571	10	A	G	0.017	0.427417	0.167043	0.256953	0.0109853
14	chr14_25196014	25196014	0	G	A	0.107	-0.165579	0.0647418	0.239266	0.0110222
5	chr5_45139456	45139456	4	T	C	0.282	0.119739	0.0468302	0.265461	0.0110424
12	chr12_68882920	68882920	0	A	G	0.06	-0.212092	0.0829653	0.191321	0.0110573
2	chr2_25901832	25901832	3	C	T	0.461	-0.105077	0.0411092	0.199184	0.0110683
24	chr24_36866139	36866139	3	T	C	0.067	-0.217918	0.085264	0.192895	0.011076
26	chr26_13914933	13914933	2	A	T	0.254	-0.1178	0.0460917	0.173342	0.0110767
35	chr35_24142635	24142635	0	A	C	0.345	0.110997	0.0434717	0.208302	0.0111537
2	chr2_22581736	22581736	3	A	G	0.328	-0.110762	0.0433833	0.292452	0.0111605
34	chr34_37323213	37323213	3	C	T	0.458	0.110239	0.0431829	0.299312	0.0111685
28	chr28_3317077	3317077	2	A	G	0.151	-0.141306	0.0553623	0.22498	0.0111827
5	chr5_27654159	27654159	0	T	C	0.4	-0.109276	0.0428213	0.287266	0.011198
6	chr6_14358059	14358059	0	G	A	0.149	-0.150995	0.0591717	0.283092	0.0112007
21	chr21_11764459	11764459	0	C	T	0.401	0.107612	0.0421915	0.273546	0.0112399
37	chr37_28565737	28565737	0	C	T	0.045	0.254035	0.0996242	0.262115	0.0112601
37	chr37_28568693	28568693	0	C	A	0.045	0.254035	0.0996242	0.262115	0.0112601
37	chr37_28717767	28717767	0	G	A	0.045	0.254035	0.0996242	0.262115	0.0112601
38	chr38_1929242	1929242	0	G	A	0.464	-0.101268	0.0397287	0.209904	0.0112897
26	chr26_9381354	9381354	2	T	C	0.125	0.162984	0.0639476	0.233498	0.0112989
8	chr8_34419251	34419251	0	C	T	0.206	-0.129982	0.0510014	0.267277	0.0113023
37	chr37_28814322	28814322	0	G	C	0.053	-0.216987	0.0851752	0.234454	0.0113358
37	chr37_28825457	28825457	0	T	A	0.053	-0.216987	0.0851752	0.234454	0.0113358
1	chr1_119279922	119279922	2	A	G	0.28	0.11107	0.043608	0.235061	0.011353
18	chr18_35630517	35630517	0	A	T	0.231	-0.127633	0.0501154	0.240318	0.0113598
32	chr32_7717097	7717097	2	C	T	0.178	-0.137568	0.0540246	0.266551	0.0113722
7	chr7_35653129	35653129	8	T	G	0.354	0.108802	0.0427459	0.255326	0.0114069
19	chr19_51363782	51363782	1	G	T	0.485	0.105949	0.0416256	0.273939	0.0114075
11	chr11_42238888	42238888	1	A	G	0.232	0.123518	0.0485281	0.301868	0.011408
8	chr8_15150633	15150633	3	A	C	0.121	-0.15767	0.0619689	0.315932	0.0114379
9	chr9_16237642	16237642	0	A	G	0.448	0.104527	0.0410894	0.231767	0.0114524
22	chr22_59454993	59454993	1	A	T	0.399	0.106976	0.0420521	0.273149	0.0114525
11	chr11_2162990	2162990	0	A	C	0.469	0.10554	0.0414955	0.338815	0.0114678
11	chr11_2180268	2180268	0	C	G	0.469	0.10554	0.0414955	0.338815	0.0114678
11	chr11_2211814	2211814	0	C	T	0.469	0.10554	0.0414955	0.338815	0.0114678
11	chr11_2220215	2220215	0	C	T	0.469	0.10554	0.0414955	0.338815	0.0114678
9	chr9_26911287	26911287	3	A	G	0.325	0.110695	0.0435438	0.218348	0.0115082
20	chr20_54128525	54128525	0	T	C	0.294	-0.125753	0.0494689	0.29383	0.0115112
26	chr26_38191567	38191567	0	T	C	0.044	0.246447	0.0969575	0.281195	0.0115196
23	chr23_12069023	12069023	1	A	G	0.317	0.111872	0.0440239	0.357556	0.0115403
6	chr6_11367324	11367324	2	A	G	0.13	-0.165345	0.0650673	0.247307	0.0115413
7	chr7_12898289	12898289	1	G	A	0.287	0.116089	0.0456926	0.185688	0.0115569
5	chr5_40202215	40202215	0	A	G	0.301	-0.122422	0.0481909	0.247363	0.0115668
19	chr19_52821030	52821030	0	A	G	0.307	0.11707	0.0460845	0.33683	0.0115675
5	chr5_36255675	36255675	8	G	A	0.191	-0.143313	0.0564187	0.310522	0.0115725
21	chr21_9272987	9272987	1	C	A	0.305	-0.112863	0.0444322	0.239873	0.0115745
9	chr9_59849777	59849777	0	C	G	0.403	0.109445	0.0430923	0.297674	0.011585
1	chr1_99152869	99152869	2	C	G	0.402	-0.106446	0.0419154	0.263494	0.0115924
6	chr6_45030684	45030684	0	T	C	0.424	-0.108392	0.0426874	0.202327	0.0116037
26	chr26_22190897	22190897	0	A	T	0.301	0.112438	0.0442925	0.240003	0.0116256
39	chrX_589527	589527	1	G	T	0.305	0.115876	0.0456482	0.301727	0.0116282
14	chr14_28911561	28911561	0	G	A	0.139	-0.150749	0.0593881	0.207957	0.0116308
11	chr11_36246923	36246923	0	A	G	0.036	-0.251565	0.0991103	0.204143	0.0116355
34	chr34_37176639	37176639	0	C	T	0.451	0.107802	0.0424735	0.293461	0.0116395
39	chrX_2281246	2281246	0	A	G	0.451	0.111074	0.0437648	0.302175	0.011644
1	chr1_95435979	95435979	0	T	G	0.073	-0.197117	0.0776813	0.242645	0.0116591
26	chr26_12408931	12408931	0	T	A	0.411	0.10428	0.0411041	0.154433	0.0116762
5	chr5_40574561	40574561	2	T	C	0.458	0.11171	0.044038	0.256202	0.0116864
10	chr10_17644171	17644171	0	T	C	0.497	-0.108442	0.0427566	0.219303	0.0116994
10	chr10_17758095	17758095	0	C	T	0.497	-0.108442	0.0427566	0.219303	0.0116994
7	chr7_65158269	65158269	0	T	G	0.356	-0.111581	0.0439965	0.249882	0.0117041
7	chr7_65204404	65204404	0	G	A	0.356	-0.111581	0.0439965	0.249882	0.0117041
26	chr26_30602071	30602071	0	G	C	0.227	-0.132371	0.0521995	0.319921	0.0117128
2	chr2_26703735	26703735	0	G	A	0.286	0.113966	0.0449463	0.258902	0.0117215
2	chr2_26744672	26744672	0	G	A	0.286	0.113966	0.0449463	0.258902	0.0117215
6	chr6_11930362	11930362	0	A	G	0.282	0.115467	0.0455568	0.207285	0.0117551
1	chr1_119514599	119514599	4	T	C	0.28	0.112849	0.0445365	0.235211	0.0117785
31	chr31_11378240	11378240	0	G	A	0.102	-0.172474	0.0680793	0.341303	0.011793
31	chr31_11439302	11439302	0	T	G	0.102	-0.172474	0.0680793	0.341303	0.011793
9	chr9_13518086	13518086	0	G	A	0.123	-0.149822	0.0591387	0.250824	0.0117934
8	chr8_35267479	35267479	0	C	T	0.149	-0.146281	0.0577452	0.227623	0.0117999
14	chr14_55405735	55405735	0	C	T	0.092	-0.180893	0.0714094	0.319489	0.0118008
2	chr2_84288864	84288864	0	C	T	0.249	-0.121681	0.0480398	0.196528	0.0118091
14	chr14_32101018	32101018	2	A	G	0.096	-0.17149	0.0677055	0.210114	0.0118107
26	chr26_29267542	29267542	0	C	T	0.285	-0.112412	0.0443812	0.227739	0.0118111
21	chr21_37780987	37780987	0	C	T	0.146	-0.151159	0.0596919	0.25504	0.0118292
21	chr21_37787190	37787190	0	C	T	0.146	-0.151159	0.0596919	0.25504	0.0118292
15	chr15_50148521	50148521	0	T	C	0.152	0.151712	0.0599118	0.310381	0.0118315
11	chr11_45044409	45044409	0	T	C	0.455	0.100901	0.0398509	0.236994	0.0118412
32	chr32_7713673	7713673	0	G	A	0.176	-0.136642	0.0539766	0.267295	0.0118562
21	chr21_6268376	6268376	0	G	A	0.296	-0.110874	0.0438054	0.271067	0.0118712
39	chrX_112969631	112969631	0	G	A	0.04	-0.231297	0.0913906	0.210518	0.0118776
5	chr5_46317402	46317402	0	G	A	0.257	0.124037	0.0490151	0.263041	0.0118869
5	chr5_46325979	46325979	0	T	C	0.257	0.124037	0.0490151	0.263041	0.0118869
5	chr5_46336278	46336278	0	A	C	0.257	0.124037	0.0490151	0.263041	0.0118869
5	chr5_46358683	46358683	0	G	A	0.257	0.124037	0.0490151	0.263041	0.0118869
5	chr5_45558561	45558561	0	C	T	0.282	0.117976	0.0466208	0.270409	0.0118882
5	chr5_45579559	45579559	0	C	T	0.282	0.117976	0.0466208	0.270409	0.0118882
5	chr5_45606647	45606647	0	A	G	0.282	0.117976	0.0466208	0.270409	0.0118882
5	chr5_45648087	45648087	0	T	A	0.282	0.117976	0.0466208	0.270409	0.0118882
5	chr5_45690976	45690976	0	G	A	0.282	0.117976	0.0466208	0.270409	0.0118882
8	chr8_68786873	68786873	0	G	T	0.023	0.349134	0.13797	0.250884	0.0118891
5	chr5_27641055	27641055	7	T	C	0.401	-0.107604	0.04253	0.28471	0.0119036
39	chrX_109736756	109736756	0	A	T	0.201	-0.108502	0.0428866	0.331799	0.0119066
14	chr14_28896423	28896423	0	T	C	0.1	-0.174928	0.0691491	0.228868	0.0119153
18	chr18_32972835	32972835	0	T	G	0.016	-0.414882	0.164004	0.174675	0.0119161
18	chr18_33322138	33322138	0	G	A	0.016	-0.414882	0.164004	0.174675	0.0119161
18	chr18_33335070	33335070	0	G	A	0.016	-0.414882	0.164004	0.174675	0.0119161
18	chr18_33440528	33440528	0	A	G	0.016	-0.414882	0.164004	0.174675	0.0119161
18	chr18_33584677	33584677	0	G	A	0.016	-0.414882	0.164004	0.174675	0.0119161
18	chr18_33844586	33844586	0	A	C	0.016	-0.414882	0.164004	0.174675	0.0119161
1	chr1_119073120	119073120	1	T	C	0.284	0.109603	0.0433303	0.236338	0.0119238
2	chr2_30371321	30371321	15	T	C	0.27	0.129729	0.0512894	0.233125	0.0119277
28	chr28_3301577	3301577	0	A	C	0.15	-0.139849	0.0552956	0.224376	0.0119355
19	chr19_33426944	33426944	0	C	T	0.196	0.132815	0.0525272	0.303812	0.011956
1	chr1_98892666	98892666	1	C	T	0.399	-0.106283	0.0420404	0.26396	0.0119689
1	chr1_98939747	98939747	1	G	A	0.399	-0.106283	0.0420404	0.26396	0.0119689
35	chr35_20217081	20217081	0	G	A	0.212	-0.130665	0.0516859	0.288122	0.0119709
7	chr7_12934719	12934719	0	A	G	0.288	0.114612	0.0453368	0.183148	0.0119728
5	chr5_46297995	46297995	1	T	G	0.023	-0.358594	0.141882	0.306793	0.0119926
36	chr36_29442416	29442416	0	T	G	0.377	-0.107558	0.0425581	0.262816	0.0119955
36	chr36_29446902	29446902	0	T	C	0.377	-0.107558	0.0425581	0.262816	0.0119955
5	chr5_44068159	44068159	0	C	A	0.474	0.108986	0.0431287	0.280456	0.0120061
11	chr11_36256164	36256164	1	A	G	0.036	-0.250488	0.0991305	0.2046	0.0120111
1	chr1_90918175	90918175	0	A	G	0.108	-0.155016	0.0613681	0.187321	0.0120397
38	chr38_10364238	10364238	0	C	T	0.049	0.242496	0.0960135	0.35187	0.0120518
21	chr21_5364094	5364094	2	C	T	0.295	-0.11276	0.0446512	0.281608	0.0120618
26	chr26_20260602	20260602	1	A	G	0.227	-0.119152	0.0471832	0.220101	0.0120631
5	chr5_32316534	32316534	0	A	G	0.238	-0.122223	0.0484079	0.263188	0.0120782
7	chr7_40719084	40719084	0	A	C	0.175	0.141934	0.056219	0.287554	0.0120845
10	chr10_19405399	19405399	1	T	C	0.242	-0.12592	0.0498764	0.260312	0.0120856
18	chr18_41570393	41570393	3	T	C	0.374	0.107291	0.0425013	0.301816	0.012093
10	chr10_15393524	15393524	0	G	A	0.238	-0.123857	0.0490666	0.25652	0.012098
14	chr14_32074257	32074257	0	C	T	0.136	-0.151443	0.0599971	0.191598	0.0121012
5	chr5_40538417	40538417	0	T	G	0.445	0.110739	0.0438746	0.263836	0.0121071
2	chr2_22274907	22274907	0	C	A	0.322	-0.110571	0.0438126	0.295285	0.0121159
37	chr37_13049963	13049963	0	A	G	0.424	-0.103524	0.0410287	0.228872	0.0121339
18	chr18_41986132	41986132	2	G	A	0.251	-0.121654	0.0482162	0.180012	0.0121374
11	chr11_2250951	2250951	0	G	A	0.472	0.104834	0.0415542	0.340889	0.0121465
11	chr11_2259937	2259937	0	C	T	0.472	0.104834	0.0415542	0.340889	0.0121465
11	chr11_2265896	2265896	0	C	T	0.472	0.104834	0.0415542	0.340889	0.0121465
11	chr11_2274547	2274547	0	C	T	0.472	0.104834	0.0415542	0.340889	0.0121465
11	chr11_2375565	2375565	0	G	A	0.472	0.104834	0.0415542	0.340889	0.0121465
39	chrX_95863233	95863233	3	T	C	0.127	-0.136187	0.0540032	0.239124	0.01218
6	chr6_16112544	16112544	0	T	C	0.133	-0.153384	0.0608349	0.290432	0.0121977
36	chr36_30103242	30103242	0	C	T	0.225	0.12361	0.0490312	0.307108	0.0122069
2	chr2_26025177	26025177	0	G	A	0.128	0.156763	0.0621853	0.214829	0.0122121
37	chr37_12881343	12881343	0	A	C	0.409	-0.106153	0.042117	0.266345	0.0122274
16	chr16_17395607	17395607	0	T	G	0.094	-0.173344	0.0687773	0.384063	0.0122302
18	chr18_47794996	47794996	4	A	G	0.29	-0.111367	0.0441898	0.192417	0.0122358
1	chr1_90189373	90189373	1	A	G	0.263	-0.113947	0.0452302	0.181393	0.0122675
18	chr18_44104871	44104871	0	T	C	0.369	-0.105612	0.0419291	0.214672	0.0122828
26	chr26_11652656	11652656	6	C	T	0.391	0.104445	0.0414678	0.186395	0.0122867
18	chr18_43113480	43113480	1	A	G	0.227	-0.119869	0.047606	0.213059	0.0123128
22	chr22_2478775	2478775	1	A	G	0.333	0.112308	0.0446035	0.204214	0.0123134
16	chr16_16568357	16568357	0	C	T	0.1	-0.169547	0.0673483	0.374584	0.0123291
29	chr29_38957813	38957813	0	T	C	0.416	-0.104251	0.0414143	0.228653	0.012336
2	chr2_84569593	84569593	6	A	G	0.408	-0.106549	0.0423279	0.195461	0.0123377
29	chr29_24006609	24006609	0	A	G	0.408	0.104818	0.041645	0.230413	0.0123472
19	chr19_49376453	49376453	0	G	A	0.388	-0.106232	0.0422084	0.264607	0.0123507
8	chr8_56480062	56480062	0	T	G	0.053	0.219061	0.0870561	0.246294	0.0123683
10	chr10_18015742	18015742	0	T	C	0.238	-0.125461	0.0498668	0.242469	0.0123822
21	chr21_5205882	5205882	2	A	G	0.446	-0.107039	0.0425457	0.291516	0.0123844
12	chr12_19736497	19736497	0	C	A	0.243	0.122817	0.0488179	0.259871	0.0123856
12	chr12_66228128	66228128	0	G	A	0.058	-0.217921	0.0866288	0.192467	0.0123944
7	chr7_46336361	46336361	0	T	C	0.175	0.142409	0.0566139	0.279288	0.0123984
11	chr11_2329498	2329498	0	C	G	0.16	0.141031	0.0560681	0.300266	0.0124019
11	chr11_2461748	2461748	0	C	T	0.16	0.141031	0.0560681	0.300266	0.0124019
26	chr26_20233097	20233097	0	C	T	0.474	-0.102756	0.0408584	0.19671	0.0124165
38	chr38_2754425	2754425	8	A	G	0.452	-0.11231	0.0446654	0.279845	0.0124319
8	chr8_18958144	18958144	6	A	G	0.031	0.292725	0.11642	0.303456	0.0124347
25	chr25_47372977	47372977	2	C	T	0.436	0.104684	0.0416414	0.206516	0.0124501
22	chr22_2190142	2190142	2	T	C	0.332	0.112166	0.0446264	0.208074	0.0124679
34	chr34_36875593	36875593	0	G	A	0.426	0.11049	0.0439615	0.300044	0.0124714
31	chr31_18573620	18573620	0	C	A	0.411	-0.11304	0.0449962	0.228784	0.0125102
9	chr9_12814087	12814087	1	G	A	0.398	-0.106822	0.042525	0.225677	0.0125182
12	chr12_15556832	15556832	1	C	T	0.141	0.145871	0.058074	0.19238	0.0125241
21	chr21_32671825	32671825	0	G	A	0.16	-0.139751	0.0556422	0.212356	0.0125317
21	chr21_32688428	32688428	0	C	T	0.16	-0.139751	0.0556422	0.212356	0.0125317
21	chr21_32747339	32747339	0	G	A	0.16	-0.139751	0.0556422	0.212356	0.0125317
18	chr18_42257203	42257203	0	A	G	0.371	0.106297	0.0423233	0.309532	0.0125338
1	chr1_101496039	101496039	1	A	G	0.084	-0.187418	0.0746506	0.198187	0.0125664
5	chr5_46008378	46008378	0	A	G	0.316	-0.11283	0.0449472	0.260456	0.0125774
9	chr9_15201168	15201168	1	T	A	0.459	0.0977413	0.0389412	0.234202	0.0125884
15	chr15_9199450	9199450	9	A	G	0.022	-0.388842	0.154921	0.157569	0.0125894
11	chr11_861321	861321	0	T	A	0.464	0.10316	0.0411138	0.341303	0.012618
11	chr11_1177541	1177541	0	C	T	0.464	0.10316	0.0411138	0.341303	0.012618
10	chr10_18992550	18992550	0	G	A	0.461	-0.107319	0.0427872	0.243658	0.0126499
18	chr18_38142806	38142806	2	T	C	0.016	-0.418063	0.166689	0.162582	0.0126561
34	chr34_24666645	24666645	4	A	G	0.021	0.359251	0.143248	0.234239	0.0126609
29	chr29_38969210	38969210	0	C	T	0.32	-0.112233	0.0447845	0.263522	0.012725
2	chr2_25556609	25556609	0	G	A	0.128	0.154966	0.061843	0.213862	0.0127349
1	chr1_98339221	98339221	1	T	C	0.367	-0.106886	0.0426571	0.293163	0.012738
6	chr6_27229907	27229907	1	C	A	0.239	0.119748	0.0477947	0.2529	0.0127464
2	chr2_29483734	29483734	2	G	A	0.409	0.114004	0.045508	0.182001	0.0127584
21	chr21_37766996	37766996	1	T	G	0.146	-0.149529	0.0596896	0.255317	0.0127594
16	chr16_31544204	31544204	9	C	G	0.095	-0.17939	0.0716161	0.217086	0.0127671
11	chr11_15079722	15079722	0	T	C	0.356	0.1139	0.0454943	0.209889	0.0128124
4	chr4_86955745	86955745	0	C	T	0.243	0.119275	0.0476417	0.237209	0.012813
3	chr3_87369514	87369514	1	A	G	0.055	-0.238829	0.0953963	0.266797	0.0128144
39	chrX_108665419	108665419	0	C	A	0.443	-0.0836345	0.033414	0.234839	0.0128347
39	chrX_108741541	108741541	0	G	A	0.443	-0.0836345	0.033414	0.234839	0.0128347
31	chr31_11448641	11448641	3	T	C	0.101	-0.17147	0.0685084	0.343368	0.0128375
2	chr2_31446015	31446015	0	A	G	0.442	-0.110494	0.04415	0.247012	0.0128445
2	chr2_26211353	26211353	1	C	T	0.286	0.112863	0.0451043	0.258796	0.0128599
4	chr4_85144820	85144820	1	T	C	0.338	0.110822	0.0442886	0.188647	0.0128599
12	chr12_46141803	46141803	2	C	A	0.243	-0.123673	0.0494255	0.261141	0.0128621
22	chr22_60183574	60183574	0	C	T	0.49	-0.10384	0.0414997	0.324448	0.0128632
26	chr26_21378099	21378099	0	G	A	0.319	0.109702	0.0438475	0.241534	0.0128733
26	chr26_21395647	21395647	0	C	T	0.319	0.109702	0.0438475	0.241534	0.0128733
5	chr5_33087567	33087567	0	C	T	0.207	-0.129724	0.0518506	0.279613	0.0128737
38	chr38_4885582	4885582	1	G	T	0.471	-0.103675	0.0414389	0.276793	0.0128742
21	chr21_10645422	10645422	0	G	A	0.485	0.101711	0.0406595	0.273077	0.0128864
19	chr19_6896760	6896760	0	C	T	0.17	0.14539	0.0581277	0.245464	0.0128975
1	chr1_120152471	120152471	6	T	C	0.089	0.184157	0.0736295	0.285897	0.0129006
38	chr38_2659202	2659202	0	C	T	0.484	-0.107918	0.0431521	0.284486	0.0129096
5	chr5_46786328	46786328	0	A	G	0.246	0.123469	0.0494009	0.28283	0.012965
39	chrX_110401033	110401033	4	A	T	0.47	-0.0849069	0.0339736	0.233616	0.0129693
12	chr12_15824619	15824619	0	A	G	0.105	0.169633	0.0678853	0.214115	0.012983
12	chr12_15825394	15825394	0	A	G	0.105	0.169633	0.0678853	0.214115	0.012983
14	chr14_31379141	31379141	3	C	T	0.103	-0.164385	0.0658239	0.244254	0.0130359
5	chr5_48939369	48939369	9	A	C	0.027	-0.329127	0.131806	0.257141	0.013047
31	chr31_3597886	3597886	6	A	G	0.069	0.206489	0.0827001	0.241478	0.0130543
2	chr2_24185397	24185397	1	C	A	0.448	-0.101929	0.0408266	0.284375	0.0130618
19	chr19_49521473	49521473	0	G	A	0.325	0.10337	0.0414061	0.245079	0.0130667
1	chr1_90851958	90851958	0	T	C	0.139	-0.139931	0.0560535	0.185662	0.013071
1	chr1_90868918	90868918	0	G	A	0.139	-0.139931	0.0560535	0.185662	0.013071
2	chr2_21397794	21397794	0	T	C	0.392	-0.103022	0.0412737	0.310358	0.0130826
2	chr2_21409502	21409502	0	C	A	0.392	-0.103022	0.0412737	0.310358	0.0130826
14	chr14_28742035	28742035	0	A	G	0.11	-0.165537	0.0663247	0.188108	0.0130899
18	chr18_6485183	6485183	1	G	T	0.381	0.112254	0.0449812	0.218454	0.0131001
9	chr9_12292715	12292715	0	T	C	0.117	-0.149334	0.0598401	0.247234	0.0131007
7	chr7_80103897	80103897	0	A	G	0.366	-0.105941	0.0424545	0.264729	0.0131065
19	chr19_51333543	51333543	2	T	G	0.381	0.11034	0.0442204	0.274401	0.0131124
8	chr8_15187031	15187031	1	A	G	0.122	-0.154627	0.0619697	0.315639	0.0131139
22	chr22_2421940	2421940	2	A	G	0.332	0.111369	0.0446406	0.205055	0.0131284
39	chrX_95740925	95740925	0	C	T	0.147	-0.125781	0.0504187	0.246958	0.0131308
39	chrX_95741113	95741113	0	G	A	0.147	-0.125781	0.0504187	0.246958	0.0131308
6	chr6_76315036	76315036	0	A	G	0.036	0.262818	0.105352	0.287422	0.013133
35	chr35_13199701	13199701	0	C	T	0.482	-0.105124	0.0421629	0.186486	0.0131834
18	chr18_7515970	7515970	0	A	G	0.38	0.112615	0.045176	0.225797	0.0132008
6	chr6_72590480	72590480	0	A	G	0.401	0.10809	0.0433633	0.318009	0.0132055
36	chr36_19803903	19803903	7	T	C	0.32	0.114702	0.046018	0.275236	0.0132099
1	chr1_51337292	51337292	3	T	G	0.475	0.106935	0.0429038	0.245329	0.0132139
11	chr11_16482625	16482625	2	C	T	0.207	-0.127904	0.051323	0.198435	0.0132251
18	chr18_37569243	37569243	1	A	G	0.016	-0.415517	0.166733	0.163042	0.013226
19	chr19_51855070	51855070	2	C	T	0.236	-0.124345	0.0498966	0.232311	0.013228
5	chr5_27568228	27568228	0	A	G	0.414	-0.106161	0.0426022	0.294882	0.0132335
1	chr1_98722000	98722000	0	C	T	0.405	-0.104663	0.0420068	0.265163	0.0132461
1	chr1_98731945	98731945	0	C	T	0.405	-0.104663	0.0420068	0.265163	0.0132461
1	chr1_98785080	98785080	0	T	G	0.405	-0.104663	0.0420068	0.265163	0.0132461
1	chr1_98802046	98802046	0	C	T	0.405	-0.104663	0.0420068	0.265163	0.0132461
1	chr1_98820805	98820805	0	A	G	0.405	-0.104663	0.0420068	0.265163	0.0132461
1	chr1_98839700	98839700	0	G	A	0.405	-0.104663	0.0420068	0.265163	0.0132461
1	chr1_98855440	98855440	0	A	G	0.405	-0.104663	0.0420068	0.265163	0.0132461
29	chr29_37358572	37358572	0	T	G	0.406	-0.0996229	0.0400014	0.213286	0.0132853
14	chr14_33991014	33991014	0	C	A	0.066	-0.200444	0.0805085	0.193156	0.0133132
14	chr14_34010878	34010878	0	G	A	0.066	-0.200444	0.0805085	0.193156	0.0133132
14	chr14_28144442	28144442	14	T	A	0.105	-0.171591	0.0689199	0.256792	0.0133138
5	chr5_41321693	41321693	2	T	C	0.422	0.114011	0.0458013	0.270265	0.0133307
2	chr2_25081478	25081478	0	C	T	0.123	0.158305	0.0636026	0.211706	0.0133407
29	chr29_39397753	39397753	0	C	T	0.429	-0.106921	0.0429594	0.198102	0.0133437
39	chrX_10881268	10881268	6	A	G	0.337	0.0890949	0.0357974	0.250868	0.0133448
28	chr28_3294742	3294742	1	G	A	0.151	-0.137663	0.0553184	0.222979	0.0133563
11	chr11_404385	404385	0	C	T	0.468	0.102245	0.0410867	0.342408	0.0133578
13	chr13_39239593	39239593	0	G	A	0.026	0.319613	0.128448	0.292672	0.013367
31	chr31_3599092	3599092	3	A	G	0.069	0.205452	0.0825797	0.242598	0.0133793
9	chr9_54327951	54327951	0	A	G	0.476	0.10223	0.0410918	0.289942	0.0133825
4	chr4_12346912	12346912	0	A	G	0.175	0.141406	0.056843	0.338574	0.0133894
36	chr36_29980164	29980164	2	A	G	0.2	0.12547	0.0504374	0.29136	0.0133897
4	chr4_84129629	84129629	0	G	A	0.396	0.107663	0.0432868	0.261358	0.013406
7	chr7_16674624	16674624	0	C	T	0.22	0.123297	0.0495857	0.201729	0.0134304
26	chr26_24225093	24225093	1	C	T	0.464	-0.102671	0.0412975	0.245247	0.013446
1	chr1_102547238	102547238	0	C	T	0.057	-0.212949	0.0856558	0.230535	0.013447
26	chr26_14294865	14294865	0	A	G	0.38	0.105273	0.0423458	0.228503	0.0134491
4	chr4_86262853	86262853	3	A	G	0.118	0.161778	0.0650839	0.233359	0.0134625
7	chr7_11393070	11393070	1	A	G	0.295	0.113955	0.0458449	0.213567	0.0134631
6	chr6_73090820	73090820	0	G	A	0.39	0.107663	0.0433165	0.315483	0.013469
6	chr6_16760197	16760197	4	C	T	0.469	-0.105821	0.0425845	0.273182	0.0134891
38	chr38_232419	232419	1	A	G	0.138	-0.149234	0.0600644	0.270522	0.0135034
11	chr11_5443660	5443660	1	G	T	0.401	0.105034	0.0422782	0.244799	0.0135113
18	chr18_41577087	41577087	0	G	A	0.484	-0.106282	0.0427845	0.282005	0.0135202
5	chr5_49129005	49129005	0	G	A	0.071	-0.200677	0.0807917	0.274848	0.0135292
7	chr7_65260651	65260651	1	G	A	0.357	-0.109442	0.0440626	0.249218	0.0135327
38	chr38_13925952	13925952	0	T	C	0.377	-0.10563	0.0425319	0.319344	0.0135414
6	chr6_10120243	10120243	1	C	G	0.138	-0.157904	0.0635944	0.265611	0.0135625
3	chr3_30280345	30280345	1	T	C	0.393	0.101885	0.0410361	0.295589	0.013569
4	chr4_12608719	12608719	0	A	G	0.173	0.138892	0.0559456	0.325742	0.0135759
39	chrX_442022	442022	0	A	G	0.121	0.158918	0.064018	0.224028	0.0135844
31	chr31_3565235	3565235	0	A	G	0.068	0.204853	0.0825265	0.244046	0.0135891
14	chr14_31721522	31721522	8	A	G	0.12	-0.164227	0.0661647	0.226434	0.013596
14	chr14_39139352	39139352	0	C	A	0.186	-0.131313	0.0529175	0.185554	0.0136196
21	chr21_47624632	47624632	0	T	A	0.298	-0.107626	0.0433786	0.222261	0.0136333
1	chr1_98333578	98333578	0	C	T	0.367	-0.105805	0.0426452	0.292031	0.0136346
10	chr10_19610338	19610338	1	G	A	0.245	-0.12321	0.0496739	0.249017	0.0136604
11	chr11_6361731	6361731	1	G	T	0.37	0.104257	0.0420421	0.248815	0.0136807
6	chr6_31934707	31934707	0	A	G	0.165	0.137019	0.0552552	0.248734	0.013684
12	chr12_46164323	46164323	0	T	C	0.241	-0.122157	0.0492766	0.261559	0.0137117
9	chr9_54368157	54368157	0	T	C	0.484	0.103156	0.0416125	0.280447	0.0137135
9	chr9_54380775	54380775	0	C	T	0.484	0.103156	0.0416125	0.280447	0.0137135
4	chr4_19004645	19004645	1	G	A	0.242	0.114384	0.046148	0.262008	0.0137256
21	chr21_5298314	5298314	5	G	C	0.296	-0.110914	0.0447565	0.275846	0.0137439
19	chr19_53102553	53102553	0	G	A	0.354	0.111932	0.0451768	0.307225	0.0137633
19	chr19_53107292	53107292	0	C	T	0.354	0.111932	0.0451768	0.307225	0.0137633
14	chr14_31728771	31728771	0	A	T	0.123	-0.160556	0.0648085	0.207091	0.0137726
38	chr38_14818789	14818789	3	G	A	0.266	-0.123249	0.0497537	0.261976	0.0137804
23	chr23_12465555	12465555	0	T	C	0.309	0.109091	0.0440385	0.369787	0.0137806
23	chr23_12480951	12480951	0	A	G	0.309	0.109091	0.0440385	0.369787	0.0137806
1	chr1_114296067	114296067	0	A	G	0.479	-0.0968373	0.0390979	0.214699	0.0137953
39	chrX_112997758	112997758	0	C	T	0.086	-0.15899	0.0642148	0.23925	0.0138286
11	chr11_250031	250031	0	C	A	0.159	0.139527	0.0563585	0.309052	0.0138364
11	chr11_45900356	45900356	0	A	C	0.387	-0.103363	0.0417509	0.246959	0.0138366
11	chr11_45904584	45904584	0	A	G	0.387	-0.103363	0.0417509	0.246959	0.0138366
1	chr1_102628652	102628652	0	A	C	0.366	-0.104736	0.0423098	0.267641	0.013846
18	chr18_37017155	37017155	0	G	A	0.016	-0.412736	0.166758	0.163024	0.0138609
18	chr18_37164549	37164549	0	T	C	0.016	-0.412736	0.166758	0.163024	0.0138609
18	chr18_37168688	37168688	0	G	A	0.016	-0.412736	0.166758	0.163024	0.0138609
18	chr18_37217877	37217877	0	T	C	0.016	-0.412736	0.166758	0.163024	0.0138609
18	chr18_37502402	37502402	0	A	G	0.016	-0.412736	0.166758	0.163024	0.0138609
18	chr18_37596286	37596286	0	G	A	0.016	-0.412736	0.166758	0.163024	0.0138609
18	chr18_37737740	37737740	0	G	T	0.016	-0.412736	0.166758	0.163024	0.0138609
18	chr18_38326192	38326192	0	A	G	0.016	-0.412736	0.166758	0.163024	0.0138609
18	chr18_38456518	38456518	0	T	C	0.016	-0.412736	0.166758	0.163024	0.0138609
18	chr18_38502268	38502268	0	T	C	0.016	-0.412736	0.166758	0.163024	0.0138609
18	chr18_38507461	38507461	0	A	G	0.016	-0.412736	0.166758	0.163024	0.0138609
1	chr1_99614470	99614470	1	A	G	0.346	-0.110915	0.0448228	0.257096	0.0138815
1	chr1_99737900	99737900	1	A	G	0.346	-0.110915	0.0448228	0.257096	0.0138815
1	chr1_99788800	99788800	1	T	G	0.346	-0.110915	0.0448228	0.257096	0.0138815
1	chr1_99812283	99812283	1	T	G	0.346	-0.110915	0.0448228	0.257096	0.0138815
6	chr6_45363876	45363876	0	G	A	0.426	-0.106219	0.0429252	0.20788	0.0138818
29	chr29_36060150	36060150	0	G	A	0.469	0.101814	0.041153	0.306641	0.0138997
1	chr1_102126596	102126596	2	A	C	0.358	-0.108452	0.0438392	0.245787	0.0139067
13	chr13_41737931	41737931	0	G	A	0.049	0.233708	0.0945054	0.312054	0.0139412
11	chr11_43709118	43709118	0	C	T	0.317	0.105845	0.0428169	0.314826	0.0139767
5	chr5_38999156	38999156	1	A	G	0.295	-0.119846	0.0484867	0.252507	0.0139881
7	chr7_10938919	10938919	0	G	T	0.299	0.113684	0.046	0.212346	0.0140009
12	chr12_18715315	18715315	0	T	A	0.117	0.161275	0.0652608	0.175595	0.014007
30	chr30_34781628	34781628	0	G	A	0.045	-0.245538	0.0994117	0.233064	0.014058
6	chr6_70907913	70907913	13	T	C	0.377	0.104222	0.0422021	0.315946	0.0140701
2	chr2_84380955	84380955	1	A	G	0.247	-0.118837	0.0481254	0.201798	0.014081
10	chr10_18287240	18287240	1	T	C	0.237	-0.122487	0.0496362	0.243249	0.0141434
2	chr2_24823728	24823728	4	C	A	0.452	-0.099881	0.0404812	0.286812	0.0141572
8	chr8_53883399	53883399	1	G	A	0.089	-0.17594	0.0713113	0.276178	0.0141626
31	chr31_3585008	3585008	4	C	T	0.069	0.203836	0.0826266	0.243511	0.0141723
39	chrX_108878330	108878330	1	A	G	0.445	-0.0825415	0.0334615	0.237406	0.01418
29	chr29_31650600	31650600	1	C	A	0.419	0.105159	0.0426308	0.211671	0.0141812
11	chr11_18791019	18791019	0	T	C	0.348	0.109254	0.0442913	0.273159	0.0141817
26	chr26_21153047	21153047	0	G	T	0.392	-0.104124	0.0422179	0.221779	0.0141962
9	chr9_43190366	43190366	0	C	T	0.453	0.0999823	0.0405421	0.241335	0.0142043
9	chr9_43199977	43199977	0	G	A	0.453	0.0999823	0.0405421	0.241335	0.0142043
18	chr18_38350947	38350947	1	T	C	0.016	-0.411237	0.166799	0.163527	0.0142304
38	chr38_14793042	14793042	4	A	G	0.028	0.305246	0.123822	0.265809	0.0142402
11	chr11_16473175	16473175	0	A	G	0.202	-0.12748	0.0517213	0.197125	0.0142585
9	chr9_23566052	23566052	0	G	A	0.023	-0.346528	0.140595	0.236082	0.0142588
39	chrX_110345030	110345030	3	T	G	0.458	-0.0821251	0.033322	0.240952	0.0142643
8	chr8_36835715	36835715	0	C	T	0.468	-0.103723	0.0420865	0.296875	0.0142675
4	chr4_18989669	18989669	1	A	T	0.244	0.113699	0.0461411	0.260984	0.0142814
5	chr5_46562326	46562326	1	C	T	0.343	-0.109085	0.0442706	0.266171	0.0142853
7	chr7_47843548	47843548	1	A	G	0.138	0.150894	0.0612393	0.290167	0.0142871
21	chr21_6021591	6021591	0	T	C	0.299	-0.108846	0.0441773	0.279857	0.0142929
21	chr21_4942044	4942044	0	G	A	0.291	-0.109236	0.0443461	0.277571	0.0143162
19	chr19_23216233	23216233	0	T	C	0.354	0.11164	0.0453293	0.320576	0.0143318
1	chr1_119254333	119254333	0	T	C	0.278	0.107246	0.0435502	0.237332	0.0143432
6	chr6_11349243	11349243	1	A	G	0.128	-0.161212	0.0654796	0.242564	0.0143649
9	chr9_60707720	60707720	0	C	T	0.233	0.118946	0.0483138	0.271531	0.0143679
22	chr22_61136128	61136128	4	T	G	0.498	0.101909	0.0414057	0.2489	0.0143961
9	chr9_12265229	12265229	1	G	A	0.117	-0.147386	0.059884	0.24598	0.0143973
7	chr7_47830066	47830066	0	C	A	0.136	0.153514	0.0623749	0.293702	0.0143988
7	chr7_47866109	47866109	0	T	C	0.136	0.153514	0.0623749	0.293702	0.0143988
21	chr21_45654780	45654780	1	A	G	0.284	0.114325	0.0464605	0.299663	0.0144175
39	chrX_108690388	108690388	1	A	G	0.445	-0.0823624	0.0334764	0.236195	0.0144321
35	chr35_20288945	20288945	0	T	C	0.186	-0.132727	0.0539477	0.279854	0.0144332
14	chr14_29130435	29130435	0	C	T	0.086	-0.183504	0.0745866	0.244115	0.0144332
29	chr29_13250061	13250061	0	A	C	0.031	-0.299497	0.121742	0.209081	0.0144406
7	chr7_11789206	11789206	0	A	T	0.335	0.106594	0.0433298	0.214913	0.0144421
5	chr5_45128239	45128239	0	C	T	0.28	0.11482	0.0466773	0.2699	0.0144501
5	chr5_45170058	45170058	0	G	A	0.28	0.11482	0.0466773	0.2699	0.0144501
23	chr23_50954665	50954665	0	A	G	0.447	0.105843	0.0430282	0.199011	0.0144504
5	chr5_40474807	40474807	0	C	T	0.023	-0.32141	0.130686	0.306296	0.0144682
5	chr5_40509603	40509603	0	C	G	0.023	-0.32141	0.130686	0.306296	0.0144682
13	chr13_41651429	41651429	0	A	C	0.283	0.114485	0.0465508	0.215395	0.0144703
21	chr21_8924635	8924635	0	C	T	0.286	0.11633	0.0473029	0.247961	0.0144736
22	chr22_60250740	60250740	0	C	T	0.358	0.105749	0.0430048	0.304147	0.0144838
18	chr18_38510335	38510335	7	T	C	0.017	-0.41037	0.166887	0.165072	0.0144851
[truncated: 106,086 more rows]
