# Supplementary material for: Multi-omics approach identifies germline regulatory variants associated with hematopoietic malignancies in retriever dog breeds
Source: PLoS Genet. 2021 May 13;17(5):e1009543. doi: 10.1371/journal.pgen.1009543 (PMC8118335; doi:10.1371/journal.pgen.1009543)
Supplement: S3 Table — (XLSX) [file pgen.1009543.s006.xlsx]

## Sheet: All_FCR_191107_177v132_95CR_Het
S3 Table. FCR GWAS #2 GEMMA output. 94 histiocytic sarcoma cases vs. 43 controls.
chr	rs	ps	n_miss	allele1	allele0	af	beta	se	l_remle	p_wald
19	chr19_52487724	52487724	0	A	G	0.139	-0.405999	0.0744087	0.209529	2.24964e-07
19	chr19_52570749	52570749	0	G	T	0.146	-0.378229	0.0748821	0.226065	1.39829e-06
19	chr19_51830011	51830011	0	G	A	0.106	-0.463523	0.0941494	0.293348	2.44258e-06
10	chr10_18198833	18198833	2	T	C	0.281	-0.237048	0.0506833	1e-05	6.97757e-06
19	chr19_51793172	51793172	0	G	A	0.204	-0.323131	0.0701819	0.242443	9.45562e-06
10	chr10_18619100	18619100	0	A	G	0.277	-0.232205	0.0506003	1e-05	1.00702e-05
10	chr10_18811682	18811682	0	G	A	0.277	-0.232205	0.0506003	1e-05	1.00702e-05
10	chr10_18243248	18243248	0	T	C	0.277	-0.232205	0.0506003	1e-05	1.00703e-05
10	chr10_18314025	18314025	0	A	C	0.277	-0.232205	0.0506003	1e-05	1.00703e-05
12	chr12_65702938	65702938	3	T	C	0.16	-0.324416	0.0713969	0.0818697	1.21343e-05
6	chr6_14734965	14734965	0	T	C	0.146	-0.341757	0.0762967	0.226586	1.58049e-05
6	chr6_14737727	14737727	0	A	G	0.146	-0.341757	0.0762967	0.226586	1.58049e-05
10	chr10_19465125	19465125	1	A	C	0.25	-0.2459	0.0550117	0.0866021	1.64187e-05
10	chr10_19844301	19844301	0	T	C	0.252	-0.243372	0.0550513	0.0802361	2.00398e-05
10	chr10_19947385	19947385	0	G	A	0.252	-0.243372	0.0550513	0.0802361	2.00398e-05
19	chr19_51855070	51855070	2	C	T	0.204	-0.312206	0.0711712	0.234627	2.29943e-05
19	chr19_51221400	51221400	0	C	T	0.113	-0.406375	0.0930717	0.269182	2.49606e-05
19	chr19_51223585	51223585	0	C	T	0.113	-0.406375	0.0930717	0.269182	2.49606e-05
19	chr19_51752661	51752661	0	C	T	0.197	-0.299618	0.0691341	0.263298	2.84109e-05
19	chr19_51235567	51235567	0	A	G	0.106	-0.415249	0.0964317	0.290537	3.17231e-05
10	chr10_20476472	20476472	1	A	G	0.224	-0.243866	0.0573553	0.104579	3.93192e-05
10	chr10_18848380	18848380	0	A	G	0.255	-0.230895	0.0544333	0.0777887	4.09052e-05
10	chr10_18947778	18947778	0	A	G	0.255	-0.230895	0.0544333	0.0777887	4.09052e-05
10	chr10_18968894	18968894	0	G	C	0.255	-0.230895	0.0544333	0.0777887	4.09052e-05
10	chr10_18976547	18976547	0	G	A	0.255	-0.230895	0.0544333	0.0777887	4.09052e-05
10	chr10_18987707	18987707	0	A	G	0.255	-0.230895	0.0544333	0.0777887	4.09052e-05
10	chr10_19004990	19004990	0	C	T	0.255	-0.230895	0.0544333	0.0777887	4.09052e-05
10	chr10_19040316	19040316	0	C	T	0.255	-0.230895	0.0544333	0.0777887	4.09052e-05
10	chr10_19288835	19288835	0	T	C	0.255	-0.230895	0.0544333	0.0777887	4.09052e-05
10	chr10_19304701	19304701	0	C	T	0.255	-0.230895	0.0544333	0.0777887	4.09052e-05
10	chr10_19320874	19320874	0	C	A	0.255	-0.230895	0.0544333	0.0777887	4.09052e-05
10	chr10_19359628	19359628	0	T	A	0.255	-0.230895	0.0544333	0.0777887	4.09052e-05
10	chr10_19379054	19379054	0	A	G	0.255	-0.230895	0.0544333	0.0777887	4.09052e-05
10	chr10_19416901	19416901	0	C	A	0.255	-0.230895	0.0544333	0.0777887	4.09052e-05
10	chr10_19425645	19425645	0	T	C	0.255	-0.230895	0.0544333	0.0777887	4.09052e-05
10	chr10_19426261	19426261	0	G	A	0.255	-0.230895	0.0544333	0.0777887	4.09052e-05
10	chr10_19431957	19431957	0	T	C	0.255	-0.230895	0.0544333	0.0777887	4.09052e-05
10	chr10_19444236	19444236	0	T	C	0.255	-0.230895	0.0544333	0.0777887	4.09052e-05
10	chr10_19477846	19477846	0	T	C	0.255	-0.230895	0.0544333	0.0777887	4.09052e-05
10	chr10_19488085	19488085	0	T	C	0.255	-0.230895	0.0544333	0.0777887	4.09052e-05
10	chr10_19500791	19500791	0	G	A	0.255	-0.230895	0.0544333	0.0777887	4.09052e-05
10	chr10_17084828	17084828	5	A	G	0.235	-0.244369	0.0576467	0.0977981	4.13452e-05
18	chr18_55046033	55046033	2	G	T	0.5	0.21326	0.0505802	0.229625	4.52118e-05
10	chr10_19530644	19530644	1	G	A	0.257	-0.229058	0.0546735	0.080885	5.01829e-05
10	chr10_18959019	18959019	1	T	C	0.257	-0.228978	0.0546885	0.0817608	5.0699e-05
10	chr10_35788962	35788962	1	A	T	0.346	-0.221344	0.0529443	1e-05	5.19467e-05
10	chr10_18067178	18067178	4	T	G	0.338	-0.189668	0.0454069	0.0348759	5.26843e-05
10	chr10_20137118	20137118	2	T	A	0.248	-0.233794	0.0564616	0.107702	6.06505e-05
10	chr10_20850111	20850111	1	T	G	0.239	-0.236783	0.0572908	0.113265	6.24977e-05
10	chr10_18194980	18194980	0	A	G	0.23	-0.226825	0.055079	0.0603468	6.61756e-05
10	chr10_18287240	18287240	0	T	C	0.23	-0.226825	0.055079	0.0603468	6.61756e-05
10	chr10_18289425	18289425	0	A	G	0.23	-0.226825	0.055079	0.0603468	6.61756e-05
10	chr10_17048787	17048787	2	T	G	0.222	-0.236663	0.0576002	0.0869034	6.8627e-05
13	chr13_30971588	30971588	0	C	T	0.336	0.212831	0.05186	0.0993442	6.98961e-05
10	chr10_16793306	16793306	0	G	A	0.252	-0.225845	0.0552819	0.0795877	7.5073e-05
10	chr10_16918785	16918785	0	A	C	0.252	-0.225845	0.0552819	0.0795877	7.5073e-05
10	chr10_17193557	17193557	0	G	A	0.252	-0.225845	0.0552819	0.0795877	7.5073e-05
19	chr19_50878113	50878113	0	G	A	0.102	-0.394197	0.0968327	0.369018	7.93322e-05
10	chr10_18300967	18300967	1	C	T	0.232	-0.224962	0.0553341	0.0637783	8.09826e-05
10	chr10_19405399	19405399	1	T	C	0.228	-0.230012	0.0566374	0.102271	8.23474e-05
10	chr10_19638301	19638301	1	T	C	0.228	-0.230012	0.0566374	0.102271	8.23474e-05
13	chr13_31033835	31033835	0	G	A	0.307	0.216311	0.0534877	0.132784	8.78591e-05
19	chr19_50891575	50891575	0	C	T	0.117	-0.360886	0.0892384	0.389052	8.78811e-05
10	chr10_19573448	19573448	2	T	C	0.23	-0.228002	0.0567042	0.102071	9.5961e-05
6	chr6_14358059	14358059	0	G	A	0.15	-0.316459	0.078799	0.282252	9.7746e-05
10	chr10_19931343	19931343	0	A	G	0.23	-0.227087	0.0566987	0.0955054	0.000101849
10	chr10_20094383	20094383	0	C	T	0.23	-0.227087	0.0566987	0.0955054	0.000101849
10	chr10_20110362	20110362	0	G	A	0.23	-0.227087	0.0566987	0.0955054	0.000101849
10	chr10_18027635	18027635	1	C	A	0.224	-0.22622	0.0567438	0.0752177	0.000109199
13	chr13_30937681	30937681	0	A	G	0.332	0.207072	0.051969	0.101086	0.000110094
10	chr10_17172641	17172641	2	T	G	0.256	-0.221714	0.0559115	0.0909932	0.000118283
10	chr10_35816689	35816689	0	A	C	0.35	-0.209055	0.0527505	0.00483284	0.000119329
10	chr10_17394534	17394534	2	C	T	0.226	-0.224519	0.0567729	0.0726244	0.000123154
12	chr12_65555257	65555257	0	C	T	0.135	-0.302578	0.0768285	0.13413	0.000130905
19	chr19_50807267	50807267	0	T	C	0.128	-0.340146	0.0864176	0.382443	0.000132029
21	chr21_44996223	44996223	0	G	A	0.339	-0.213309	0.0542095	0.416898	0.00013261
21	chr21_47603436	47603436	1	G	A	0.46	-0.216059	0.0549269	0.353093	0.000133263
10	chr10_19610338	19610338	1	G	A	0.232	-0.218478	0.05573	0.0840755	0.00014003
10	chr10_21550197	21550197	2	G	A	0.263	-0.221872	0.0567434	0.1519	0.00014544
30	chr30_20003500	20003500	1	T	C	0.335	-0.218551	0.0560235	0.276543	0.000150402
21	chr21_46735628	46735628	0	C	T	0.172	-0.262916	0.067474	0.431633	0.000152942
10	chr10_18015742	18015742	0	T	C	0.226	-0.221656	0.056912	0.081952	0.000153988
13	chr13_32140606	32140606	3	A	G	0.269	0.219988	0.0565844	0.134213	0.000157995
21	chr21_44986330	44986330	4	G	T	0.432	-0.208522	0.0536623	0.596622	0.000159144
16	chr16_18610556	18610556	0	C	G	0.018	-0.776426	0.200152	0.57847	0.00016309
16	chr16_18644031	18644031	0	A	G	0.018	-0.776426	0.200152	0.57847	0.00016309
21	chr21_46704971	46704971	1	G	A	0.305	-0.222819	0.0574585	0.335238	0.000163862
21	chr21_47535237	47535237	0	C	T	0.471	-0.20975	0.0541639	0.329519	0.00016717
30	chr30_19649767	19649767	1	A	G	0.331	-0.219241	0.0567432	0.283842	0.000172664
13	chr13_31128966	31128966	2	G	T	0.326	0.204128	0.0528802	0.164317	0.000174927
30	chr30_20952773	20952773	1	A	C	0.147	-0.283352	0.0735371	0.362793	0.000179502
10	chr10_15617042	15617042	0	T	C	0.255	-0.212218	0.055272	0.105444	0.000188746
10	chr10_15626752	15626752	0	A	T	0.255	-0.212218	0.055272	0.105444	0.000188746
10	chr10_15635153	15635153	0	C	A	0.255	-0.212218	0.055272	0.105444	0.000188746
10	chr10_15648002	15648002	0	C	T	0.255	-0.212218	0.055272	0.105444	0.000188746
19	chr19_51272186	51272186	0	C	T	0.113	-0.366443	0.095787	0.32024	0.00019862
1	chr1_118452371	118452371	2	A	G	0.167	-0.276929	0.0724486	0.153412	0.000200957
10	chr10_19134669	19134669	0	G	T	0.234	-0.214278	0.0560653	0.0955547	0.000201309
10	chr10_19214391	19214391	0	T	C	0.234	-0.214278	0.0560653	0.0955547	0.000201309
10	chr10_19269464	19269464	0	A	G	0.234	-0.214278	0.0560653	0.0955547	0.000201309
10	chr10_19292927	19292927	0	T	C	0.234	-0.214278	0.0560653	0.0955547	0.000201309
10	chr10_19332547	19332547	0	T	C	0.234	-0.214278	0.0560653	0.0955547	0.000201309
10	chr10_19371206	19371206	0	C	T	0.234	-0.214278	0.0560653	0.0955547	0.000201309
10	chr10_19389392	19389392	0	A	G	0.234	-0.214278	0.0560653	0.0955547	0.000201309
10	chr10_19586782	19586782	0	G	A	0.234	-0.214278	0.0560653	0.0955547	0.000201309
10	chr10_19592669	19592669	0	A	G	0.234	-0.214278	0.0560653	0.0955547	0.000201309
10	chr10_19749412	19749412	0	C	T	0.234	-0.214278	0.0560653	0.0955547	0.000201309
10	chr10_19550812	19550812	3	T	C	0.235	-0.21461	0.0562478	0.0922602	0.00020615
6	chr6_16083042	16083042	0	G	A	0.131	-0.307087	0.0809448	0.301003	0.000223076
6	chr6_15314189	15314189	0	C	T	0.248	-0.216518	0.0571579	0.484158	0.000227772
13	chr13_32157111	32157111	0	C	T	0.266	0.213279	0.0563422	0.143331	0.000229963
10	chr10_34941083	34941083	0	T	C	0.394	-0.186764	0.0494408	1e-05	0.000236643
6	chr6_14914200	14914200	0	C	T	0.095	-0.361868	0.0960004	0.381133	0.000243697
6	chr6_14968956	14968956	0	A	G	0.095	-0.361868	0.0960004	0.381133	0.000243697
6	chr6_14980386	14980386	0	A	G	0.095	-0.361868	0.0960004	0.381133	0.000243697
6	chr6_15182636	15182636	0	C	T	0.095	-0.361868	0.0960004	0.381133	0.000243697
6	chr6_15184552	15184552	0	A	C	0.095	-0.361868	0.0960004	0.381133	0.000243697
6	chr6_15231118	15231118	0	A	C	0.095	-0.361868	0.0960004	0.381133	0.000243697
6	chr6_15271428	15271428	0	T	C	0.095	-0.361868	0.0960004	0.381133	0.000243697
6	chr6_15287449	15287449	0	C	T	0.095	-0.361868	0.0960004	0.381133	0.000243697
19	chr19_51333543	51333543	2	T	G	0.393	0.214022	0.0568887	0.532302	0.000250248
10	chr10_36322850	36322850	0	C	T	0.35	-0.198727	0.0528437	0.0258458	0.000251571
10	chr10_36341319	36341319	0	G	A	0.35	-0.198727	0.0528437	0.0258458	0.000251571
10	chr10_36349234	36349234	0	T	C	0.35	-0.198727	0.0528437	0.0258458	0.000251571
19	chr19_52018680	52018680	0	A	G	0.339	-0.224788	0.0598784	0.179365	0.000257616
30	chr30_19283903	19283903	0	C	T	0.058	-0.422479	0.112815	0.584786	0.000266312
30	chr30_19334290	19334290	0	C	T	0.058	-0.422479	0.112815	0.584786	0.000266312
30	chr30_20161293	20161293	0	T	C	0.058	-0.422479	0.112815	0.584786	0.000266312
6	chr6_14942530	14942530	1	C	A	0.096	-0.359942	0.0961279	0.381898	0.000266768
6	chr6_15044696	15044696	1	C	T	0.096	-0.359942	0.0961279	0.381898	0.000266768
10	chr10_15393524	15393524	0	G	A	0.23	-0.214686	0.0573547	0.0970454	0.000267995
19	chr19_50908745	50908745	1	C	T	0.121	-0.332703	0.0889238	0.354369	0.000269636
19	chr19_51305821	51305821	0	T	G	0.223	-0.248797	0.0665135	0.296861	0.000270502
13	chr13_31268352	31268352	0	T	C	0.281	0.204542	0.0548557	0.130933	0.000282266
6	chr6_15201694	15201694	2	A	G	0.096	-0.357314	0.0961323	0.385565	0.000294508
21	chr21_47568196	47568196	3	G	A	0.459	-0.207059	0.0562946	0.349588	0.000338263
13	chr13_31901873	31901873	4	T	C	0.293	0.207669	0.0566145	0.132056	0.000350532
10	chr10_34495967	34495967	0	G	A	0.387	-0.186567	0.0509971	0.0116534	0.000362864
10	chr10_34802362	34802362	3	C	T	0.399	-0.185748	0.0507901	0.00341845	0.000364432
10	chr10_20629616	20629616	1	G	T	0.338	-0.210984	0.0577063	0.294115	0.000365713
13	chr13_31685546	31685546	0	T	G	0.303	0.198881	0.0544232	0.162376	0.000368088
13	chr13_31777502	31777502	0	A	G	0.303	0.198881	0.0544232	0.162376	0.000368088
10	chr10_21543889	21543889	2	C	A	0.27	-0.205332	0.056682	0.151588	0.0004119
13	chr13_32750308	32750308	1	A	G	0.261	0.205098	0.0566567	0.150392	0.000415552
13	chr13_33467238	33467238	1	C	T	0.261	0.205015	0.0567275	0.164238	0.000424372
10	chr10_21747824	21747824	0	A	C	0.241	-0.208919	0.0579046	0.131681	0.000433499
14	chr14_33246565	33246565	1	C	T	0.081	-0.339519	0.0944122	0.317989	0.000451899
21	chr21_46273729	46273729	0	C	T	0.423	-0.194522	0.0541424	0.272717	0.000457234
21	chr21_45511622	45511622	0	T	C	0.449	-0.193449	0.0539097	0.313728	0.000464315
10	chr10_25081198	25081198	3	T	C	0.321	-0.195538	0.0545548	0.147722	0.000471095
10	chr10_24957734	24957734	0	G	C	0.259	-0.205455	0.0573935	0.149836	0.000478534
13	chr13_31297028	31297028	0	C	G	0.303	0.192173	0.0536931	0.164152	0.00047962
13	chr13_31302219	31302219	0	C	T	0.303	0.192173	0.0536931	0.164152	0.00047962
10	chr10_22704000	22704000	0	A	G	0.252	-0.20495	0.057384	0.119313	0.000492432
10	chr10_22704051	22704051	0	G	A	0.252	-0.20495	0.057384	0.119313	0.000492432
6	chr6_12934940	12934940	0	C	A	0.15	-0.285307	0.0798846	0.2997	0.000492555
6	chr6_12935183	12935183	0	G	T	0.15	-0.285307	0.0798846	0.2997	0.000492555
6	chr6_12983758	12983758	0	T	C	0.15	-0.285307	0.0798846	0.2997	0.000492555
6	chr6_13054944	13054944	0	C	T	0.15	-0.285307	0.0798846	0.2997	0.000492555
13	chr13_31279605	31279605	2	G	A	0.27	0.202705	0.0567714	0.139892	0.000494183
30	chr30_7687003	7687003	0	G	A	0.299	-0.232394	0.0651369	0.281276	0.000498964
30	chr30_8025342	8025342	0	G	A	0.299	-0.232394	0.0651369	0.281276	0.000498964
26	chr26_38239926	38239926	0	C	T	0.033	-0.505265	0.141699	0.433703	0.000502479
10	chr10_34804818	34804818	3	A	T	0.403	-0.18342	0.0515698	0.0141453	0.000518508
13	chr13_32282133	32282133	0	A	G	0.259	0.201785	0.0567691	0.148505	0.000522596
13	chr13_32664086	32664086	0	C	T	0.259	0.200964	0.0565923	0.160438	0.000528798
13	chr13_33551523	33551523	0	T	A	0.259	0.200757	0.0566811	0.166908	0.00054598
13	chr13_33098183	33098183	4	A	G	0.289	0.200151	0.0565558	0.16188	0.00055143
13	chr13_31466306	31466306	0	G	T	0.299	0.19288	0.0545204	0.168559	0.000553782
13	chr13_31783302	31783302	0	C	T	0.299	0.19288	0.0545204	0.168559	0.000553782
6	chr6_14530329	14530329	0	C	T	0.113	-0.307754	0.0869998	0.361548	0.000554465
10	chr10_35802562	35802562	0	G	A	0.361	-0.192943	0.0546005	0.0321782	0.000561592
10	chr10_35985311	35985311	0	T	A	0.361	-0.192943	0.0546005	0.0321782	0.000561592
10	chr10_36015686	36015686	0	G	A	0.361	-0.192943	0.0546005	0.0321782	0.000561592
30	chr30_14550347	14550347	1	C	T	0.386	-0.208913	0.0591347	0.19439	0.000563341
10	chr10_22681473	22681473	1	T	C	0.254	-0.202973	0.0576293	0.122056	0.000584717
10	chr10_24987718	24987718	0	G	T	0.321	-0.188581	0.0535865	0.128573	0.000590512
10	chr10_24996286	24996286	0	T	G	0.321	-0.188581	0.0535865	0.128573	0.000590512
10	chr10_25023777	25023777	0	A	G	0.321	-0.188581	0.0535865	0.128573	0.000590512
10	chr10_25049390	25049390	0	A	G	0.321	-0.188581	0.0535865	0.128573	0.000590512
10	chr10_25088597	25088597	0	C	T	0.321	-0.188581	0.0535865	0.128573	0.000590512
10	chr10_25101421	25101421	0	G	T	0.321	-0.188581	0.0535865	0.128573	0.000590512
10	chr10_25112782	25112782	0	T	C	0.321	-0.188581	0.0535865	0.128573	0.000590512
13	chr13_33147773	33147773	1	A	G	0.283	0.197495	0.0561239	0.160904	0.000591067
6	chr6_15489246	15489246	0	C	T	0.091	-0.343415	0.097612	0.415374	0.000592597
6	chr6_15629811	15629811	0	T	C	0.091	-0.343415	0.097612	0.415374	0.000592597
13	chr13_32611183	32611183	5	T	G	0.277	0.198548	0.0565142	0.157634	0.000602727
10	chr10_25616783	25616783	1	T	C	0.324	-0.191233	0.0544769	0.144003	0.000608787
13	chr13_31779162	31779162	2	C	T	0.293	0.196729	0.0561412	0.173854	0.000621867
13	chr13_31707814	31707814	0	C	T	0.296	0.193277	0.0552356	0.169365	0.000632717
14	chr14_31330433	31330433	1	C	G	0.485	-0.193039	0.055299	0.287586	0.000651063
10	chr10_22666222	22666222	2	C	A	0.256	-0.200512	0.0575563	0.119584	0.000666996
6	chr6_16008831	16008831	0	G	T	0.259	-0.200513	0.0576597	0.462423	0.000681403
5	chr5_59640288	59640288	2	T	C	0.019	-0.719939	0.207605	0.407805	0.000704347
10	chr10_36497862	36497862	0	G	T	0.347	-0.188241	0.0543339	0.0510432	0.000712318
14	chr14_33944190	33944190	0	C	T	0.117	-0.282128	0.0814727	0.358776	0.000716396
14	chr14_33963490	33963490	0	A	T	0.117	-0.282128	0.0814727	0.358776	0.000716396
16	chr16_24442371	24442371	0	C	A	0.113	-0.287288	0.0829697	0.394881	0.000717109
9	chr9_32246475	32246475	0	G	A	0.474	-0.191268	0.0552542	0.378337	0.000719473
10	chr10_22728145	22728145	0	A	C	0.255	-0.199008	0.05756	0.12481	0.000729859
14	chr14_32074257	32074257	0	C	T	0.117	-0.290777	0.0841347	0.314766	0.0007331
19	chr19_51515370	51515370	0	G	T	0.456	0.18815	0.0544759	0.620687	0.000738781
21	chr21_45506404	45506404	2	G	A	0.444	-0.187379	0.0543408	0.318617	0.000753003
5	chr5_57580851	57580851	0	G	A	0.018	-0.715651	0.20769	0.407077	0.000759326
5	chr5_57991129	57991129	0	G	C	0.018	-0.715651	0.20769	0.407077	0.000759326
5	chr5_58833184	58833184	0	A	C	0.018	-0.715651	0.20769	0.407077	0.000759326
5	chr5_58842220	58842220	0	A	G	0.018	-0.715651	0.20769	0.407077	0.000759326
5	chr5_59014334	59014334	0	A	G	0.018	-0.715651	0.20769	0.407077	0.000759326
5	chr5_59243143	59243143	0	G	T	0.018	-0.715651	0.20769	0.407077	0.000759326
5	chr5_59259831	59259831	0	A	T	0.018	-0.715651	0.20769	0.407077	0.000759326
5	chr5_59363245	59363245	0	A	G	0.018	-0.715651	0.20769	0.407077	0.000759326
5	chr5_59377350	59377350	0	T	C	0.018	-0.715651	0.20769	0.407077	0.000759326
5	chr5_59631362	59631362	0	C	T	0.018	-0.715651	0.20769	0.407077	0.000759326
5	chr5_59632218	59632218	0	G	A	0.018	-0.715651	0.20769	0.407077	0.000759326
13	chr13_33108807	33108807	0	T	C	0.281	0.193254	0.0560857	0.16804	0.000759529
13	chr13_33199563	33199563	0	C	T	0.281	0.193254	0.0560857	0.16804	0.000759529
13	chr13_33448353	33448353	0	G	A	0.281	0.193108	0.0560891	0.173138	0.000766817
19	chr19_51299794	51299794	0	G	A	0.328	-0.205885	0.0599471	0.327861	0.000789058
13	chr13_33004885	33004885	0	G	A	0.255	0.195123	0.056829	0.164161	0.000791559
30	chr30_20170718	20170718	0	C	A	0.376	-0.194668	0.0567023	0.284784	0.000792496
39	chrX_46112104	46112104	1	A	T	0.279	-0.169704	0.0494321	0.510658	0.000792749
13	chr13_33422037	33422037	0	A	G	0.255	0.195116	0.0568918	0.171243	0.000802142
13	chr13_33423200	33423200	0	A	G	0.255	0.195116	0.0568918	0.171243	0.000802142
13	chr13_33434077	33434077	0	G	A	0.255	0.195116	0.0568918	0.171243	0.000802142
13	chr13_33458167	33458167	0	T	C	0.255	0.195116	0.0568918	0.171243	0.000802142
13	chr13_33500744	33500744	0	A	G	0.255	0.195116	0.0568918	0.171243	0.000802142
13	chr13_33502534	33502534	0	A	T	0.255	0.195116	0.0568918	0.171243	0.000802142
10	chr10_16827497	16827497	1	T	C	0.25	-0.199537	0.0582167	0.132698	0.000807902
13	chr13_31770726	31770726	2	C	G	0.293	0.190188	0.055522	0.178607	0.000813468
4	chr4_21982393	21982393	0	C	A	0.128	-0.308003	0.0900089	0.720786	0.000823264
30	chr30_14533970	14533970	3	T	G	0.403	-0.203872	0.0596352	0.215097	0.0008324
13	chr13_33794703	33794703	0	A	G	0.266	0.194544	0.0569365	0.168402	0.000837447
13	chr13_33819496	33819496	0	T	C	0.266	0.194544	0.0569365	0.168402	0.000837447
10	chr10_25612255	25612255	0	C	T	0.325	-0.184325	0.0539533	0.13735	0.000838804
10	chr10_23866804	23866804	0	A	C	0.245	-0.199622	0.0585549	0.141757	0.000859551
19	chr19_51941554	51941554	0	T	C	0.026	-0.596061	0.174974	0.462149	0.00086702
12	chr12_5385550	5385550	0	T	C	0.376	-0.189147	0.0555536	0.251387	0.000872346
12	chr12_5496254	5496254	0	C	G	0.376	-0.189147	0.0555536	0.251387	0.000872346
12	chr12_5532843	5532843	0	T	C	0.376	-0.189147	0.0555536	0.251387	0.000872346
12	chr12_9103648	9103648	0	A	T	0.252	-0.223869	0.0658369	0.237655	0.000885389
30	chr30_11187335	11187335	1	C	A	0.426	-0.203199	0.0598015	0.236046	0.000892785
13	chr13_32731797	32731797	3	A	C	0.265	0.194155	0.0571755	0.16883	0.000899161
10	chr10_22008747	22008747	0	T	C	0.266	-0.193507	0.0569887	0.13878	0.000899865
10	chr10_22239819	22239819	0	C	T	0.266	-0.193507	0.0569887	0.13878	0.000899865
16	chr16_24431464	24431464	2	C	T	0.115	-0.282166	0.0832251	0.388345	0.000915525
18	chr18_55701059	55701059	5	G	T	0.405	0.17527	0.0518442	0.343108	0.0009458
19	chr19_51626321	51626321	0	G	A	0.04	-0.479117	0.141759	0.494935	0.000948699
6	chr6_14885023	14885023	0	T	C	0.102	-0.317039	0.0939069	0.412943	0.000960516
30	chr30_20019319	20019319	0	C	T	0.062	-0.373439	0.110675	0.549399	0.000966606
16	chr16_23988368	23988368	1	A	G	0.151	-0.279622	0.0830688	0.347402	0.000993024
10	chr10_22571228	22571228	0	T	C	0.318	-0.188684	0.0560723	0.16418	0.000996781
10	chr10_22593720	22593720	0	G	C	0.318	-0.188684	0.0560723	0.16418	0.000996781
10	chr10_22599869	22599869	0	C	T	0.318	-0.188684	0.0560723	0.16418	0.000996781
10	chr10_22640090	22640090	0	C	T	0.318	-0.188684	0.0560723	0.16418	0.000996781
13	chr13_50644450	50644450	0	T	C	0.088	-0.347419	0.103281	0.273289	0.0010008
13	chr13_33446909	33446909	5	A	G	0.258	0.193767	0.0576377	0.17455	0.00100752
10	chr10_25663294	25663294	0	T	C	0.266	-0.194763	0.0579978	0.165684	0.00102004
9	chr9_40925769	40925769	0	G	A	0.314	-0.206327	0.0614572	0.298588	0.00102301
4	chr4_22283057	22283057	0	T	C	0.139	-0.284514	0.0847472	0.74966	0.0010231
4	chr4_22287143	22287143	0	A	G	0.139	-0.284514	0.0847472	0.74966	0.0010231
14	chr14_33262108	33262108	0	G	A	0.084	-0.312819	0.0933276	0.311087	0.00104161
14	chr14_33263877	33263877	0	A	G	0.084	-0.312819	0.0933276	0.311087	0.00104161
14	chr14_33329776	33329776	4	T	C	0.075	-0.344853	0.102934	0.364156	0.00104721
21	chr21_46717441	46717441	0	A	G	0.099	-0.287792	0.0859139	0.594265	0.00104879
30	chr30_14288568	14288568	0	A	G	0.391	-0.195753	0.0585677	0.210773	0.00107506
30	chr30_14298876	14298876	0	A	G	0.391	-0.195753	0.0585677	0.210773	0.00107506
30	chr30_14567006	14567006	0	G	A	0.391	-0.195753	0.0585677	0.210773	0.00107506
15	chr15_37625715	37625715	4	A	G	0.026	-0.575814	0.172468	0.446735	0.00108821
27	chr27_29179171	29179171	5	T	C	0.443	-0.187488	0.0562064	0.304357	0.00109898
19	chr19_51363782	51363782	1	G	T	0.493	0.180654	0.0541734	0.573095	0.00110258
21	chr21_47133131	47133131	5	A	G	0.08	-0.318309	0.0955191	0.737751	0.00111111
16	chr16_51203348	51203348	6	T	A	0.225	0.226064	0.0678583	0.333034	0.00111479
14	chr14_33216278	33216278	1	T	C	0.085	-0.311022	0.0933635	0.312533	0.00111518
10	chr10_25672413	25672413	0	G	A	0.328	-0.180178	0.0540913	0.135401	0.0011163
13	chr13_32970560	32970560	0	T	C	0.277	0.187257	0.056255	0.169208	0.00112477
13	chr13_34079522	34079522	2	T	G	0.315	0.181875	0.0546745	0.212158	0.00113305
12	chr12_1416195	1416195	0	A	G	0.464	0.173523	0.0521825	0.33627	0.00113753
14	chr14_33326127	33326127	4	A	T	0.075	-0.34178	0.102851	0.355013	0.00114602
18	chr18_52473567	52473567	4	G	A	0.184	0.231597	0.0697378	0.448577	0.00115406
13	chr13_33267765	33267765	3	C	T	0.287	0.188306	0.0567378	0.168347	0.00116201
13	chr13_32248925	32248925	1	C	T	0.279	0.182295	0.054943	0.209635	0.00116585
19	chr19_52836246	52836246	1	C	T	0.478	-0.184079	0.0555151	0.590531	0.00117382
1	chr1_51848571	51848571	1	G	T	0.349	0.200508	0.0604731	0.359224	0.00117454
10	chr10_25557054	25557054	0	T	C	0.328	-0.180237	0.0543764	0.145094	0.00117855
14	chr14_33164752	33164752	1	A	G	0.074	-0.340403	0.102762	0.355197	0.00118664
14	chr14_33217401	33217401	1	A	G	0.074	-0.34045	0.102804	0.35644	0.00119022
16	chr16_16452572	16452572	3	A	C	0.022	-0.61621	0.186092	0.586055	0.00119145
6	chr6_16112544	16112544	0	T	C	0.142	-0.264807	0.0800361	0.321302	0.00120221
30	chr30_36495852	36495852	1	T	C	0.265	-0.197781	0.0598372	0.308824	0.00121525
19	chr19_51387179	51387179	0	G	T	0.376	0.189003	0.0572143	0.529615	0.00122289
30	chr30_15175702	15175702	0	A	G	0.401	-0.18927	0.0573212	0.235193	0.00122899
30	chr30_15177622	15177622	0	T	C	0.401	-0.18927	0.0573212	0.235193	0.00122899
14	chr14_33235299	33235299	6	T	C	0.076	-0.34061	0.103159	0.363316	0.00122948
13	chr13_33598403	33598403	0	A	T	0.263	0.188493	0.0570893	0.174615	0.00122976
13	chr13_33629115	33629115	0	T	C	0.263	0.188493	0.0570893	0.174615	0.00122976
13	chr13_33664145	33664145	0	T	C	0.263	0.188493	0.0570893	0.174615	0.00122976
6	chr6_13279220	13279220	0	A	G	0.109	-0.290897	0.0881255	0.392241	0.00123293
10	chr10_23850146	23850146	0	G	A	0.248	-0.193452	0.0586721	0.146764	0.00124835
11	chr11_16726946	16726946	1	G	A	0.309	0.204555	0.0620411	0.293125	0.00124873
6	chr6_15566923	15566923	2	A	G	0.211	-0.201815	0.0612498	0.561491	0.00125755
30	chr30_7455240	7455240	0	G	A	0.296	-0.215395	0.0654581	0.280868	0.00127571
30	chr30_7616723	7616723	0	G	A	0.296	-0.215395	0.0654581	0.280868	0.00127571
30	chr30_7635186	7635186	0	G	T	0.296	-0.215395	0.0654581	0.280868	0.00127571
30	chr30_7635712	7635712	0	T	C	0.296	-0.215395	0.0654581	0.280868	0.00127571
30	chr30_7656541	7656541	0	C	A	0.296	-0.215395	0.0654581	0.280868	0.00127571
30	chr30_7928732	7928732	0	A	G	0.296	-0.215395	0.0654581	0.280868	0.00127571
18	chr18_55139556	55139556	1	T	G	0.423	0.174327	0.0530241	0.312422	0.00128784
10	chr10_22710333	22710333	0	C	A	0.27	-0.188322	0.0572811	0.141747	0.00128795
30	chr30_36172765	36172765	0	C	T	0.266	-0.18918	0.0575582	0.281485	0.00129184
16	chr16_16302825	16302825	0	A	T	0.022	-0.611223	0.185967	0.579009	0.00129195
7	chr7_10773034	10773034	0	C	T	0.412	0.180117	0.0549139	0.209584	0.00132088
12	chr12_2454089	2454089	4	A	G	0.47	0.176009	0.0537138	0.324362	0.00133482
10	chr10_34591667	34591667	1	G	C	0.393	-0.174797	0.0533825	0.0526971	0.00134515
15	chr15_27120865	27120865	1	C	T	0.408	-0.212079	0.0647745	0.463935	0.00134655
11	chr11_72755615	72755615	0	C	T	0.423	-0.183826	0.0562145	0.525632	0.00136449
20	chr20_13443994	13443994	1	T	G	0.379	-0.197399	0.0603681	0.5714	0.0013652
11	chr11_72723652	72723652	1	A	G	0.39	-0.184817	0.0565244	0.544145	0.00136625
8	chr8_69591597	69591597	0	C	T	0.296	0.197302	0.0603601	0.268976	0.00137041
16	chr16_16824106	16824106	2	G	T	0.022	-0.608408	0.186201	0.580218	0.00137609
9	chr9_7971506	7971506	0	G	A	0.036	-0.478009	0.14645	0.343735	0.00139203
9	chr9_7989491	7989491	0	C	T	0.036	-0.478009	0.14645	0.343735	0.00139203
10	chr10_25637054	25637054	0	A	G	0.27	-0.18912	0.0579941	0.161757	0.00140545
10	chr10_25638107	25638107	0	C	T	0.27	-0.18912	0.0579941	0.161757	0.00140545
10	chr10_21085836	21085836	1	T	C	0.338	-0.190465	0.0584752	0.297112	0.00142315
10	chr10_21349472	21349472	1	T	G	0.338	-0.190465	0.0584752	0.297112	0.00142315
21	chr21_34498565	34498565	1	T	C	0.485	-0.189899	0.0583134	0.190466	0.00142628
13	chr13_32256750	32256750	2	G	A	0.274	0.181267	0.0556767	0.221202	0.00143008
15	chr15_27106846	27106846	0	A	G	0.409	-0.210659	0.0647481	0.462484	0.00144036
15	chr15_27157250	27157250	0	T	C	0.409	-0.210659	0.0647481	0.462484	0.00144036
13	chr13_32248798	32248798	0	G	A	0.277	0.1784	0.054836	0.214467	0.00144122
11	chr11_16372095	16372095	0	C	A	0.292	0.206362	0.0634511	0.292463	0.00144609
21	chr21_46882902	46882902	1	A	G	0.085	-0.296629	0.0912061	0.633238	0.00144611
14	chr14_33179188	33179188	0	T	C	0.073	-0.33434	0.102862	0.356805	0.00145516
14	chr14_33287479	33287479	0	T	C	0.073	-0.33434	0.102862	0.356805	0.00145516
14	chr14_33313677	33313677	0	G	T	0.073	-0.33434	0.102862	0.356805	0.00145516
31	chr31_24916030	24916030	0	C	T	0.044	-0.441907	0.13603	0.548877	0.00146364
19	chr19_51688906	51688906	0	G	A	0.478	0.180515	0.0556399	0.678813	0.00148403
4	chr4_22253319	22253319	0	G	A	0.142	-0.2744	0.0846212	0.75697	0.00149203
4	chr4_22457873	22457873	0	G	A	0.142	-0.2744	0.0846212	0.75697	0.00149203
12	chr12_8049759	8049759	0	G	A	0.409	-0.18561	0.0572958	0.249392	0.00150761
1	chr1_28819855	28819855	0	A	G	0.069	-0.349073	0.107781	0.314323	0.00151141
7	chr7_9257036	9257036	1	A	G	0.426	0.173952	0.0537788	0.191295	0.00153187
26	chr26_38735695	38735695	3	T	C	0.03	-0.478055	0.147818	0.449493	0.00153437
12	chr12_8389098	8389098	0	A	G	0.234	-0.214959	0.0665052	0.23083	0.00154367
1	chr1_51833222	51833222	3	G	A	0.343	0.199153	0.0616288	0.372421	0.00154728
9	chr9_53653761	53653761	0	A	G	0.321	0.189893	0.0587702	0.524597	0.00154923
12	chr12_428381	428381	0	C	T	0.456	0.17144	0.0531253	0.336035	0.00156955
21	chr21_37632718	37632718	1	T	C	0.118	-0.269956	0.0836965	0.198856	0.00157814
10	chr10_21397936	21397936	0	A	G	0.336	-0.183663	0.0569542	0.250194	0.00158152
30	chr30_7643786	7643786	2	C	A	0.293	-0.211974	0.0657425	0.270732	0.00158376
10	chr10_25164272	25164272	0	T	C	0.281	-0.184756	0.0573131	0.166968	0.00158724
19	chr19_51250672	51250672	0	T	C	0.493	-0.181139	0.0561993	0.548777	0.00158974
19	chr19_52860575	52860575	0	T	G	0.482	-0.177487	0.055109	0.594267	0.00160261
19	chr19_52898432	52898432	0	G	A	0.482	-0.177487	0.055109	0.594267	0.00160261
12	chr12_2521265	2521265	0	T	C	0.427	0.172276	0.0534924	0.295433	0.0016031
12	chr12_2539005	2539005	0	A	G	0.427	0.172276	0.0534924	0.295433	0.0016031
18	chr18_54860090	54860090	0	A	G	0.496	0.164016	0.0509946	0.259762	0.0016252
30	chr30_20196492	20196492	4	T	G	0.075	-0.3331	0.103768	0.486256	0.00165863
13	chr13_33279319	33279319	0	G	T	0.285	0.181167	0.0564458	0.177073	0.00166108
19	chr19_52944028	52944028	2	C	T	0.459	-0.18122	0.0565279	0.56899	0.00168119
10	chr10_51905502	51905502	2	T	C	0.081	-0.30318	0.0946484	0.276472	0.00169549
6	chr6_14753368	14753368	0	C	T	0.12	-0.27394	0.0855231	0.387428	0.00169614
11	chr11_16418271	16418271	0	A	T	0.307	0.198339	0.0620599	0.285581	0.00173579
4	chr4_22148191	22148191	0	G	C	0.135	-0.284894	0.0891731	0.732228	0.00174191
4	chr4_22167598	22167598	0	T	C	0.135	-0.284894	0.0891731	0.732228	0.00174191
4	chr4_22313950	22313950	0	G	C	0.135	-0.284894	0.0891731	0.732228	0.00174191
4	chr4_22356439	22356439	0	C	T	0.135	-0.284894	0.0891731	0.732228	0.00174191
12	chr12_1571192	1571192	2	C	T	0.456	0.169612	0.053167	0.333289	0.00176817
9	chr9_32800913	32800913	0	C	T	0.266	-0.19667	0.0616639	0.557914	0.00177275
10	chr10_21067514	21067514	1	C	T	0.36	-0.180122	0.0564909	0.291494	0.00177774
10	chr10_25252677	25252677	1	T	C	0.327	-0.171903	0.0539358	0.142423	0.00178536
30	chr30_19325487	19325487	5	A	C	0.061	-0.364227	0.114287	0.542413	0.00178664
26	chr26_38446978	38446978	0	G	A	0.193	0.219968	0.06909	0.527957	0.00180488
9	chr9_13731607	13731607	0	G	A	0.474	-0.168134	0.0528654	0.194308	0.00182455
28	chr28_2714567	2714567	0	T	C	0.157	-0.244437	0.0769401	0.589666	0.00184474
28	chr28_2716538	2716538	0	A	G	0.157	-0.244437	0.0769401	0.589666	0.00184474
13	chr13_29797630	29797630	0	A	G	0.343	0.176993	0.0557336	0.164783	0.00185238
10	chr10_15319361	15319361	5	C	T	0.258	-0.183766	0.057873	0.134314	0.0018545
12	chr12_573401	573401	0	A	G	0.453	0.170224	0.053616	0.341984	0.00185724
13	chr13_34311175	34311175	0	C	T	0.347	0.172918	0.0544815	0.219634	0.00186316
26	chr26_10873387	10873387	0	A	G	0.263	0.201461	0.0634871	0.436287	0.00186684
26	chr26_10877028	10877028	0	A	G	0.263	0.201461	0.0634871	0.436287	0.00186684
19	chr19_52934340	52934340	0	G	T	0.467	-0.176734	0.0557125	0.549503	0.00187293
10	chr10_25036605	25036605	0	G	C	0.354	-0.172224	0.054293	0.128792	0.00187368
10	chr10_25062673	25062673	0	G	A	0.354	-0.172224	0.054293	0.128792	0.00187368
10	chr10_25066824	25066824	0	G	A	0.354	-0.172224	0.054293	0.128792	0.00187368
10	chr10_25126636	25126636	0	G	A	0.354	-0.172224	0.054293	0.128792	0.00187368
30	chr30_11155438	11155438	1	T	G	0.434	-0.18905	0.0596083	0.254168	0.00187718
7	chr7_9698671	9698671	0	G	A	0.427	0.165389	0.0522174	0.244213	0.00190267
1	chr1_51873189	51873189	1	A	T	0.346	0.190904	0.0603691	0.346758	0.00193359
21	chr21_45629164	45629164	0	T	G	0.464	0.175826	0.0556222	0.419105	0.00194102
10	chr10_21256164	21256164	0	C	T	0.361	-0.178797	0.0565684	0.293798	0.00194323
26	chr26_37887629	37887629	0	G	A	0.066	-0.34706	0.10981	0.569302	0.00194424
18	chr18_55763074	55763074	0	A	C	0.416	0.162808	0.0515204	0.348399	0.00194734
30	chr30_10791710	10791710	0	T	C	0.434	-0.188741	0.0597377	0.261254	0.00195087
30	chr30_10821146	10821146	0	A	C	0.434	-0.188741	0.0597377	0.261254	0.00195087
30	chr30_10915205	10915205	0	G	A	0.434	-0.188741	0.0597377	0.261254	0.00195087
10	chr10_22779759	22779759	0	C	T	0.336	-0.178079	0.0563893	0.18368	0.00196003
12	chr12_1933943	1933943	0	A	G	0.467	0.166253	0.052682	0.33651	0.00197408
10	chr10_23121672	23121672	1	G	C	0.324	-0.176197	0.0559444	0.173832	0.00201404
12	chr12_64715479	64715479	0	A	C	0.066	-0.339913	0.107971	0.537048	0.0020225
12	chr12_6048451	6048451	0	A	G	0.387	-0.178478	0.0566965	0.258165	0.00202404
30	chr30_19172617	19172617	0	A	G	0.485	-0.173092	0.0550573	0.358179	0.00205066
30	chr30_19189569	19189569	0	T	G	0.485	-0.173092	0.0550573	0.358179	0.00205066
30	chr30_19209947	19209947	0	G	A	0.485	-0.173092	0.0550573	0.358179	0.00205066
12	chr12_4348043	4348043	0	T	C	0.376	-0.179345	0.0570508	0.271706	0.00205226
14	chr14_32913737	32913737	4	G	A	0.09	-0.291861	0.0928592	0.325176	0.00205589
26	chr26_37873478	37873478	1	G	A	0.066	-0.345668	0.10998	0.569508	0.00205622
16	chr16_51106187	51106187	5	C	G	0.208	0.219299	0.0698012	0.356602	0.0020643
16	chr16_24500194	24500194	0	A	C	0.077	-0.315106	0.100296	0.45691	0.00206436
12	chr12_64017907	64017907	2	T	C	0.041	-0.451236	0.143636	0.427337	0.00206578
21	chr21_37780987	37780987	0	C	T	0.117	-0.263229	0.0838499	0.203283	0.00208059
21	chr21_37787190	37787190	0	C	T	0.117	-0.263229	0.0838499	0.203283	0.00208059
13	chr13_29900327	29900327	1	A	C	0.471	0.161989	0.0516187	0.214991	0.00208796
10	chr10_21366678	21366678	0	G	A	0.339	-0.179391	0.0572133	0.259059	0.00210596
10	chr10_21379486	21379486	0	C	T	0.339	-0.179391	0.0572133	0.259059	0.00210596
14	chr14_29476310	29476310	0	A	G	0.438	-0.177079	0.0564792	0.22356	0.00210717
18	chr18_55746219	55746219	2	C	T	0.411	0.162182	0.0517419	0.350766	0.00211279
12	chr12_68239757	68239757	0	T	C	0.058	-0.35352	0.11284	0.37661	0.00212295
27	chr27_29200116	29200116	0	T	C	0.449	-0.172934	0.0552275	0.317756	0.00213398
13	chr13_16728462	16728462	0	G	A	0.369	-0.176471	0.0563718	0.184476	0.00213961
13	chr13_33257337	33257337	1	G	A	0.279	0.179584	0.057391	0.182235	0.00214881
26	chr26_11053442	11053442	0	T	C	0.252	0.199042	0.063627	0.401828	0.00215465
11	chr11_15079722	15079722	0	T	C	0.365	0.193502	0.0618738	0.247547	0.00216084
10	chr10_25198262	25198262	0	C	T	0.285	-0.179535	0.0574318	0.165934	0.00216984
10	chr10_25204585	25204585	0	C	T	0.285	-0.179535	0.0574318	0.165934	0.00216984
1	chr1_119568206	119568206	1	T	C	0.493	-0.169751	0.054338	0.481473	0.00218409
12	chr12_8452163	8452163	2	A	C	0.422	-0.183566	0.0587631	0.329394	0.00218513
9	chr9_37298838	37298838	0	A	G	0.478	-0.17882	0.0573251	0.42471	0.00221594
13	chr13_34224989	34224989	0	T	C	0.318	0.177848	0.0570146	0.170273	0.00221637
11	chr11_16508060	16508060	1	A	C	0.294	0.199706	0.0640284	0.299968	0.00221867
21	chr21_46384112	46384112	0	A	G	0.095	-0.263848	0.0846277	0.6464	0.00222763
21	chr21_48825062	48825062	0	C	T	0.106	-0.275525	0.0883917	0.573079	0.00223222
13	chr13_29925026	29925026	1	T	C	0.357	0.168799	0.0541539	0.192271	0.00223272
27	chr27_30478376	30478376	0	A	G	0.409	-0.18052	0.0579381	0.306459	0.00224178
27	chr27_30481742	30481742	0	A	G	0.409	-0.18052	0.0579381	0.306459	0.00224178
10	chr10_25130927	25130927	1	A	G	0.357	-0.1696	0.0544377	0.130039	0.0022436
10	chr10_21115838	21115838	2	T	C	0.341	-0.18108	0.0581253	0.270368	0.0022446
9	chr9_32885938	32885938	2	T	C	0.27	-0.193198	0.0620264	0.557928	0.0022487
21	chr21_44840974	44840974	0	C	T	0.427	-0.169759	0.0545045	0.490901	0.00225
3	chr3_86018034	86018034	0	G	A	0.036	-0.467479	0.150098	0.235795	0.00225069
3	chr3_86030443	86030443	0	T	C	0.036	-0.467479	0.150098	0.235795	0.00225069
3	chr3_86071940	86071940	0	C	T	0.036	-0.467479	0.150098	0.235795	0.00225069
3	chr3_86399689	86399689	0	A	T	0.036	-0.467479	0.150098	0.235795	0.00225069
3	chr3_86927303	86927303	0	G	A	0.036	-0.467479	0.150098	0.235795	0.00225069
3	chr3_86978502	86978502	0	T	C	0.036	-0.467479	0.150098	0.235795	0.00225069
3	chr3_86995448	86995448	0	T	C	0.036	-0.467479	0.150098	0.235795	0.00225069
3	chr3_87084928	87084928	0	T	C	0.036	-0.467479	0.150098	0.235795	0.00225069
3	chr3_87097584	87097584	0	T	C	0.036	-0.467479	0.150098	0.235795	0.00225069
3	chr3_87123575	87123575	0	T	G	0.036	-0.467479	0.150098	0.235795	0.00225069
3	chr3_87142157	87142157	0	A	G	0.036	-0.467479	0.150098	0.235795	0.00225069
3	chr3_87335542	87335542	0	C	T	0.036	-0.467479	0.150098	0.235795	0.00225069
3	chr3_87355523	87355523	0	G	A	0.036	-0.467479	0.150098	0.235795	0.00225069
3	chr3_87368054	87368054	0	C	A	0.036	-0.467479	0.150098	0.235795	0.00225069
3	chr3_87369514	87369514	0	A	G	0.036	-0.467479	0.150098	0.235795	0.00225069
3	chr3_87382651	87382651	0	T	C	0.036	-0.467479	0.150098	0.235795	0.00225069
10	chr10_22789329	22789329	3	G	A	0.336	-0.174376	0.0559913	0.182166	0.0022517
1	chr1_52269484	52269484	1	A	G	0.342	0.192153	0.0617141	0.365552	0.00225706
1	chr1_52294434	52294434	1	T	C	0.342	0.192153	0.0617141	0.365552	0.00225706
19	chr19_51264833	51264833	0	A	G	0.489	0.180513	0.0580083	0.539967	0.00226957
13	chr13_34092866	34092866	1	G	T	0.305	0.171893	0.0552538	0.228394	0.00227575
36	chr36_28837754	28837754	6	G	T	0.061	-0.29992	0.0964278	0.34653	0.00228057
30	chr30_35790783	35790783	0	T	C	0.186	-0.207767	0.066802	0.410403	0.00228146
14	chr14_33199525	33199525	3	G	A	0.075	-0.305072	0.0980937	0.327294	0.00228279
21	chr21_37766996	37766996	1	T	G	0.118	-0.260954	0.0839185	0.205859	0.00228564
10	chr10_23113372	23113372	0	G	C	0.325	-0.17395	0.0559489	0.17634	0.00228943
28	chr28_2445942	2445942	1	G	A	0.158	-0.239564	0.0771039	0.577107	0.00230428
12	chr12_65775467	65775467	0	C	T	0.069	-0.311697	0.100412	0.486482	0.00232512
19	chr19_52840031	52840031	2	T	C	0.489	-0.173474	0.0559025	0.5867	0.00233259
16	chr16_53633519	53633519	0	G	A	0.401	-0.177614	0.0572647	0.425035	0.00234384
16	chr16_53643595	53643595	0	C	A	0.401	-0.177614	0.0572647	0.425035	0.00234384
16	chr16_53683920	53683920	0	A	G	0.401	-0.177614	0.0572647	0.425035	0.00234384
16	chr16_24516390	24516390	1	G	A	0.077	-0.311309	0.100434	0.450561	0.00235859
16	chr16_51491405	51491405	6	A	T	0.214	0.217144	0.0700718	0.327208	0.00236422
10	chr10_24221138	24221138	0	A	G	0.332	-0.165824	0.0535299	0.153968	0.00237246
10	chr10_24224712	24224712	0	A	G	0.332	-0.165824	0.0535299	0.153968	0.00237246
30	chr30_36306106	36306106	1	A	T	0.221	-0.200157	0.0646269	0.307516	0.00237737
13	chr13_30585151	30585151	0	A	G	0.358	0.16491	0.0532635	0.197716	0.00238489
13	chr13_30591132	30591132	0	T	C	0.358	0.16491	0.0532635	0.197716	0.00238489
30	chr30_19203542	19203542	3	C	T	0.478	-0.176085	0.0568811	0.344214	0.00238825
30	chr30_19834523	19834523	0	A	G	0.493	-0.160929	0.0520036	0.281535	0.00239646
18	chr18_55072614	55072614	0	T	G	0.398	0.172094	0.0556693	0.316491	0.0024209
10	chr10_34523000	34523000	0	T	C	0.398	-0.164906	0.0533824	0.0583139	0.00243774
10	chr10_34528324	34528324	0	G	C	0.398	-0.164906	0.0533824	0.0583139	0.00243774
10	chr10_34550938	34550938	0	C	T	0.398	-0.164906	0.0533824	0.0583139	0.00243774
10	chr10_34605519	34605519	0	A	T	0.398	-0.164906	0.0533824	0.0583139	0.00243774
10	chr10_34653946	34653946	0	A	T	0.398	-0.164906	0.0533824	0.0583139	0.00243774
14	chr14_32635303	32635303	2	C	T	0.456	-0.182536	0.0591375	0.340925	0.00245698
30	chr30_35800029	35800029	1	T	C	0.188	-0.206635	0.0669507	0.414722	0.00245907
5	chr5_55467897	55467897	0	G	T	0.015	-0.72985	0.236508	0.435578	0.00246242
5	chr5_55613103	55613103	0	C	T	0.015	-0.72985	0.236508	0.435578	0.00246242
5	chr5_55647202	55647202	0	G	A	0.015	-0.72985	0.236508	0.435578	0.00246242
5	chr5_55748809	55748809	0	C	T	0.015	-0.72985	0.236508	0.435578	0.00246242
39	chrX_49621943	49621943	3	A	C	0.291	-0.152137	0.0493064	0.466089	0.00246549
10	chr10_21260759	21260759	1	T	C	0.342	-0.179257	0.0581241	0.275648	0.00247716
1	chr1_52203530	52203530	0	T	A	0.029	-0.553621	0.179533	0.262263	0.00247996
1	chr1_53402631	53402631	0	A	G	0.029	-0.553621	0.179533	0.262263	0.00247996
32	chr32_25843153	25843153	0	C	T	0.044	-0.42333	0.137321	0.279501	0.00248699
12	chr12_4763120	4763120	1	A	G	0.375	-0.173495	0.0562906	0.257882	0.00249196
16	chr16_24359424	24359424	0	T	C	0.175	-0.226755	0.0735718	0.332728	0.00249231
16	chr16_24373915	24373915	0	A	G	0.175	-0.226755	0.0735718	0.332728	0.00249231
16	chr16_24459065	24459065	0	T	C	0.175	-0.226755	0.0735718	0.332728	0.00249231
16	chr16_24472795	24472795	0	C	T	0.175	-0.226755	0.0735718	0.332728	0.00249231
16	chr16_24474281	24474281	0	C	T	0.175	-0.226755	0.0735718	0.332728	0.00249231
29	chr29_22590691	22590691	1	C	T	0.438	-0.170435	0.055315	0.439078	0.00249946
12	chr12_46635373	46635373	0	A	C	0.223	-0.20892	0.0678232	0.5736	0.00250589
26	chr26_11126244	11126244	0	A	G	0.248	0.199821	0.0648758	0.392962	0.00250832
21	chr21_37639757	37639757	2	T	C	0.119	-0.25878	0.084042	0.208065	0.00251524
10	chr10_9122323	9122323	0	T	C	0.223	-0.209215	0.0679487	0.149285	0.00251649
10	chr10_9125099	9125099	0	A	G	0.223	-0.209215	0.0679487	0.149285	0.00251649
38	chr38_6823981	6823981	0	T	A	0.226	-0.201963	0.065618	0.160111	0.00252551
9	chr9_13672886	13672886	0	G	A	0.416	-0.161274	0.0524399	0.182882	0.00254509
9	chr9_13687876	13687876	0	T	C	0.416	-0.161274	0.0524399	0.182882	0.00254509
9	chr9_13708954	13708954	0	C	T	0.416	-0.161274	0.0524399	0.182882	0.00254509
27	chr27_29105052	29105052	1	T	G	0.452	-0.170788	0.0555426	0.317939	0.00254906
10	chr10_22038667	22038667	0	A	G	0.314	-0.170448	0.0554388	0.217748	0.00255215
7	chr7_11716245	11716245	0	G	A	0.471	0.170809	0.0555758	0.236728	0.00256072
22	chr22_54923131	54923131	0	G	A	0.482	-0.168829	0.0549373	0.217526	0.00256339
19	chr19_52012983	52012983	0	T	G	0.401	-0.178408	0.0580607	0.166965	0.00256608
39	chrX_32830358	32830358	2	T	G	0.381	-0.146411	0.0476891	0.385265	0.00258762
13	chr13_29679274	29679274	0	A	G	0.361	0.171118	0.0557625	0.193331	0.00259907
18	chr18_52263681	52263681	1	T	C	0.188	0.213444	0.069571	0.418246	0.00260464
18	chr18_52104823	52104823	2	C	T	0.385	0.168733	0.0550064	0.234054	0.00260876
30	chr30_34943848	34943848	0	A	G	0.35	-0.170147	0.0554944	0.130685	0.00262085
27	chr27_30478399	30478399	1	T	C	0.412	-0.178842	0.0583461	0.309222	0.00262774
27	chr27_30498022	30498022	1	T	C	0.412	-0.178842	0.0583461	0.309222	0.00262774
10	chr10_36379885	36379885	4	T	C	0.406	-0.164152	0.0535593	0.0918365	0.00263038
12	chr12_65804699	65804699	1	C	A	0.07	-0.307736	0.100463	0.479689	0.00264428
11	chr11_15161640	15161640	0	C	T	0.376	0.18871	0.061657	0.230614	0.00266532
12	chr12_4743630	4743630	0	G	A	0.376	-0.17208	0.0562754	0.259347	0.00268878
12	chr12_4829675	4829675	0	A	G	0.376	-0.17208	0.0562754	0.259347	0.00268878
21	chr21_46396237	46396237	0	C	T	0.088	-0.276237	0.090351	0.628409	0.00269258
21	chr21_46691864	46691864	0	C	T	0.088	-0.276237	0.090351	0.628409	0.00269258
26	chr26_17297481	17297481	4	A	G	0.034	-0.481602	0.157538	0.441461	0.00269525
26	chr26_37689983	37689983	6	T	C	0.069	-0.335052	0.109647	0.555902	0.00270654
4	chr4_11290096	11290096	0	G	A	0.281	0.188668	0.0617545	0.427222	0.0027115
13	chr13_31034080	31034080	0	C	A	0.445	0.156175	0.0511199	0.253263	0.00271197
27	chr27_6432267	6432267	3	A	G	0.224	-0.206888	0.0677712	0.199387	0.00273172
10	chr10_25374105	25374105	5	A	G	0.367	-0.171412	0.0561688	0.15418	0.00274041
10	chr10_21099832	21099832	0	C	A	0.343	-0.177335	0.0581391	0.277805	0.0027535
10	chr10_21190461	21190461	0	A	G	0.343	-0.177335	0.0581391	0.277805	0.0027535
10	chr10_21203743	21203743	0	A	C	0.343	-0.177335	0.0581391	0.277805	0.0027535
10	chr10_21220190	21220190	0	A	G	0.343	-0.177335	0.0581391	0.277805	0.0027535
10	chr10_21236037	21236037	0	C	T	0.343	-0.177335	0.0581391	0.277805	0.0027535
10	chr10_21248879	21248879	0	G	A	0.343	-0.177335	0.0581391	0.277805	0.0027535
10	chr10_21284886	21284886	0	G	T	0.343	-0.177335	0.0581391	0.277805	0.0027535
10	chr10_21350874	21350874	0	C	G	0.343	-0.177335	0.0581391	0.277805	0.0027535
1	chr1_53410956	53410956	2	C	G	0.03	-0.547654	0.179642	0.262259	0.00276733
1	chr1_90375111	90375111	0	G	A	0.263	0.186199	0.0610955	0.576896	0.00277514
13	chr13_31994457	31994457	0	G	A	0.42	0.153354	0.0503259	0.282637	0.00277904
11	chr11_40869684	40869684	1	C	T	0.037	-0.486704	0.159873	0.292434	0.00280419
12	chr12_64350008	64350008	0	G	A	0.066	-0.327829	0.107687	0.518854	0.00280457
12	chr12_2604649	2604649	0	G	A	0.431	0.164295	0.0539833	0.299047	0.00281188
11	chr11_18791019	18791019	0	T	C	0.358	0.18357	0.0603576	0.365515	0.00283007
7	chr7_10771755	10771755	1	T	C	0.371	0.165419	0.0543928	0.210377	0.00283154
1	chr1_52168147	52168147	0	T	C	0.339	0.186909	0.061482	0.370163	0.00284166
11	chr11_72998835	72998835	0	C	T	0.38	-0.183363	0.0603252	0.427099	0.00284593
6	chr6_12417112	12417112	1	T	C	0.11	-0.269925	0.08881	0.444104	0.00284783
29	chr29_22051092	22051092	0	T	C	0.135	-0.248144	0.0817921	0.351425	0.00289699
29	chr29_22060326	22060326	0	A	G	0.135	-0.248144	0.0817921	0.351425	0.00289699
29	chr29_22289760	22289760	0	A	T	0.135	-0.248144	0.0817921	0.351425	0.00289699
26	chr26_38505686	38505686	1	T	C	0.096	0.281138	0.0926814	0.351426	0.00290111
18	chr18_52263352	52263352	0	T	C	0.186	0.211017	0.0695828	0.422852	0.00290807
11	chr11_15510545	15510545	1	G	A	0.404	0.189794	0.0625944	0.286918	0.00291247
17	chr17_39172561	39172561	0	C	T	0.23	0.19066	0.0628855	0.223044	0.00291475
22	chr22_39523927	39523927	2	G	A	0.356	0.196606	0.0648514	0.239625	0.00291684
7	chr7_7697937	7697937	0	A	G	0.464	-0.171146	0.0564936	0.246939	0.00293648
7	chr7_7703152	7703152	0	A	G	0.464	-0.171146	0.0564936	0.246939	0.00293648
4	chr4_11224188	11224188	0	G	A	0.277	0.190486	0.0629019	0.433891	0.00294717
20	chr20_54660031	54660031	1	A	G	0.338	-0.167569	0.0554032	0.358515	0.00298167
13	chr13_29776513	29776513	1	A	G	0.346	0.169938	0.0562011	0.172769	0.00298886
10	chr10_9123476	9123476	1	T	C	0.224	-0.206605	0.0683555	0.15681	0.00300046
31	chr31_27331120	27331120	1	A	T	0.088	-0.273724	0.0907051	0.614349	0.00304499
7	chr7_9547146	9547146	1	A	G	0.404	0.165121	0.0547192	0.2298	0.00304614
12	chr12_65523922	65523922	0	C	T	0.058	-0.336572	0.111656	0.49147	0.00307673
27	chr27_30536208	30536208	2	T	C	0.415	-0.177098	0.0587678	0.313603	0.0030849
12	chr12_64731245	64731245	2	A	G	0.059	-0.342118	0.113618	0.513543	0.0031078
26	chr26_37860377	37860377	1	A	G	0.07	-0.324028	0.107664	0.568766	0.00312223
13	chr13_30440933	30440933	1	A	T	0.353	0.163037	0.0541788	0.203102	0.00312586
7	chr7_9279563	9279563	0	C	T	0.42	0.161162	0.0535663	0.215318	0.00313158
22	chr22_60508179	60508179	0	A	G	0.197	-0.218339	0.0725876	0.309377	0.00313839
13	chr13_30254165	30254165	4	A	G	0.466	0.15506	0.0515516	0.223043	0.00313923
21	chr21_46706628	46706628	1	G	T	0.096	-0.263785	0.0877168	0.574189	0.00314517
29	chr29_22047312	22047312	1	C	T	0.136	-0.2465	0.0819757	0.353434	0.0031476
11	chr11_73036608	73036608	1	C	T	0.338	-0.186164	0.0619213	0.477332	0.00315279
30	chr30_15533069	15533069	1	T	C	0.29	-0.192826	0.0641681	0.241137	0.00316678
6	chr6_15738384	15738384	0	T	C	0.212	-0.188564	0.0627579	0.556245	0.0031706
10	chr10_22296071	22296071	0	G	A	0.296	-0.171139	0.0569898	0.215673	0.00318667
17	chr17_38309123	38309123	1	A	G	0.441	0.170055	0.0566317	0.48244	0.00318826
14	chr14_32874432	32874432	0	A	T	0.099	-0.269185	0.0896488	0.320557	0.00318985
1	chr1_90353951	90353951	0	C	T	0.263	0.182918	0.0609605	0.533713	0.00321016
34	chr34_29832866	29832866	0	G	A	0.27	0.187245	0.0624253	0.310396	0.00322086
14	chr14_33298861	33298861	1	G	T	0.07	-0.315408	0.105179	0.35889	0.00322829
13	chr13_30575344	30575344	3	T	C	0.362	0.161517	0.0538752	0.191437	0.00323612
10	chr10_21059040	21059040	1	G	A	0.346	-0.174247	0.0581469	0.272747	0.00324914
21	chr21_35933404	35933404	0	C	T	0.109	-0.256546	0.0856341	0.148972	0.00325738
7	chr7_7709713	7709713	0	T	C	0.474	-0.168403	0.0562392	0.249781	0.00327187
12	chr12_63477730	63477730	0	A	G	0.15	-0.237803	0.0794665	0.387483	0.00329105
30	chr30_14447208	14447208	1	T	C	0.287	-0.188314	0.0629489	0.220195	0.00330079
18	chr18_33551692	33551692	3	T	C	0.03	-0.495892	0.165768	0.488181	0.00330124
10	chr10_25740556	25740556	0	T	C	0.299	-0.171544	0.0573749	0.236324	0.00331751
13	chr13_31031531	31031531	1	C	T	0.441	0.153816	0.0514618	0.254794	0.00332724
19	chr19_52033277	52033277	0	T	C	0.405	-0.174026	0.0582546	0.169636	0.0033436
14	chr14_31080726	31080726	2	A	G	0.478	-0.172187	0.0576586	0.339397	0.00335397
27	chr27_30538850	30538850	0	A	G	0.412	-0.171527	0.0574504	0.320429	0.00336084
27	chr27_30641369	30641369	0	G	T	0.412	-0.171527	0.0574504	0.320429	0.00336084
30	chr30_14444727	14444727	2	C	G	0.281	-0.187882	0.0629683	0.215391	0.00338037
15	chr15_24891752	24891752	2	T	C	0.015	-0.68615	0.230087	0.384419	0.00339726
30	chr30_22522370	22522370	1	A	C	0.342	-0.172466	0.0578512	0.392253	0.00340697
31	chr31_29808945	29808945	2	A	G	0.078	-0.300277	0.100724	0.543013	0.00340727
12	chr12_8327301	8327301	0	T	C	0.23	-0.19879	0.0667496	0.237972	0.00343896
1	chr1_119600773	119600773	0	T	C	0.482	-0.161599	0.054284	0.52743	0.00345199
14	chr14_48776060	48776060	1	G	A	0.404	-0.16577	0.0557163	0.204749	0.00346946
28	chr28_3523488	3523488	0	T	C	0.161	-0.221435	0.0745706	0.570864	0.0035314
28	chr28_3554913	3554913	0	C	T	0.161	-0.221435	0.0745706	0.570864	0.0035314
9	chr9_36483613	36483613	0	A	G	0.288	-0.177491	0.0597737	0.501915	0.0035324
14	chr14_32991680	32991680	0	G	T	0.077	-0.30132	0.101498	0.351784	0.00353938
14	chr14_33018693	33018693	0	G	A	0.077	-0.30132	0.101498	0.351784	0.00353938
14	chr14_33055362	33055362	0	A	G	0.077	-0.30132	0.101498	0.351784	0.00353938
14	chr14_33068204	33068204	0	T	C	0.077	-0.30132	0.101498	0.351784	0.00353938
14	chr14_33144274	33144274	0	A	C	0.077	-0.30132	0.101498	0.351784	0.00353938
32	chr32_25895072	25895072	0	T	C	0.055	-0.368919	0.124276	0.361068	0.0035414
32	chr32_25908566	25908566	0	G	A	0.055	-0.368919	0.124276	0.361068	0.0035414
34	chr34_30480402	30480402	2	T	C	0.278	0.187616	0.0632472	0.2594	0.00356468
6	chr6_12576581	12576581	0	A	C	0.109	-0.263351	0.0888758	0.442557	0.00360027
6	chr6_12765429	12765429	0	T	C	0.109	-0.263351	0.0888758	0.442557	0.00360027
6	chr6_12768649	12768649	0	C	A	0.109	-0.263351	0.0888758	0.442557	0.00360027
27	chr27_6381725	6381725	1	T	G	0.221	-0.200499	0.0676774	0.20326	0.0036064
39	chrX_18094127	18094127	4	G	A	0.402	-0.133535	0.0450983	0.541256	0.00362413
29	chr29_22478730	22478730	2	T	C	0.444	0.171827	0.0580517	0.426106	0.00363598
7	chr7_11624919	11624919	1	C	G	0.243	0.190093	0.0642313	0.371361	0.00364034
7	chr7_11629064	11629064	1	C	T	0.243	0.190093	0.0642313	0.371361	0.00364034
14	chr14_32884821	32884821	2	A	C	0.1	-0.26596	0.0899029	0.32582	0.00365359
30	chr30_34299882	34299882	0	G	C	0.318	-0.165412	0.0559213	0.320606	0.00365754
39	chrX_32858073	32858073	0	C	A	0.376	-0.14077	0.0475975	0.384391	0.00366257
39	chrX_33446337	33446337	0	T	C	0.376	-0.14077	0.0475975	0.384391	0.00366257
39	chrX_33457887	33457887	0	A	G	0.376	-0.14077	0.0475975	0.384391	0.00366257
12	chr12_4712699	4712699	2	A	C	0.378	-0.167854	0.0567627	0.269667	0.00366687
13	chr13_30513641	30513641	0	T	C	0.485	0.153359	0.051892	0.245708	0.00368661
13	chr13_30525346	30525346	0	G	A	0.485	0.153359	0.051892	0.245708	0.00368661
21	chr21_45593135	45593135	1	A	G	0.467	0.166462	0.0563272	0.410767	0.00368745
19	chr19_51131214	51131214	0	G	A	0.471	-0.162899	0.0551328	0.49736	0.00369438
14	chr14_32587260	32587260	1	G	A	0.46	-0.172964	0.0585598	0.343547	0.00370597
14	chr14_32506119	32506119	1	C	T	0.46	-0.172907	0.0585674	0.342955	0.00372131
14	chr14_33058221	33058221	1	A	G	0.077	-0.299758	0.101586	0.355307	0.00373821
4	chr4_8239634	8239634	0	G	A	0.277	0.18156	0.0615343	0.425592	0.00374089
4	chr4_8293384	8293384	0	G	A	0.277	0.18156	0.0615343	0.425592	0.00374089
4	chr4_8330482	8330482	0	G	A	0.277	0.18156	0.0615343	0.425592	0.00374089
34	chr34_28387722	28387722	1	C	T	0.268	0.185246	0.0627958	0.305048	0.0037474
12	chr12_2464315	2464315	5	G	C	0.451	0.164281	0.0557121	0.344124	0.00376128
4	chr4_11184081	11184081	0	G	T	0.274	0.185844	0.0630344	0.441979	0.00376645
14	chr14_48834804	48834804	1	G	T	0.397	-0.1675	0.0568328	0.202336	0.00377852
31	chr31_5231663	5231663	0	T	C	0.354	0.192602	0.065357	0.142484	0.00378233
14	chr14_32503168	32503168	0	T	C	0.46	-0.172528	0.0585706	0.343507	0.00379709
14	chr14_32597145	32597145	0	A	G	0.46	-0.172528	0.0585706	0.343507	0.00379709
14	chr14_32626399	32626399	0	A	T	0.46	-0.172528	0.0585706	0.343507	0.00379709
14	chr14_32689464	32689464	0	A	C	0.46	-0.172528	0.0585706	0.343507	0.00379709
34	chr34_9841942	9841942	0	C	T	0.153	0.232792	0.079054	0.35423	0.00380756
7	chr7_12006688	12006688	0	C	A	0.42	0.165577	0.0562889	0.294942	0.00384422
8	chr8_32622155	32622155	0	G	T	0.069	-0.295868	0.100585	0.475728	0.00384528
15	chr15_27580836	27580836	0	C	A	0.438	-0.182223	0.06197	0.463617	0.00385669
15	chr15_27606693	27606693	0	G	A	0.438	-0.182223	0.06197	0.463617	0.00385669
15	chr15_27632620	27632620	0	A	G	0.438	-0.182223	0.06197	0.463617	0.00385669
14	chr14_31103712	31103712	2	G	A	0.478	-0.167586	0.0570181	0.343071	0.0038722
30	chr30_15489994	15489994	1	C	T	0.29	-0.185507	0.0631198	0.243693	0.00387467
12	chr12_5117099	5117099	0	A	G	0.369	-0.163909	0.055799	0.264715	0.00389191
14	chr14_33023571	33023571	1	C	A	0.077	-0.298205	0.101592	0.345444	0.00391759
15	chr15_27566673	27566673	0	C	T	0.445	-0.182351	0.0621238	0.422828	0.00391805
13	chr13_32406486	32406486	1	T	C	0.449	0.149942	0.0510838	0.283268	0.00391892
20	chr20_51216279	51216279	5	T	C	0.011	-0.769282	0.262103	0.49779	0.00392109
14	chr14_32101018	32101018	2	A	G	0.096	-0.26509	0.0903394	0.379084	0.00392875
21	chr21_47677103	47677103	3	A	G	0.063	-0.304167	0.103699	0.301052	0.00394318
13	chr13_30473151	30473151	3	A	G	0.354	0.159652	0.0544314	0.20622	0.0039443
14	chr14_31061735	31061735	0	G	A	0.478	-0.167144	0.0570186	0.343206	0.00396436
14	chr14_31151315	31151315	0	G	C	0.478	-0.167144	0.0570186	0.343206	0.00396436
10	chr10_22157370	22157370	0	G	A	0.361	-0.161895	0.0552393	0.238569	0.00397177
10	chr10_23045362	23045362	0	T	C	0.361	-0.161895	0.0552393	0.238569	0.00397177
4	chr4_7396724	7396724	1	C	T	0.202	0.202348	0.0690595	0.46108	0.00398067
9	chr9_40917436	40917436	0	G	A	0.285	-0.184011	0.0628094	0.338668	0.00398518
30	chr30_19168261	19168261	0	G	T	0.482	-0.163347	0.0557704	0.351283	0.00399425
14	chr14_32568553	32568553	1	G	A	0.46	-0.172505	0.0588988	0.342159	0.00399529
13	chr13_30444231	30444231	0	A	G	0.35	0.158306	0.054059	0.211138	0.00400055
13	chr13_30509871	30509871	0	T	C	0.35	0.158306	0.054059	0.211138	0.00400055
12	chr12_5546179	5546179	0	G	A	0.259	-0.179216	0.0612001	0.403791	0.00400097
12	chr12_5713375	5713375	0	T	C	0.259	-0.179216	0.0612001	0.403791	0.00400097
10	chr10_9258001	9258001	0	T	C	0.226	-0.200295	0.0684049	0.168863	0.00400437
6	chr6_63059399	63059399	0	T	G	0.102	-0.270174	0.0922829	0.302316	0.0040093
6	chr6_63205645	63205645	0	C	T	0.102	-0.270174	0.0922829	0.302316	0.0040093
8	chr8_32612395	32612395	1	T	C	0.07	-0.29442	0.100618	0.477146	0.0040282
9	chr9_31175366	31175366	0	A	T	0.442	-0.157595	0.0538631	0.449438	0.00403148
18	chr18_52446273	52446273	0	G	C	0.182	0.204746	0.0700136	0.426152	0.00404933
26	chr26_11925082	11925082	0	G	A	0.496	0.158914	0.0543655	0.204798	0.00406549
22	chr22_40016321	40016321	1	T	C	0.265	0.188872	0.064711	0.282357	0.00411925
4	chr4_8197189	8197189	1	C	T	0.276	0.179953	0.0616559	0.427969	0.00411979
6	chr6_11321443	11321443	0	T	C	0.128	-0.256781	0.0879974	0.287868	0.00412738
6	chr6_11331217	11331217	0	T	C	0.128	-0.256781	0.0879974	0.287868	0.00412738
6	chr6_11349243	11349243	0	A	G	0.128	-0.256781	0.0879974	0.287868	0.00412738
6	chr6_11354693	11354693	0	C	A	0.128	-0.256781	0.0879974	0.287868	0.00412738
30	chr30_2687771	2687771	0	G	A	0.325	-0.190502	0.0653037	0.3598	0.00413832
30	chr30_2698032	2698032	0	C	T	0.325	-0.190502	0.0653037	0.3598	0.00413832
30	chr30_2719665	2719665	0	A	G	0.325	-0.190502	0.0653037	0.3598	0.00413832
30	chr30_2744076	2744076	0	G	T	0.325	-0.190502	0.0653037	0.3598	0.00413832
30	chr30_2756584	2756584	0	C	T	0.325	-0.190502	0.0653037	0.3598	0.00413832
30	chr30_2775667	2775667	0	A	G	0.325	-0.190502	0.0653037	0.3598	0.00413832
30	chr30_4656581	4656581	0	T	C	0.325	-0.190502	0.0653037	0.3598	0.00413832
30	chr30_4661153	4661153	0	C	T	0.325	-0.190502	0.0653037	0.3598	0.00413832
30	chr30_4661433	4661433	0	G	A	0.325	-0.190502	0.0653037	0.3598	0.00413832
12	chr12_68165056	68165056	0	T	A	0.062	-0.32315	0.110941	0.397002	0.00419301
18	chr18_54992917	54992917	0	T	C	0.456	-0.148814	0.0510926	0.323788	0.00419542
17	chr17_50152086	50152086	2	A	G	0.411	0.16614	0.0570485	0.275229	0.00420001
26	chr26_11205044	11205044	0	T	C	0.146	0.21974	0.075466	0.339977	0.00420617
26	chr26_11213348	11213348	0	G	C	0.146	0.21974	0.075466	0.339977	0.00420617
10	chr10_35956517	35956517	0	G	A	0.401	-0.156503	0.0537803	0.0822918	0.00422811
10	chr10_22658484	22658484	0	A	G	0.299	-0.165743	0.0569559	0.217211	0.00422842
34	chr34_29548696	29548696	0	A	T	0.285	0.176428	0.0606555	0.288685	0.00424543
23	chr23_51383278	51383278	0	A	C	0.197	0.198735	0.0683318	0.541081	0.00424933
8	chr8_15456568	15456568	6	T	C	0.263	-0.191612	0.0658881	0.382309	0.00425233
13	chr13_30371196	30371196	0	A	C	0.464	0.149551	0.0514269	0.230899	0.0042538
13	chr13_30376717	30376717	0	C	T	0.464	0.149551	0.0514269	0.230899	0.0042538
28	chr28_2430565	2430565	2	T	C	0.167	-0.220909	0.076039	0.555755	0.00429001
16	chr16_53807041	53807041	1	G	A	0.415	-0.163381	0.0562455	0.423167	0.00429542
17	chr17_38566789	38566789	0	A	G	0.339	0.163819	0.0564197	0.326202	0.00431107
29	chr29_22631073	22631073	1	T	C	0.419	-0.16716	0.0575844	0.603398	0.00432024
13	chr13_30258082	30258082	1	G	C	0.463	0.149271	0.0514381	0.231492	0.00433228
13	chr13_30387571	30387571	1	T	C	0.463	0.149246	0.051432	0.231422	0.00433411
16	chr16_53652822	53652822	3	T	C	0.422	-0.165361	0.0570171	0.468553	0.00435503
18	chr18_34715115	34715115	3	T	C	0.049	-0.391031	0.134852	0.367357	0.00436153
11	chr11_43275596	43275596	0	C	A	0.288	0.174335	0.0601543	0.495617	0.00438215
11	chr11_43311824	43311824	0	T	C	0.288	0.174335	0.0601543	0.495617	0.00438215
11	chr11_43316247	43316247	0	G	A	0.288	0.174335	0.0601543	0.495617	0.00438215
11	chr11_15399429	15399429	0	G	A	0.401	0.181197	0.0625422	0.280001	0.00439436
11	chr11_15450272	15450272	0	C	T	0.401	0.181197	0.0625422	0.280001	0.00439436
30	chr30_11039694	11039694	0	C	T	0.431	-0.172965	0.0597436	0.267616	0.00442195
30	chr30_11100663	11100663	0	C	T	0.431	-0.172965	0.0597436	0.267616	0.00442195
14	chr14_32540148	32540148	1	A	G	0.463	-0.170541	0.0589152	0.348248	0.00442774
14	chr14_32575964	32575964	1	T	C	0.463	-0.170541	0.0589152	0.348248	0.00442774
14	chr14_32607813	32607813	1	A	C	0.463	-0.170541	0.0589152	0.348248	0.00442774
17	chr17_51795606	51795606	0	C	T	0.453	-0.166382	0.0574963	0.386768	0.00443955
17	chr17_51802373	51802373	0	A	T	0.453	-0.166382	0.0574963	0.386768	0.00443955
23	chr23_17973212	17973212	0	T	C	0.467	-0.167072	0.0577549	0.592886	0.00445313
1	chr1_119102944	119102944	0	T	C	0.412	-0.149483	0.0516993	0.477877	0.00447143
6	chr6_11834686	11834686	0	G	A	0.095	-0.278113	0.0961994	0.406673	0.00447675
1	chr1_48942983	48942983	1	C	T	0.496	-0.16875	0.0583796	0.367493	0.00448251
18	chr18_55592889	55592889	0	T	C	0.416	0.150133	0.051947	0.363569	0.00448856
7	chr7_9497076	9497076	0	A	G	0.416	0.155375	0.053771	0.23123	0.00449595
7	chr7_9509040	9509040	0	T	C	0.416	0.155375	0.053771	0.23123	0.00449595
39	chrX_72567159	72567159	3	T	G	0.47	0.132797	0.0459664	0.500798	0.00450355
34	chr34_28215012	28215012	5	G	A	0.25	0.191213	0.0661908	0.373964	0.00450622
13	chr13_29962322	29962322	1	A	G	0.357	0.157355	0.0544807	0.206593	0.00451354
9	chr9_40882127	40882127	1	C	T	0.287	-0.182237	0.0630988	0.339857	0.00451558
18	chr18_54556152	54556152	0	A	G	0.456	0.154729	0.0535755	0.325653	0.00451633
21	chr21_34390980	34390980	0	C	A	0.496	-0.168251	0.0582627	0.224922	0.0045198
9	chr9_53512198	53512198	0	G	C	0.314	0.178163	0.0617163	0.582387	0.00453333
19	chr19_50847491	50847491	0	C	T	0.266	-0.182964	0.0633823	0.4951	0.00453512
10	chr10_27798860	27798860	1	C	A	0.257	-0.177515	0.0615028	0.227689	0.00454033
4	chr4_7191364	7191364	0	C	T	0.201	0.199162	0.0690041	0.460361	0.00454116
4	chr4_7200542	7200542	0	T	C	0.201	0.199162	0.0690041	0.460361	0.00454116
4	chr4_7217853	7217853	0	T	A	0.201	0.199162	0.0690041	0.460361	0.00454116
4	chr4_7220775	7220775	0	A	G	0.201	0.199162	0.0690041	0.460361	0.00454116
4	chr4_7236256	7236256	0	G	A	0.201	0.199162	0.0690041	0.460361	0.00454116
4	chr4_7446793	7446793	0	C	T	0.201	0.199162	0.0690041	0.460361	0.00454116
11	chr11_73415195	73415195	0	C	T	0.307	-0.172946	0.0599214	0.441207	0.00454135
9	chr9_35840964	35840964	0	G	A	0.427	0.17195	0.0596116	0.393902	0.00456466
23	chr23_48410076	48410076	2	T	C	0.419	-0.161284	0.0559233	0.430407	0.0045711
22	chr22_41718901	41718901	1	A	G	0.368	0.179323	0.0621802	0.254125	0.0045726
30	chr30_11662868	11662868	0	G	A	0.427	-0.169307	0.0587523	0.255034	0.00460281
13	chr13_32474135	32474135	1	A	G	0.445	0.148153	0.0514184	0.288341	0.00460805
12	chr12_1181784	1181784	1	A	C	0.452	0.157782	0.0547666	0.328569	0.00461273
10	chr10_28606198	28606198	1	T	C	0.371	-0.168064	0.0583499	0.122954	0.00462251
7	chr7_34994427	34994427	0	A	T	0.128	-0.251468	0.0873535	0.512732	0.00464392
18	chr18_34698094	34698094	0	T	C	0.047	-0.388205	0.134863	0.364976	0.00464718
18	chr18_34726195	34726195	0	T	A	0.047	-0.388205	0.134863	0.364976	0.00464718
27	chr27_30073859	30073859	0	A	G	0.46	-0.159194	0.0553072	0.350858	0.00464916
10	chr10_9241827	9241827	1	T	C	0.228	-0.197532	0.068656	0.174036	0.00466626
30	chr30_36218952	36218952	1	A	G	0.224	-0.1835	0.06378	0.307183	0.00466697
14	chr14_33962390	33962390	5	T	C	0.144	-0.228153	0.0793114	0.368623	0.00467256
7	chr7_11614905	11614905	0	T	A	0.241	0.184775	0.0642573	0.363184	0.00468823
10	chr10_25240492	25240492	0	G	A	0.354	-0.159846	0.0556425	0.154213	0.00472791
10	chr10_25302058	25302058	0	C	T	0.354	-0.159846	0.0556425	0.154213	0.00472791
10	chr10_25325317	25325317	0	C	T	0.354	-0.159846	0.0556425	0.154213	0.00472791
10	chr10_25328812	25328812	0	A	C	0.354	-0.159846	0.0556425	0.154213	0.00472791
4	chr4_8321893	8321893	0	C	A	0.274	0.177126	0.0616639	0.432596	0.00473187
14	chr14_31029540	31029540	1	C	T	0.482	-0.164728	0.0573677	0.347517	0.00474611
1	chr1_49730069	49730069	1	T	C	0.474	0.168395	0.0586493	0.441647	0.00474927
22	chr22_54984268	54984268	0	C	T	0.489	-0.158488	0.0552343	0.23273	0.00477544
13	chr13_33067885	33067885	1	A	G	0.445	0.147171	0.051303	0.286748	0.00478566
13	chr13_33073967	33073967	1	A	G	0.445	0.147171	0.051303	0.286748	0.00478566
39	chrX_34892298	34892298	3	T	C	0.149	-0.191238	0.0667056	0.650738	0.00481069
9	chr9_13502444	13502444	0	T	C	0.431	-0.153804	0.0536554	0.202641	0.00481607
4	chr4_11442797	11442797	1	T	C	0.276	0.180472	0.0629622	0.394454	0.00481846
10	chr10_18992550	18992550	0	G	A	0.449	-0.152959	0.0533723	0.244968	0.00482526
10	chr10_19459887	19459887	0	A	G	0.449	-0.152959	0.0533723	0.244968	0.00482526
7	chr7_7785608	7785608	0	G	A	0.471	-0.165173	0.0576595	0.254906	0.00484318
17	chr17_38057526	38057526	0	T	C	0.336	0.16381	0.0571892	0.332068	0.00484732
17	chr17_38065510	38065510	0	C	A	0.336	0.16381	0.0571892	0.332068	0.00484732
17	chr17_38089120	38089120	0	C	T	0.336	0.16381	0.0571892	0.332068	0.00484732
9	chr9_14540188	14540188	0	G	T	0.314	-0.164833	0.057558	0.246807	0.00485562
23	chr23_18722552	18722552	4	C	T	0.477	-0.169622	0.0592346	0.559964	0.00485858
16	chr16_51830725	51830725	1	G	A	0.217	0.192217	0.0671331	0.392607	0.0048635
21	chr21_47328014	47328014	0	T	C	0.347	-0.166048	0.0579963	0.494907	0.00486551
23	chr23_17123334	17123334	0	T	C	0.474	0.166033	0.0580392	0.667209	0.00490006
7	chr7_66233659	66233659	3	G	A	0.5	0.160243	0.0560243	0.154874	0.00490687
9	chr9_14679055	14679055	0	C	T	0.496	-0.152368	0.053274	0.217319	0.00490929
6	chr6_11367324	11367324	2	A	G	0.13	-0.252443	0.0883125	0.294149	0.00493206
6	chr6_12957245	12957245	0	T	C	0.12	-0.245884	0.0860199	0.431126	0.00493295
26	chr26_38274828	38274828	1	A	G	0.04	-0.37878	0.13256	0.446415	0.00494817
34	chr34_29486218	29486218	0	C	T	0.266	0.179532	0.0628323	0.306096	0.00494953
11	chr11_14501695	14501695	0	C	T	0.358	0.17229	0.0603289	0.255544	0.00497128
17	chr17_39266047	39266047	1	T	C	0.46	0.166327	0.0582499	0.433053	0.00497767
30	chr30_7972538	7972538	0	C	T	0.226	-0.198539	0.0695348	0.401153	0.00498015
30	chr30_8003245	8003245	0	C	A	0.226	-0.198539	0.0695348	0.401153	0.00498015
30	chr30_8029180	8029180	0	A	G	0.226	-0.198539	0.0695348	0.401153	0.00498015
4	chr4_7638457	7638457	1	T	C	0.199	0.198871	0.0696538	0.469292	0.00498175
39	chrX_42256747	42256747	0	T	C	0.321	-0.135852	0.047599	0.434886	0.00499719
39	chrX_43216568	43216568	0	C	A	0.321	-0.135852	0.047599	0.434886	0.00499719
34	chr34_28360911	28360911	5	A	G	0.295	0.180813	0.0633538	0.2428	0.00499837
30	chr30_21543172	21543172	0	C	T	0.339	0.156539	0.0548626	0.388012	0.00500902
23	chr23_18759852	18759852	1	G	A	0.478	-0.169045	0.0592509	0.56064	0.00501278
13	chr13_32398300	32398300	0	T	C	0.445	0.145416	0.0509759	0.289164	0.00501889
13	chr13_32442159	32442159	0	A	G	0.445	0.145416	0.0509759	0.289164	0.00501889
11	chr11_14330078	14330078	0	A	G	0.325	0.181216	0.0635775	0.27742	0.00505339
23	chr23_18725874	18725874	0	C	T	0.478	-0.168893	0.059254	0.561006	0.00505347
23	chr23_18746829	18746829	0	C	T	0.478	-0.168893	0.059254	0.561006	0.00505347
18	chr18_52457330	52457330	5	A	G	0.189	0.202028	0.0709232	0.417323	0.00508011
12	chr12_5318598	5318598	0	G	T	0.423	0.152767	0.0536312	0.318207	0.00508116
13	chr13_30237669	30237669	2	A	C	0.37	0.152553	0.0535801	0.224633	0.00510036
10	chr10_25544709	25544709	1	T	C	0.346	-0.163077	0.0573042	0.194007	0.00512139
22	chr22_41711741	41711741	0	A	C	0.369	0.174218	0.0612206	0.261366	0.00512237
13	chr13_30410631	30410631	0	T	C	0.482	0.147043	0.0516758	0.248136	0.00512623
30	chr30_19820059	19820059	0	C	T	0.354	0.157398	0.055319	0.345879	0.00512956
30	chr30_19896536	19896536	0	G	A	0.354	0.157398	0.055319	0.345879	0.00512956
1	chr1_51383020	51383020	0	A	C	0.343	0.176305	0.061965	0.37163	0.00513015
1	chr1_51440346	51440346	0	A	G	0.343	0.176305	0.061965	0.37163	0.00513015
1	chr1_51463284	51463284	0	T	C	0.343	0.176305	0.061965	0.37163	0.00513015
1	chr1_51750497	51750497	0	A	G	0.343	0.176305	0.061965	0.37163	0.00513015
30	chr30_34173103	34173103	0	A	G	0.175	0.209675	0.0736946	0.313941	0.00513077
10	chr10_36079284	36079284	0	A	G	0.431	-0.146297	0.0514204	0.0972498	0.00513174
18	chr18_34705925	34705925	2	C	T	0.048	-0.383866	0.134991	0.366026	0.00515435
38	chr38_22733238	22733238	3	C	T	0.392	0.167334	0.0589013	0.242896	0.00519605
10	chr10_20988951	20988951	0	C	T	0.409	-0.150273	0.0529143	0.264356	0.00521111
10	chr10_21148091	21148091	0	T	G	0.383	-0.156372	0.0550619	0.327786	0.00521125
30	chr30_22154337	22154337	1	T	C	0.386	0.152414	0.0537068	0.391979	0.00524264
10	chr10_27684042	27684042	0	C	A	0.259	-0.174846	0.0616276	0.246955	0.00525446
10	chr10_21695808	21695808	1	T	C	0.349	-0.158575	0.0558993	0.311341	0.00525975
30	chr30_11053988	11053988	1	T	A	0.434	-0.170447	0.060088	0.271911	0.00526221
7	chr7_9078585	9078585	1	T	C	0.434	0.150474	0.0530482	0.275866	0.00526341
30	chr30_22378806	22378806	1	C	G	0.386	0.152699	0.0538539	0.391823	0.0052809
20	chr20_54141054	54141054	6	G	T	0.275	-0.187445	0.0661127	0.388267	0.00528393
32	chr32_26260332	26260332	1	A	G	0.066	-0.324635	0.11451	0.368799	0.00528768
13	chr13_31170630	31170630	0	G	A	0.438	0.144285	0.0509052	0.25509	0.00529716
10	chr10_28163307	28163307	0	T	C	0.259	-0.172683	0.0609495	0.210249	0.00531545
5	chr5_59436591	59436591	0	G	A	0.022	-0.547493	0.193269	0.446012	0.00532208
5	chr5_59503664	59503664	0	C	T	0.022	-0.547493	0.193269	0.446012	0.00532208
5	chr5_59571965	59571965	0	G	A	0.022	-0.547493	0.193269	0.446012	0.00532208
5	chr5_59573649	59573649	0	G	A	0.022	-0.547493	0.193269	0.446012	0.00532208
5	chr5_59573843	59573843	0	T	C	0.022	-0.547493	0.193269	0.446012	0.00532208
18	chr18_54464925	54464925	1	A	G	0.412	-0.156361	0.0552009	0.316523	0.0053256
27	chr27_30224555	30224555	0	G	A	0.434	0.158597	0.0559907	0.381043	0.00532586
34	chr34_9933813	9933813	0	G	A	0.15	0.225777	0.0797171	0.365607	0.0053311
11	chr11_17041909	17041909	2	C	A	0.444	0.166331	0.0587533	0.377387	0.00535037
7	chr7_65986970	65986970	0	T	C	0.489	0.158506	0.0559942	0.165127	0.00535432
10	chr10_29044589	29044589	0	T	C	0.405	-0.159158	0.0562265	0.0933624	0.00535577
10	chr10_28149091	28149091	0	A	C	0.266	-0.168028	0.0593652	0.211677	0.00535954
10	chr10_28152671	28152671	0	T	C	0.266	-0.168028	0.0593652	0.211677	0.00535954
15	chr15_37607063	37607063	0	T	C	0.022	-0.531926	0.187937	0.413809	0.0053608
15	chr15_37609023	37609023	0	G	T	0.022	-0.531926	0.187937	0.413809	0.0053608
13	chr13_32766575	32766575	1	A	C	0.441	0.146676	0.0518288	0.292757	0.00536613
29	chr29_35436563	35436563	0	C	T	0.46	0.15667	0.0553705	0.562868	0.00537444
30	chr30_4287399	4287399	2	T	C	0.33	-0.186701	0.0660044	0.370304	0.00538801
12	chr12_1663175	1663175	1	A	G	0.467	0.152068	0.0537657	0.316494	0.00539225
26	chr26_11721371	11721371	0	G	A	0.197	0.211153	0.0746703	0.463534	0.00540101
28	chr28_1812878	1812878	0	G	A	0.164	-0.214545	0.0759223	0.549366	0.00543213
28	chr28_2279843	2279843	0	A	G	0.164	-0.214545	0.0759223	0.549366	0.00543213
28	chr28_2293847	2293847	0	G	C	0.164	-0.214545	0.0759223	0.549366	0.00543213
28	chr28_2332754	2332754	0	C	T	0.164	-0.214545	0.0759223	0.549366	0.00543213
28	chr28_2341316	2341316	0	G	A	0.164	-0.214545	0.0759223	0.549366	0.00543213
28	chr28_2354729	2354729	0	C	T	0.164	-0.214545	0.0759223	0.549366	0.00543213
28	chr28_2406346	2406346	0	C	G	0.164	-0.214545	0.0759223	0.549366	0.00543213
28	chr28_2523735	2523735	0	A	G	0.164	-0.214545	0.0759223	0.549366	0.00543213
6	chr6_14921568	14921568	0	T	C	0.223	-0.17948	0.063541	0.50183	0.00545156
6	chr6_14934500	14934500	0	A	G	0.223	-0.17948	0.063541	0.50183	0.00545156
6	chr6_15020572	15020572	0	G	A	0.223	-0.17948	0.063541	0.50183	0.00545156
6	chr6_15031401	15031401	0	G	A	0.223	-0.17948	0.063541	0.50183	0.00545156
6	chr6_15048114	15048114	0	G	A	0.223	-0.17948	0.063541	0.50183	0.00545156
6	chr6_15091121	15091121	0	G	A	0.223	-0.17948	0.063541	0.50183	0.00545156
10	chr10_27919939	27919939	0	A	C	0.266	-0.169113	0.0598709	0.232839	0.00545171
35	chr35_12897258	12897258	2	C	T	0.378	0.171435	0.0607032	0.279605	0.00545948
4	chr4_11098201	11098201	0	C	T	0.27	0.178028	0.0630705	0.4304	0.00548304
13	chr13_30200475	30200475	0	G	A	0.347	0.152453	0.0540153	0.215453	0.00548752
13	chr13_30213612	30213612	0	A	G	0.347	0.152453	0.0540153	0.215453	0.00548752
17	chr17_38298375	38298375	0	G	A	0.445	0.158643	0.0562222	0.47017	0.00549872
17	chr17_38298447	38298447	0	C	A	0.445	0.158643	0.0562222	0.47017	0.00549872
34	chr34_30026308	30026308	1	A	G	0.103	-0.246265	0.0872852	0.208306	0.00550406
5	chr5_59790571	59790571	1	A	C	0.022	-0.545265	0.193288	0.445919	0.00551022
1	chr1_51444521	51444521	1	A	C	0.342	0.175159	0.0620911	0.373164	0.00551025
19	chr19_33799209	33799209	0	G	A	0.474	0.155984	0.0553011	0.468258	0.0055162
34	chr34_28521899	28521899	1	A	G	0.257	0.185107	0.0656411	0.345558	0.00552673
13	chr13_31159824	31159824	0	A	G	0.438	0.143413	0.0508586	0.252031	0.00552913
30	chr30_36881006	36881006	0	A	G	0.358	-0.15572	0.055235	0.339463	0.00553908
30	chr30_36930750	36930750	0	C	T	0.358	-0.15572	0.055235	0.339463	0.00553908
12	chr12_64035027	64035027	0	C	G	0.153	-0.223489	0.0792795	0.39008	0.00554277
15	chr15_27565070	27565070	1	A	G	0.452	-0.177534	0.0629847	0.431777	0.00554798
4	chr4_7143496	7143496	0	A	G	0.197	0.196069	0.0695634	0.47109	0.00554989
4	chr4_7285663	7285663	0	T	C	0.197	0.196069	0.0695634	0.47109	0.00554989
4	chr4_7375847	7375847	0	C	T	0.197	0.196069	0.0695634	0.47109	0.00554989
4	chr4_7410143	7410143	0	T	C	0.197	0.196069	0.0695634	0.47109	0.00554989
4	chr4_7483717	7483717	0	T	C	0.197	0.196069	0.0695634	0.47109	0.00554989
4	chr4_7494433	7494433	0	A	G	0.197	0.196069	0.0695634	0.47109	0.00554989
4	chr4_7511764	7511764	0	G	A	0.197	0.196069	0.0695634	0.47109	0.00554989
39	chrX_42250212	42250212	1	A	G	0.324	-0.134521	0.0477287	0.436606	0.00555166
14	chr14_49890329	49890329	3	T	G	0.444	0.154789	0.05492	0.278213	0.0055518
26	chr26_38265197	38265197	0	T	C	0.091	0.253408	0.0899118	0.360974	0.00555247
4	chr4_8605095	8605095	0	C	T	0.27	0.175071	0.0621177	0.427355	0.00555295
22	chr22_39359671	39359671	0	T	C	0.365	0.178887	0.0634719	0.24243	0.00555301
31	chr31_27179210	27179210	0	G	T	0.201	-0.193957	0.0688301	0.509958	0.00556059
1	chr1_50309653	50309653	0	T	C	0.474	0.164667	0.0584457	0.420979	0.00556835
16	chr16_16758639	16758639	6	T	C	0.027	-0.496382	0.176293	0.592038	0.00559726
12	chr12_1197152	1197152	3	G	A	0.444	0.156827	0.0557068	0.358076	0.00560453
34	chr34_28306087	28306087	1	G	A	0.261	0.181029	0.064338	0.32758	0.00562939
1	chr1_50289032	50289032	1	T	C	0.474	0.164451	0.0584548	0.421096	0.00563627
14	chr14_32842982	32842982	5	T	C	0.106	-0.250099	0.0889158	0.33441	0.00564523
22	chr22_40635159	40635159	0	A	G	0.31	0.183093	0.0651219	0.320694	0.0056655
4	chr4_87149982	87149982	0	T	G	0.044	-0.39419	0.14023	0.401431	0.00567411
17	chr17_39300013	39300013	0	T	C	0.445	0.163884	0.0583213	0.43296	0.00569082
13	chr13_31566582	31566582	0	T	C	0.423	0.144245	0.0513351	0.25984	0.00569324
10	chr10_32348431	32348431	1	A	G	0.357	-0.155974	0.05551	0.0929835	0.00569388
10	chr10_25263843	25263843	1	T	C	0.357	-0.157301	0.0560021	0.159578	0.00571058
12	chr12_8284330	8284330	0	G	A	0.431	-0.165363	0.0588817	0.31335	0.005718
10	chr10_23012584	23012584	0	G	A	0.314	-0.159389	0.0567659	0.228807	0.00572759
30	chr30_34223667	34223667	0	T	C	0.248	0.18406	0.0655556	0.372137	0.00572981
27	chr27_42213462	42213462	0	C	T	0.369	-0.1558	0.055503	0.300045	0.00574051
27	chr27_42222979	42222979	0	A	G	0.369	-0.1558	0.055503	0.300045	0.00574051
27	chr27_42238526	42238526	0	C	T	0.369	-0.1558	0.055503	0.300045	0.00574051
27	chr27_42244947	42244947	0	G	A	0.369	-0.1558	0.055503	0.300045	0.00574051
11	chr11_15428802	15428802	2	C	T	0.396	0.177791	0.0633384	0.286031	0.00574155
7	chr7_9097796	9097796	0	T	A	0.434	0.149027	0.0530926	0.276186	0.0057426
7	chr7_9107399	9107399	0	T	G	0.434	0.149027	0.0530926	0.276186	0.0057426
17	chr17_50030456	50030456	2	T	C	0.407	0.159775	0.0569264	0.286537	0.00574646
3	chr3_6284047	6284047	1	T	C	0.25	-0.186003	0.0662754	0.390656	0.00574958
10	chr10_32357133	32357133	1	A	G	0.397	-0.149649	0.0533523	0.0926858	0.00577644
7	chr7_20944943	20944943	0	T	C	0.431	0.16352	0.0583244	0.340761	0.00579847
14	chr14_35255449	35255449	0	G	A	0.427	-0.162078	0.0578191	0.353984	0.00580585
28	chr28_2461668	2461668	1	T	C	0.165	-0.213109	0.0760389	0.551266	0.00581534
13	chr13_30450703	30450703	1	C	T	0.342	0.155259	0.0554049	0.218321	0.00582179
17	chr17_52772041	52772041	0	A	G	0.431	0.154977	0.0553144	0.324967	0.0058305
10	chr10_22282372	22282372	1	G	A	0.316	-0.161549	0.0576624	0.221412	0.00583245
14	chr14_32522229	32522229	0	C	A	0.464	-0.163442	0.0583428	0.344902	0.00583626
14	chr14_32529441	32529441	0	G	T	0.464	-0.163442	0.0583428	0.344902	0.00583626
14	chr14_32557386	32557386	0	C	T	0.464	-0.163442	0.0583428	0.344902	0.00583626
6	chr6_64451199	64451199	2	C	G	0.119	-0.251443	0.0897851	0.325705	0.00585176
13	chr13_32996452	32996452	0	C	G	0.442	0.143311	0.0511736	0.297078	0.00585197
13	chr13_32459345	32459345	0	C	G	0.442	0.143653	0.051308	0.294195	0.00586344
13	chr13_32614898	32614898	0	G	A	0.442	0.143653	0.051308	0.294195	0.00586344
9	chr9_53470226	53470226	0	A	G	0.277	0.17755	0.0634266	0.608734	0.00587225
9	chr9_14629278	14629278	0	G	A	0.391	-0.152914	0.0546329	0.258627	0.00587875
28	chr28_2383854	2383854	6	C	A	0.172	-0.213304	0.076224	0.532184	0.00588811
18	chr18_52008172	52008172	0	G	A	0.204	0.195413	0.0698368	0.432001	0.00589222
30	chr30_15501336	15501336	0	G	T	0.296	-0.17688	0.0632725	0.257513	0.00593746
30	chr30_15550252	15550252	0	C	T	0.296	-0.17688	0.0632725	0.257513	0.00593746
30	chr30_15559254	15559254	0	C	T	0.296	-0.17688	0.0632725	0.257513	0.00593746
16	chr16_53675532	53675532	1	C	T	0.408	-0.158244	0.0566093	0.434604	0.00594018
27	chr27_31218846	31218846	0	A	G	0.5	0.154307	0.0552085	0.329634	0.00594688
27	chr27_31245439	31245439	0	T	C	0.5	0.154307	0.0552085	0.329634	0.00594688
18	chr18_55614071	55614071	1	T	A	0.412	-0.144361	0.051664	0.425839	0.00596016
1	chr1_90241057	90241057	0	G	A	0.204	0.192314	0.0688322	0.497777	0.00596471
1	chr1_90250980	90250980	0	A	G	0.204	0.192314	0.0688322	0.497777	0.00596471
1	chr1_90262439	90262439	0	C	T	0.204	0.192314	0.0688322	0.497777	0.00596471
1	chr1_49831701	49831701	0	T	A	0.135	-0.243831	0.0872753	0.420441	0.00596724
7	chr7_66158395	66158395	0	G	A	0.5	0.154526	0.055336	0.159063	0.00599022
7	chr7_66166036	66166036	3	T	C	0.5	0.154526	0.055336	0.159063	0.00599022
7	chr7_66193616	66193616	1	C	G	0.5	0.154526	0.055336	0.159063	0.00599022
7	chr7_66216214	66216214	0	C	T	0.5	0.154526	0.055336	0.159063	0.00599022
7	chr7_66244625	66244625	0	T	C	0.5	0.154526	0.055336	0.159063	0.00599022
7	chr7_66253730	66253730	1	C	A	0.5	0.154526	0.055336	0.159063	0.00599022
7	chr7_66262986	66262986	0	A	C	0.5	0.154526	0.055336	0.159063	0.00599022
7	chr7_66271697	66271697	0	G	A	0.5	0.154526	0.055336	0.159063	0.00599022
10	chr10_22373402	22373402	0	G	C	0.365	-0.153447	0.0549574	0.245909	0.00599685
10	chr10_22376735	22376735	0	C	T	0.365	-0.153447	0.0549574	0.245909	0.00599685
19	chr19_33808637	33808637	2	T	C	0.433	-0.161356	0.0578232	0.495221	0.00602528
19	chr19_28485095	28485095	0	C	T	0.445	-0.16898	0.0605608	0.464277	0.00602954
24	chr24_38791135	38791135	1	T	C	0.048	-0.369012	0.13226	0.263934	0.00603293
12	chr12_3057026	3057026	0	T	C	0.434	0.150663	0.0540259	0.307879	0.00605683
12	chr12_3061421	3061421	0	G	T	0.434	0.150663	0.0540259	0.307879	0.00605683
12	chr12_3116000	3116000	0	A	C	0.434	0.150663	0.0540259	0.307879	0.00605683
21	chr21_35590366	35590366	0	C	A	0.113	-0.237738	0.0852691	0.170721	0.00606775
13	chr13_30221045	30221045	0	T	C	0.46	0.143128	0.0513376	0.232962	0.00606993
9	chr9_34689620	34689620	0	T	C	0.099	-0.274482	0.0984572	0.725419	0.00607233
16	chr16_54377364	54377364	1	C	T	0.482	-0.154063	0.0552753	0.603549	0.00608359
26	chr26_11653263	11653263	0	G	A	0.416	0.152035	0.0545603	0.242582	0.0060951
13	chr13_32316009	32316009	0	T	G	0.442	0.143417	0.0514843	0.288015	0.00611117
13	chr13_32359523	32359523	0	A	G	0.442	0.143417	0.0514843	0.288015	0.00611117
4	chr4_21539534	21539534	0	A	G	0.128	-0.255962	0.091896	0.600629	0.00611641
1	chr1_119357333	119357333	0	T	C	0.489	-0.148746	0.0534154	0.455479	0.00612805
3	chr3_62277477	62277477	0	C	T	0.325	-0.161965	0.0581715	0.373106	0.00613576
3	chr3_62312142	62312142	0	A	G	0.325	-0.161965	0.0581715	0.373106	0.00613576
17	chr17_52484845	52484845	0	T	C	0.391	-0.163746	0.0588376	0.386743	0.0061582
17	chr17_52538540	52538540	0	G	C	0.391	-0.163746	0.0588376	0.386743	0.0061582
17	chr17_38134775	38134775	1	T	G	0.357	0.157382	0.0565522	0.329704	0.00615936
4	chr4_3212447	3212447	6	G	T	0.214	0.18736	0.0673378	0.451782	0.00616944
27	chr27_9584822	9584822	2	A	G	0.081	-0.282846	0.101681	0.211931	0.00618151
12	chr12_8312938	8312938	1	T	G	0.423	-0.164501	0.059142	0.327938	0.00618596
1	chr1_51337292	51337292	2	T	G	0.485	0.163135	0.0586677	0.39696	0.00620031
14	chr14_43117413	43117413	5	A	C	0.125	-0.246605	0.088691	0.468908	0.00620349
11	chr11_14549769	14549769	1	G	A	0.353	0.170531	0.061337	0.266201	0.00620818
9	chr9_31272875	31272875	0	G	A	0.474	-0.153023	0.0550456	0.477896	0.00621371
9	chr9_31287210	31287210	0	G	A	0.474	-0.153023	0.0550456	0.477896	0.00621371
9	chr9_31306715	31306715	0	G	A	0.474	-0.153023	0.0550456	0.477896	0.00621371
9	chr9_31311582	31311582	0	T	C	0.474	-0.153023	0.0550456	0.477896	0.00621371
9	chr9_31314465	31314465	0	A	G	0.474	-0.153023	0.0550456	0.477896	0.00621371
9	chr9_31326144	31326144	0	G	T	0.474	-0.153023	0.0550456	0.477896	0.00621371
9	chr9_31361606	31361606	0	G	A	0.474	-0.153023	0.0550456	0.477896	0.00621371
9	chr9_31375909	31375909	0	T	G	0.474	-0.153023	0.0550456	0.477896	0.00621371
21	chr21_48456804	48456804	0	C	A	0.285	-0.169996	0.0611605	0.411274	0.00622146
1	chr1_47760684	47760684	0	A	G	0.5	0.161044	0.057958	0.370614	0.0062374
1	chr1_47790852	47790852	0	G	A	0.5	0.161044	0.057958	0.370614	0.0062374
1	chr1_48089694	48089694	0	T	C	0.5	0.161044	0.057958	0.370614	0.0062374
1	chr1_48531748	48531748	0	A	G	0.5	0.161044	0.057958	0.370614	0.0062374
1	chr1_48686363	48686363	0	G	A	0.5	0.161044	0.057958	0.370614	0.0062374
1	chr1_48903097	48903097	0	C	T	0.5	0.161044	0.057958	0.370614	0.0062374
35	chr35_12999607	12999607	0	A	G	0.332	0.166398	0.0599066	0.297611	0.00625558
30	chr30_29957952	29957952	0	T	C	0.281	0.177242	0.0638158	0.232586	0.00625963
32	chr32_26302562	26302562	0	C	T	0.066	-0.318282	0.114598	0.370059	0.0062599
4	chr4_8218767	8218767	2	G	A	0.267	0.175391	0.063176	0.442922	0.00628101
23	chr23_18444068	18444068	2	C	A	0.474	-0.163267	0.0588118	0.576734	0.00628356
14	chr14_30826850	30826850	1	G	A	0.404	0.162538	0.0585719	0.360239	0.00630303
24	chr24_29072837	29072837	0	C	T	0.015	-0.648129	0.233586	0.363457	0.00630906
24	chr24_29166953	29166953	0	C	T	0.015	-0.648129	0.233586	0.363457	0.00630906
18	chr18_52490815	52490815	0	T	C	0.208	0.181949	0.0656085	0.556044	0.0063354
4	chr4_87240744	87240744	0	C	T	0.036	-0.427132	0.154076	0.413482	0.00635458
11	chr11_43209008	43209008	2	T	G	0.296	0.167572	0.0604504	0.479785	0.00635738
11	chr11_43240873	43240873	2	T	C	0.296	0.167572	0.0604504	0.479785	0.00635738
30	chr30_22321259	22321259	0	C	T	0.383	0.148583	0.0536212	0.395275	0.0063774
30	chr30_22344543	22344543	0	G	A	0.383	0.148583	0.0536212	0.395275	0.0063774
30	chr30_22440286	22440286	0	G	A	0.383	0.148583	0.0536212	0.395275	0.0063774
30	chr30_22446766	22446766	0	G	C	0.383	0.148583	0.0536212	0.395275	0.0063774
30	chr30_22467933	22467933	0	A	G	0.383	0.148583	0.0536212	0.395275	0.0063774
13	chr13_30191056	30191056	1	C	T	0.368	0.148216	0.0534983	0.23115	0.00638671
7	chr7_11591330	11591330	0	A	G	0.237	0.178508	0.0644473	0.367474	0.00639886
7	chr7_11639564	11639564	0	G	T	0.237	0.178508	0.0644473	0.367474	0.00639886
7	chr7_11659504	11659504	0	G	A	0.237	0.178508	0.0644473	0.367474	0.00639886
7	chr7_11906276	11906276	0	C	G	0.237	0.178508	0.0644473	0.367474	0.00639886
7	chr7_11910208	11910208	0	A	G	0.237	0.178508	0.0644473	0.367474	0.00639886
7	chr7_11923372	11923372	0	G	A	0.237	0.178508	0.0644473	0.367474	0.00639886
12	chr12_3339678	3339678	0	T	G	0.431	0.150683	0.0544037	0.323097	0.00640093
10	chr10_25175450	25175450	0	A	G	0.369	-0.155033	0.0559781	0.172587	0.00640443
9	chr9_31341192	31341192	1	A	G	0.474	-0.152482	0.0550574	0.477587	0.00640459
30	chr30_35117883	35117883	0	G	T	0.168	-0.18541	0.0669523	0.239562	0.00640905
30	chr30_35183072	35183072	0	A	G	0.168	-0.18541	0.0669523	0.239562	0.00640905
12	chr12_67496124	67496124	0	C	T	0.069	-0.296145	0.107051	0.316152	0.00646302
17	chr17_51666794	51666794	0	T	C	0.416	0.153858	0.0556298	0.318389	0.00647508
10	chr10_24963711	24963711	1	C	T	0.379	-0.152399	0.0551131	0.154392	0.00648518
30	chr30_5444908	5444908	0	A	G	0.23	-0.192147	0.0695027	0.412159	0.00649657
22	chr22_41696762	41696762	5	T	C	0.371	0.173953	0.0629592	0.257209	0.00652756
34	chr34_28422818	28422818	0	G	T	0.255	0.180992	0.0655079	0.348979	0.00652862
22	chr22_41775166	41775166	3	A	G	0.362	0.173115	0.0626665	0.247361	0.00653649
4	chr4_8224740	8224740	1	T	C	0.272	0.173279	0.0627312	0.396347	0.00654094
22	chr22_39833088	39833088	0	C	A	0.266	0.18208	0.0659179	0.319211	0.00654142
10	chr10_22756432	22756432	0	A	G	0.347	-0.154791	0.0560511	0.2066	0.00655332
10	chr10_23241980	23241980	0	G	A	0.347	-0.154791	0.0560511	0.2066	0.00655332
17	chr17_39272088	39272088	0	C	T	0.456	0.159773	0.0578564	0.436793	0.00655443
17	chr17_52824254	52824254	0	G	A	0.266	0.168925	0.0611852	0.281117	0.00656693
9	chr9_31556501	31556501	0	C	T	0.416	-0.155046	0.0561817	0.462846	0.00658896
1	chr1_90276604	90276604	1	A	G	0.202	0.19194	0.0695591	0.517881	0.00659546
12	chr12_3496085	3496085	1	G	A	0.43	0.150114	0.0544157	0.323364	0.00660946
30	chr30_15409689	15409689	1	G	C	0.294	-0.172283	0.0624545	0.254245	0.00661175
28	chr28_2533283	2533283	1	G	T	0.151	-0.219935	0.0797314	0.544137	0.00661339
11	chr11_14349433	14349433	1	C	T	0.364	0.165521	0.0600067	0.303195	0.00661484
36	chr36_7652340	7652340	0	C	T	0.011	-0.725765	0.263266	0.457888	0.00664541
36	chr36_7756023	7756023	0	G	T	0.011	-0.725765	0.263266	0.457888	0.00664541
20	chr20_54128525	54128525	0	T	C	0.27	-0.178985	0.0649479	0.399725	0.00666376
28	chr28_21973863	21973863	0	T	C	0.011	-0.743337	0.269735	0.479117	0.00666401
28	chr28_22088947	22088947	0	T	C	0.011	-0.743337	0.269735	0.479117	0.00666401
28	chr28_22127771	22127771	0	T	C	0.011	-0.743337	0.269735	0.479117	0.00666401
28	chr28_22193629	22193629	0	C	T	0.011	-0.743337	0.269735	0.479117	0.00666401
28	chr28_22197359	22197359	0	C	A	0.011	-0.743337	0.269735	0.479117	0.00666401
28	chr28_22477756	22477756	0	G	A	0.011	-0.743337	0.269735	0.479117	0.00666401
28	chr28_22913305	22913305	0	C	T	0.011	-0.743337	0.269735	0.479117	0.00666401
12	chr12_46164323	46164323	0	T	C	0.237	-0.186261	0.067607	0.494214	0.0066785
16	chr16_46117662	46117662	0	C	A	0.055	-0.347513	0.126142	0.331762	0.00668101
26	chr26_11710722	11710722	1	G	T	0.213	0.198245	0.071986	0.41819	0.00670012
30	chr30_36731597	36731597	0	T	C	0.339	-0.151866	0.0551588	0.35767	0.00671327
23	chr23_18772758	18772758	0	A	G	0.449	0.156907	0.0570292	0.536175	0.00675074
23	chr23_18792642	18792642	0	T	C	0.449	0.156907	0.0570292	0.536175	0.00675074
34	chr34_27767342	27767342	0	C	T	0.274	0.17694	0.0643216	0.265784	0.00675993
1	chr1_118726698	118726698	1	A	T	0.312	0.153065	0.0556533	0.314861	0.0067705
30	chr30_19527496	19527496	5	G	A	0.352	0.158341	0.0575977	0.36277	0.00679456
10	chr10_36356473	36356473	0	C	T	0.405	-0.148361	0.0539684	0.112441	0.00679559
26	chr26_11183692	11183692	1	T	C	0.147	0.220079	0.0800609	0.340204	0.00679844
30	chr30_15513294	15513294	1	A	G	0.298	-0.174545	0.0635105	0.25984	0.00681049
12	chr12_8308936	8308936	3	G	A	0.422	-0.162942	0.0593068	0.31167	0.00682704
13	chr13_32133922	32133922	0	G	A	0.42	0.137864	0.0501844	0.297304	0.0068328
14	chr14_43042698	43042698	4	A	G	0.113	-0.251722	0.0916331	0.438327	0.00683443
7	chr7_11251217	11251217	4	A	G	0.06	-0.333999	0.121624	0.416545	0.00685249
1	chr1_119180877	119180877	1	C	T	0.441	-0.14838	0.0540415	0.491086	0.00686204
26	chr26_11652656	11652656	6	C	T	0.412	0.149966	0.05462	0.243468	0.00686307
13	chr13_31571145	31571145	0	T	C	0.42	0.142316	0.0518646	0.258785	0.00689515
13	chr13_31580492	31580492	0	C	T	0.42	0.142316	0.0518646	0.258785	0.00689515
13	chr13_32291616	32291616	0	C	G	0.42	0.142316	0.0518646	0.258785	0.00689515
8	chr8_33044098	33044098	1	G	A	0.426	-0.152442	0.0555568	0.505519	0.00689721
22	chr22_41760932	41760932	0	A	G	0.354	0.16924	0.0616868	0.25606	0.00690419
22	chr22_41771385	41771385	0	C	T	0.354	0.16924	0.0616868	0.25606	0.00690419
2	chr2_30445145	30445145	0	C	T	0.391	-0.164769	0.0600575	0.452131	0.00690479
2	chr2_30477157	30477157	0	C	T	0.391	-0.164769	0.0600575	0.452131	0.00690479
27	chr27_6233822	6233822	1	T	C	0.224	-0.182785	0.0666552	0.223506	0.00693019
3	chr3_62321250	62321250	1	A	G	0.327	-0.15998	0.0583456	0.375663	0.00693604
36	chr36_7812565	7812565	1	C	T	0.011	-0.721826	0.263349	0.456073	0.00695601
18	chr18_54463271	54463271	2	A	G	0.415	-0.14982	0.0546801	0.318603	0.00697636
9	chr9_30492834	30492834	0	A	G	0.164	-0.216518	0.0790658	0.343167	0.00700612
21	chr21_47886070	47886070	0	G	A	0.365	-0.16874	0.0616242	0.46735	0.00701115
17	chr17_38357736	38357736	3	T	C	0.358	0.155085	0.056642	0.356351	0.00701567
17	chr17_49990160	49990160	0	C	T	0.405	0.155249	0.056729	0.294113	0.00704214
17	chr17_50103268	50103268	0	A	T	0.405	0.155249	0.056729	0.294113	0.00704214
17	chr17_50201508	50201508	0	C	A	0.405	0.155249	0.056729	0.294113	0.00704214
17	chr17_50261037	50261037	0	G	A	0.405	0.155249	0.056729	0.294113	0.00704214
7	chr7_36284285	36284285	1	T	C	0.143	-0.232037	0.0847938	0.544693	0.00704593
39	chrX_43372774	43372774	1	C	T	0.195	-0.15719	0.0574427	0.342104	0.00704643
9	chr9_31331964	31331964	1	T	C	0.478	-0.151426	0.0553459	0.481177	0.00705607
21	chr21_34829274	34829274	1	C	G	0.29	-0.167585	0.0612558	0.144831	0.00705951
13	chr13_32267150	32267150	1	T	C	0.397	0.140545	0.0513841	0.265709	0.00707221
21	chr21_45151879	45151879	0	T	C	0.493	0.155886	0.0569992	0.427406	0.00707853
3	chr3_6191361	6191361	3	A	G	0.254	-0.182314	0.0666978	0.395189	0.00710801
30	chr30_11546310	11546310	0	C	T	0.168	0.201642	0.073793	0.427358	0.00712647
13	chr13_32495167	32495167	0	G	A	0.438	0.141626	0.0518303	0.293099	0.0071273
13	chr13_32520540	32520540	0	C	G	0.438	0.141626	0.0518303	0.293099	0.0071273
13	chr13_32544724	32544724	0	G	C	0.438	0.141626	0.0518303	0.293099	0.0071273
13	chr13_33157923	33157923	0	A	G	0.438	0.14119	0.0516717	0.295544	0.00712808
21	chr21_40347959	40347959	3	A	C	0.097	0.270023	0.0988265	0.533192	0.00713134
23	chr23_16740212	16740212	2	T	G	0.47	-0.15223	0.0557491	0.664054	0.00716567
39	chrX_589527	589527	1	G	T	0.32	0.163031	0.0597072	0.526342	0.00716798
6	chr6_64153772	64153772	0	G	A	0.117	-0.245016	0.0897365	0.322375	0.00717045
6	chr6_64337719	64337719	0	C	T	0.117	-0.245016	0.0897365	0.322375	0.00717045
19	chr19_33553981	33553981	0	T	C	0.361	0.151729	0.0555735	0.338609	0.00717354
14	chr14_30883938	30883938	3	A	C	0.392	0.160812	0.0589068	0.34331	0.00717989
39	chrX_69746206	69746206	5	G	A	0.333	-0.134427	0.0492464	0.352967	0.00718501
31	chr31_10672253	10672253	4	A	G	0.019	-0.577612	0.211623	0.512124	0.00719006
13	chr13_31184769	31184769	0	T	C	0.434	0.13852	0.0507748	0.259049	0.00721708
10	chr10_29707019	29707019	1	T	G	0.36	-0.158187	0.0579968	0.119148	0.00723015
10	chr10_27680932	27680932	0	A	G	0.27	-0.164343	0.0602681	0.250882	0.00724345
10	chr10_23108469	23108469	1	T	C	0.382	-0.152227	0.0558264	0.254978	0.00724494
3	chr3_62332069	62332069	3	T	C	0.328	-0.159569	0.0585223	0.375007	0.00724827
13	chr13_32164739	32164739	2	T	G	0.426	0.140103	0.0513893	0.29925	0.00725483
16	chr16_47343131	47343131	0	C	T	0.04	-0.392313	0.143918	0.295752	0.00726229
7	chr7_35205781	35205781	0	T	C	0.142	-0.221677	0.081332	0.536851	0.00727014
7	chr7_35331147	35331147	0	A	G	0.142	-0.221677	0.081332	0.536851	0.00727014
14	chr14_30844024	30844024	0	C	T	0.394	0.160422	0.0588803	0.345316	0.0072918
14	chr14_30864583	30864583	0	C	T	0.394	0.160422	0.0588803	0.345316	0.0072918
14	chr14_30902445	30902445	0	G	A	0.394	0.160422	0.0588803	0.345316	0.0072918
14	chr14_30922096	30922096	0	A	G	0.394	0.160422	0.0588803	0.345316	0.0072918
14	chr14_30975025	30975025	0	C	G	0.394	0.160422	0.0588803	0.345316	0.0072918
14	chr14_30979917	30979917	0	C	T	0.394	0.160422	0.0588803	0.345316	0.0072918
10	chr10_21022062	21022062	0	G	A	0.5	0.146504	0.0537818	0.36269	0.00730231
14	chr14_30930222	30930222	3	T	G	0.403	0.162294	0.0595913	0.326998	0.0073148
34	chr34_30585981	30585981	3	C	T	0.09	-0.25114	0.0922315	0.253999	0.0073255
30	chr30_19614035	19614035	0	C	T	0.35	0.150692	0.0553492	0.346109	0.0073334
11	chr11_14304764	14304764	1	C	T	0.353	0.160969	0.0591301	0.292465	0.00733931
11	chr11_15423805	15423805	1	A	G	0.404	0.172542	0.0633986	0.291179	0.00735465
12	chr12_46141803	46141803	1	C	A	0.239	-0.184902	0.0679458	0.494257	0.0073596
21	chr21_37754648	37754648	0	A	G	0.252	-0.185302	0.0681003	0.341613	0.00736599
17	chr17_50060769	50060769	1	A	G	0.404	0.154289	0.0567239	0.294115	0.00738757
17	chr17_50083022	50083022	1	C	T	0.404	0.154289	0.0567239	0.294115	0.00738757
17	chr17_50213731	50213731	1	C	A	0.404	0.154289	0.0567239	0.294115	0.00738757
9	chr9_36493359	36493359	0	G	A	0.376	-0.161236	0.0592795	0.425861	0.00738881
14	chr14_29348943	29348943	0	C	T	0.401	-0.157105	0.0577621	0.330316	0.00739018
12	chr12_3101865	3101865	1	G	T	0.246	-0.170501	0.0626954	0.410793	0.00739773
10	chr10_32351244	32351244	2	T	C	0.4	-0.146327	0.0538142	0.0996706	0.00740598
17	chr17_51369009	51369009	0	C	T	0.263	0.16994	0.062499	0.28515	0.00740678
1	chr1_49043968	49043968	1	C	A	0.496	0.159201	0.0585626	0.37738	0.00741969
34	chr34_39961766	39961766	0	T	C	0.153	-0.214338	0.0788514	0.524506	0.00742443
14	chr14_50162412	50162412	0	C	T	0.431	0.146663	0.0539642	0.293131	0.00743436
14	chr14_32669284	32669284	1	C	T	0.456	-0.161443	0.0594286	0.337944	0.00745991
14	chr14_50269609	50269609	3	C	T	0.422	0.152051	0.0559751	0.313165	0.0074639
1	chr1_54975602	54975602	0	C	T	0.026	-0.527393	0.194163	0.309955	0.00746735
1	chr1_54988600	54988600	0	C	T	0.026	-0.527393	0.194163	0.309955	0.00746735
1	chr1_54997313	54997313	0	C	T	0.026	-0.527393	0.194163	0.309955	0.00746735
1	chr1_55018486	55018486	0	C	T	0.026	-0.527393	0.194163	0.309955	0.00746735
1	chr1_55120063	55120063	0	A	G	0.026	-0.527393	0.194163	0.309955	0.00746735
1	chr1_55131594	55131594	0	A	G	0.026	-0.527393	0.194163	0.309955	0.00746735
1	chr1_55131975	55131975	0	G	C	0.026	-0.527393	0.194163	0.309955	0.00746735
1	chr1_55364671	55364671	0	C	T	0.026	-0.527393	0.194163	0.309955	0.00746735
14	chr14_30524308	30524308	0	T	C	0.369	0.159688	0.0587972	0.354679	0.00747424
22	chr22_41731676	41731676	1	C	A	0.353	0.167531	0.0616944	0.256695	0.00748325
18	chr18_54579067	54579067	1	C	G	0.441	0.144877	0.0533657	0.310328	0.00749813
13	chr13_32326730	32326730	1	C	T	0.438	0.140746	0.0518508	0.288731	0.007506
12	chr12_5499563	5499563	0	A	G	0.255	-0.166641	0.0614259	0.39983	0.00753959
12	chr12_5676994	5676994	0	G	C	0.255	-0.166641	0.0614259	0.39983	0.00753959
12	chr12_5698680	5698680	0	T	G	0.255	-0.166641	0.0614259	0.39983	0.00753959
19	chr19_32205800	32205800	1	A	G	0.423	-0.156655	0.0577508	0.496003	0.00754549
22	chr22_41693347	41693347	1	C	T	0.36	0.170425	0.062854	0.271643	0.0075703
3	chr3_84967715	84967715	0	A	C	0.033	-0.429278	0.158342	0.25747	0.00757818
3	chr3_85038336	85038336	0	T	C	0.033	-0.429278	0.158342	0.25747	0.00757818
3	chr3_85090209	85090209	0	C	T	0.033	-0.429278	0.158342	0.25747	0.00757818
3	chr3_85094474	85094474	0	G	A	0.033	-0.429278	0.158342	0.25747	0.00757818
3	chr3_85286811	85286811	0	A	G	0.033	-0.429278	0.158342	0.25747	0.00757818
3	chr3_85760096	85760096	0	C	T	0.033	-0.429278	0.158342	0.25747	0.00757818
3	chr3_85974565	85974565	0	A	G	0.033	-0.429278	0.158342	0.25747	0.00757818
3	chr3_85994328	85994328	0	T	C	0.033	-0.429278	0.158342	0.25747	0.00757818
30	chr30_15365077	15365077	0	C	T	0.296	-0.169157	0.0624006	0.257217	0.00758375
30	chr30_15394598	15394598	0	C	A	0.296	-0.169157	0.0624006	0.257217	0.00758375
30	chr30_15430096	15430096	0	G	T	0.296	-0.169157	0.0624006	0.257217	0.00758375
30	chr30_15433937	15433937	0	G	A	0.296	-0.169157	0.0624006	0.257217	0.00758375
30	chr30_15454571	15454571	0	G	A	0.296	-0.169157	0.0624006	0.257217	0.00758375
11	chr11_40823710	40823710	0	T	C	0.033	-0.466825	0.17222	0.3418	0.00758792
10	chr10_21126765	21126765	0	G	A	0.474	-0.147363	0.0543662	0.420424	0.00758962
23	chr23_17795934	17795934	1	T	C	0.463	-0.15605	0.0576035	0.594881	0.00762266
1	chr1_90284736	90284736	0	C	T	0.201	0.187898	0.0693626	0.513439	0.00762512
13	chr13_34298614	34298614	1	T	C	0.364	0.147392	0.0544142	0.237861	0.00763004
18	chr18_52084006	52084006	0	A	C	0.391	0.146726	0.0541887	0.250272	0.007652
12	chr12_62996293	62996293	0	C	T	0.354	0.148881	0.0550183	0.457023	0.00768851
12	chr12_69256481	69256481	0	A	G	0.051	-0.34692	0.128217	0.353993	0.00769486
12	chr12_69638013	69638013	0	G	A	0.051	-0.34692	0.128217	0.353993	0.00769486
13	chr13_41651429	41651429	0	A	C	0.285	0.164686	0.0609019	0.224855	0.00773024
7	chr7_16935179	16935179	0	T	C	0.391	-0.144939	0.0536508	0.212329	0.00778788
7	chr7_16948241	16948241	0	G	A	0.391	-0.144939	0.0536508	0.212329	0.00778788
34	chr34_27762768	27762768	0	T	C	0.288	0.168331	0.0623128	0.264387	0.00779091
38	chr38_9028014	9028014	1	A	C	0.375	0.143493	0.053128	0.346297	0.00780186
10	chr10_18736333	18736333	2	G	A	0.456	-0.145168	0.0537539	0.190672	0.00780832
19	chr19_51721377	51721377	0	A	G	0.42	0.157849	0.0584583	0.591491	0.00781731
34	chr34_28314977	28314977	2	T	G	0.259	0.178329	0.0660574	0.349786	0.00783045
7	chr7_11570837	11570837	0	C	A	0.296	0.170754	0.0632599	0.465787	0.00783841
19	chr19_28452217	28452217	0	A	G	0.438	-0.161988	0.0600203	0.482112	0.00784665
7	chr7_7829561	7829561	0	C	T	0.485	-0.154821	0.0573686	0.259718	0.00785062
9	chr9_41112956	41112956	0	T	C	0.336	0.164185	0.0608645	0.34362	0.0078764
9	chr9_41120898	41120898	0	C	T	0.336	0.164185	0.0608645	0.34362	0.0078764
7	chr7_31611139	31611139	1	T	C	0.132	-0.231406	0.0858505	0.544435	0.00792377
22	chr22_59795997	59795997	0	T	G	0.161	-0.202673	0.0751986	0.515381	0.00793018
14	chr14_30856897	30856897	1	A	G	0.393	0.158836	0.0589407	0.342657	0.00793726
8	chr8_61426124	61426124	3	A	G	0.116	-0.224659	0.083369	0.469981	0.00793926
10	chr10_25388179	25388179	0	T	C	0.299	-0.161	0.0597526	0.180035	0.00794632
12	chr12_6905143	6905143	1	G	A	0.393	-0.155901	0.0578839	0.277581	0.00797148
29	chr29_22465336	22465336	1	G	A	0.423	-0.154269	0.0572815	0.563173	0.00797516
10	chr10_23312872	23312872	2	G	C	0.378	-0.146987	0.054602	0.245831	0.00800259
34	chr34_9852413	9852413	0	A	G	0.113	0.24405	0.0907138	0.392321	0.00804
3	chr3_85067831	85067831	1	C	T	0.033	-0.426405	0.158581	0.256887	0.00807296
13	chr13_41253524	41253524	0	G	T	0.288	0.158863	0.059086	0.228909	0.00807793
38	chr38_8813258	8813258	0	C	T	0.321	0.148446	0.0552351	0.372794	0.00810426
26	chr26_11144198	11144198	0	T	C	0.303	0.166848	0.062089	0.370321	0.00811087
26	chr26_11162067	11162067	0	C	T	0.303	0.166848	0.062089	0.370321	0.00811087
32	chr32_37927186	37927186	4	A	G	0.041	-0.384996	0.143373	0.296507	0.00815633
8	chr8_32551401	32551401	0	T	C	0.066	-0.27688	0.103116	0.485227	0.0081591
8	chr8_33567829	33567829	0	G	A	0.066	-0.27688	0.103116	0.485227	0.0081591
17	chr17_50986877	50986877	0	G	A	0.27	0.170828	0.0636327	0.306091	0.0081718
27	chr27_9702580	9702580	2	T	C	0.081	-0.273741	0.101994	0.220752	0.00818812
19	chr19_14945857	14945857	0	C	T	0.157	-0.21446	0.0799188	0.227563	0.00819805
8	chr8_61435888	61435888	0	T	C	0.113	-0.222892	0.0830649	0.470102	0.008201
12	chr12_46627271	46627271	0	T	C	0.372	-0.157021	0.0585276	0.426045	0.00821246
12	chr12_46645001	46645001	0	A	C	0.372	-0.157021	0.0585276	0.426045	0.00821246
13	chr13_32192670	32192670	0	A	C	0.416	0.136054	0.0507156	0.29649	0.00821609
13	chr13_29336979	29336979	1	A	T	0.349	0.14954	0.0557479	0.218886	0.00822225
10	chr10_18607870	18607870	0	G	T	0.456	-0.144255	0.0537826	0.192674	0.00822792
30	chr30_19454449	19454449	2	A	G	0.104	-0.250484	0.0933921	0.569942	0.00823052
36	chr36_11567256	11567256	1	A	G	0.011	-0.706618	0.263493	0.44035	0.00823841
29	chr29_20292403	20292403	0	C	T	0.226	-0.182363	0.0680065	0.269205	0.00824278
30	chr30_11637343	11637343	0	C	A	0.27	-0.176994	0.0660162	0.317157	0.00825415
4	chr4_8201870	8201870	1	T	C	0.268	0.168485	0.0628518	0.403213	0.00826331
23	chr23_17775352	17775352	0	C	T	0.453	-0.153511	0.0572696	0.593411	0.00826759
29	chr29_22448967	22448967	0	A	C	0.423	-0.153572	0.0572943	0.562251	0.00826952
29	chr29_22645232	22645232	0	A	G	0.423	-0.153572	0.0572943	0.562251	0.00826952
1	chr1_49018664	49018664	0	A	C	0.496	0.15446	0.0576265	0.380001	0.00827042
1	chr1_49029900	49029900	0	T	C	0.496	0.15446	0.0576265	0.380001	0.00827042
11	chr11_43247656	43247656	0	T	C	0.292	0.16209	0.0604739	0.489555	0.0082712
11	chr11_43259395	43259395	0	C	A	0.292	0.16209	0.0604739	0.489555	0.0082712
11	chr11_43381098	43381098	0	A	G	0.292	0.16209	0.0604739	0.489555	0.0082712
11	chr11_43479473	43479473	0	G	A	0.292	0.16209	0.0604739	0.489555	0.0082712
11	chr11_43721145	43721145	0	G	A	0.292	0.16209	0.0604739	0.489555	0.0082712
39	chrX_66731317	66731317	1	C	A	0.331	-0.129564	0.048339	0.348421	0.00827143
31	chr31_27070216	27070216	1	T	G	0.25	-0.166818	0.0622419	0.368192	0.0082755
10	chr10_18180457	18180457	3	G	A	0.489	-0.14732	0.054969	0.155289	0.00827751
2	chr2_30416674	30416674	0	C	T	0.394	-0.161702	0.0603507	0.457467	0.00829372
17	chr17_63889440	63889440	0	T	C	0.354	-0.178456	0.0666043	0.30276	0.00829438
19	chr19_6560183	6560183	4	A	G	0.368	-0.153129	0.0571668	0.419641	0.00831105
11	chr11_16212890	16212890	0	T	C	0.38	0.161713	0.0603823	0.249475	0.00832251
18	chr18_51906658	51906658	0	C	T	0.201	0.188009	0.0702108	0.41758	0.00833122
18	chr18_51936808	51936808	0	A	G	0.201	0.188009	0.0702108	0.41758	0.00833122
13	chr13_15584117	15584117	1	T	C	0.419	-0.15474	0.0577972	0.194059	0.00834285
2	chr2_58881211	58881211	0	C	T	0.182	-0.196239	0.0732996	0.287237	0.00834465
22	chr22_54992205	54992205	3	G	T	0.5	0.151335	0.0565338	0.257452	0.00835243
21	chr21_46211921	46211921	0	G	T	0.496	0.147067	0.0549604	0.558249	0.00837663
12	chr12_5729713	5729713	0	C	G	0.427	0.144698	0.0541012	0.321812	0.00840709
13	chr13_31202767	31202767	0	A	G	0.42	0.137379	0.0513706	0.253524	0.00841442
37	chr37_981312	981312	1	T	C	0.202	0.183334	0.0685786	0.38404	0.00843639
3	chr3_6149517	6149517	0	A	G	0.248	-0.177074	0.066263	0.392485	0.00846158
3	chr3_6229789	6229789	0	G	A	0.248	-0.177074	0.066263	0.392485	0.00846158
13	chr13_33790953	33790953	0	A	G	0.172	-0.197357	0.0738553	0.356276	0.00846359
18	chr18_50369546	50369546	0	G	A	0.482	0.141857	0.0530988	0.264886	0.00847903
18	chr18_53449093	53449093	4	C	A	0.459	-0.143211	0.0536201	0.34487	0.00849611
26	chr26_11996588	11996588	0	G	A	0.5	0.145264	0.0544049	0.215818	0.00851536
7	chr7_37002910	37002910	0	C	G	0.128	-0.241087	0.0903001	0.506422	0.00852053
7	chr7_37016092	37016092	0	C	T	0.128	-0.241087	0.0903001	0.506422	0.00852053
7	chr7_37050043	37050043	0	T	C	0.128	-0.241087	0.0903001	0.506422	0.00852053
23	chr23_16684421	16684421	2	A	G	0.474	-0.150016	0.0561973	0.661247	0.00852963
10	chr10_27949506	27949506	0	C	A	0.321	-0.154459	0.0578742	0.185522	0.00854392
12	chr12_68235459	68235459	0	A	G	0.077	-0.263294	0.0986931	0.32307	0.00856976
14	chr14_30805751	30805751	1	C	T	0.39	0.15834	0.0593525	0.347342	0.00857011
26	chr26_38822706	38822706	0	G	A	0.04	-0.336309	0.126074	0.469245	0.00857565
26	chr26_38875397	38875397	0	A	G	0.04	-0.336309	0.126074	0.469245	0.00857565
9	chr9_56384221	56384221	0	T	C	0.135	-0.214538	0.0804314	0.662134	0.0085807
9	chr9_56420126	56420126	0	T	C	0.135	-0.214538	0.0804314	0.662134	0.0085807
9	chr9_56429719	56429719	0	C	T	0.135	-0.214538	0.0804314	0.662134	0.0085807
9	chr9_56438421	56438421	0	C	T	0.135	-0.214538	0.0804314	0.662134	0.0085807
9	chr9_56463346	56463346	0	A	C	0.135	-0.214538	0.0804314	0.662134	0.0085807
4	chr4_4500685	4500685	2	A	G	0.211	0.17764	0.0666042	0.442063	0.00858688
30	chr30_14154706	14154706	1	T	C	0.301	-0.149808	0.0561907	0.241404	0.00861172
13	chr13_39735319	39735319	1	T	C	0.36	0.151315	0.0567884	0.27308	0.00864888
38	chr38_181790	181790	3	T	C	0.06	-0.318688	0.119609	0.528055	0.0086519
19	chr19_28492842	28492842	0	C	T	0.485	-0.16672	0.0625738	0.511902	0.00865303
17	chr17_50052137	50052137	1	G	A	0.401	0.152497	0.0572416	0.294222	0.00865994
12	chr12_5398504	5398504	1	A	G	0.426	0.144115	0.0541038	0.322448	0.00867005
17	chr17_37957376	37957376	0	T	C	0.42	0.151728	0.0569695	0.455247	0.00867889
17	chr17_37974564	37974564	0	T	C	0.42	0.151728	0.0569695	0.455247	0.00867889
27	chr27_5396592	5396592	4	C	G	0.226	-0.181251	0.068059	0.211772	0.00868308
7	chr7_10859171	10859171	3	C	T	0.358	0.156945	0.0589395	0.203076	0.00869115
10	chr10_25535677	25535677	0	A	T	0.35	-0.151935	0.05708	0.189515	0.00871647
4	chr4_5522032	5522032	1	G	C	0.21	0.177329	0.0666311	0.450498	0.00872699
1	chr1_120073757	120073757	2	A	G	0.078	0.283383	0.106527	0.600745	0.00875538
34	chr34_29435873	29435873	5	A	G	0.273	0.170937	0.0642603	0.297226	0.00875873
23	chr23_18965486	18965486	0	T	C	0.464	-0.161422	0.0606866	0.543809	0.00876227
23	chr23_18998197	18998197	0	C	T	0.464	-0.161422	0.0606866	0.543809	0.00876227
36	chr36_11520690	11520690	0	A	C	0.011	-0.700586	0.263474	0.439756	0.00878429
36	chr36_11598920	11598920	0	A	G	0.011	-0.700586	0.263474	0.439756	0.00878429
36	chr36_13796426	13796426	0	A	C	0.011	-0.700586	0.263474	0.439756	0.00878429
13	chr13_33242750	33242750	1	C	A	0.445	0.137971	0.0518927	0.296311	0.00879049
6	chr6_63907271	63907271	0	C	T	0.099	-0.249693	0.0939416	0.320601	0.00881091
30	chr30_36780419	36780419	1	T	C	0.346	-0.148106	0.0557233	0.376492	0.00881299
4	chr4_21703497	21703497	0	A	C	0.131	-0.243099	0.091482	0.604302	0.00882623
4	chr4_21777114	21777114	0	T	C	0.131	-0.243099	0.091482	0.604302	0.00882623
13	chr13_32430806	32430806	3	C	T	0.433	0.138288	0.0520411	0.294907	0.00882767
13	chr13_31450028	31450028	3	T	C	0.425	0.13944	0.0524817	0.263605	0.00883652
13	chr13_30421661	30421661	3	G	A	0.47	0.140081	0.0527237	0.258414	0.00883768
14	chr14_49941428	49941428	0	A	T	0.438	0.14453	0.054411	0.294507	0.00885297
38	chr38_775906	775906	0	C	A	0.051	-0.334066	0.12577	0.533124	0.00885559
39	chrX_66931371	66931371	0	G	A	0.332	-0.128245	0.0482864	0.350606	0.00886187
38	chr38_8259890	8259890	0	C	A	0.19	-0.192543	0.0725053	0.433276	0.00887056
30	chr30_4603460	4603460	1	T	G	0.268	-0.169404	0.0638052	0.411741	0.00888436
26	chr26_38830867	38830867	1	A	G	0.04	-0.334713	0.126107	0.469041	0.00890465
34	chr34_9551157	9551157	0	C	G	0.161	0.211153	0.0795541	0.338637	0.00890466
30	chr30_35717655	35717655	2	T	C	0.33	-0.142217	0.053582	0.341191	0.00890497
20	chr20_54809921	54809921	0	G	A	0.332	-0.147176	0.0554581	0.359333	0.00891424
36	chr36_30139501	30139501	0	C	T	0.044	-0.376639	0.14194	0.454524	0.00892183
22	chr22_40217351	40217351	3	A	C	0.429	0.142401	0.0536788	0.304092	0.00893916
13	chr13_39411359	39411359	0	G	T	0.036	-0.402882	0.151927	0.334431	0.00896449
14	chr14_44144350	44144350	0	A	G	0.131	-0.223913	0.084441	0.304413	0.00896718
6	chr6_14839225	14839225	0	A	G	0.23	-0.167993	0.0633642	0.508238	0.00897941
6	chr6_14855367	14855367	0	T	C	0.23	-0.167993	0.0633642	0.508238	0.00897941
35	chr35_21375683	21375683	1	A	G	0.36	0.156766	0.0591325	0.390475	0.00898294
18	chr18_55083580	55083580	0	G	A	0.416	0.144833	0.0546366	0.361098	0.00898925
36	chr36_11592503	11592503	1	T	C	0.011	-0.698319	0.263491	0.439746	0.00900404
19	chr19_28915566	28915566	0	T	C	0.391	0.154648	0.0583541	0.410006	0.00900627
15	chr15_28833451	28833451	0	C	T	0.449	-0.163039	0.0615378	0.470631	0.00902526
10	chr10_25713792	25713792	0	T	C	0.288	-0.158694	0.0599068	0.204247	0.00903549
30	chr30_615396	615396	0	C	G	0.321	-0.173352	0.0654443	0.357489	0.00903956
30	chr30_754824	754824	0	T	C	0.321	-0.173352	0.0654443	0.357489	0.00903956
30	chr30_833206	833206	0	G	A	0.321	-0.173352	0.0654443	0.357489	0.00903956
34	chr34_30385938	30385938	0	G	A	0.259	0.166965	0.0630469	0.319555	0.00905459
31	chr31_29856670	29856670	0	C	T	0.204	-0.186327	0.070359	0.613141	0.00905546
23	chr23_18859469	18859469	0	C	T	0.456	0.149078	0.0563199	0.550523	0.00908722
17	chr17_52510835	52510835	0	A	G	0.398	0.156254	0.0590434	0.369192	0.00910143
7	chr7_80217340	80217340	1	A	G	0.467	-0.147344	0.055711	0.31842	0.00914317
2	chr2_58650559	58650559	1	T	C	0.184	-0.194209	0.0734418	0.291535	0.00915337
17	chr17_50447286	50447286	2	A	G	0.263	0.16272	0.0615463	0.284591	0.0091672
27	chr27_6387778	6387778	0	A	G	0.226	-0.176864	0.0669033	0.210389	0.00917457
14	chr14_35256696	35256696	0	A	G	0.431	-0.152091	0.057555	0.348796	0.00920154
13	chr13_50386101	50386101	2	A	G	0.256	-0.162781	0.0616131	0.300973	0.00921531
4	chr4_84129629	84129629	0	G	A	0.394	0.162813	0.061635	0.360056	0.0092263
37	chr37_1903931	1903931	1	C	T	0.199	0.186531	0.070637	0.389253	0.00924894
14	chr14_27886834	27886834	6	T	C	0.115	-0.240047	0.0909142	0.525548	0.00925732
12	chr12_9086106	9086106	0	C	T	0.449	-0.155355	0.0588414	0.335917	0.00926087
17	chr17_39931385	39931385	0	C	A	0.427	0.158673	0.0601175	0.58632	0.00928317
36	chr36_30211422	30211422	1	T	A	0.044	-0.374641	0.141991	0.455261	0.00930627
34	chr34_27777634	27777634	0	C	T	0.27	0.170546	0.0646449	0.280116	0.00931385
7	chr7_12279372	12279372	0	C	T	0.464	0.14945	0.0566496	0.29408	0.00931516
12	chr12_69369783	69369783	2	G	A	0.011	-0.700813	0.265652	0.462155	0.00931673
13	chr13_31452880	31452880	0	A	G	0.416	0.136552	0.0517627	0.263764	0.00931783
27	chr27_9709622	9709622	0	A	G	0.08	-0.269398	0.102124	0.219941	0.00932033
19	chr19_50872952	50872952	1	C	T	0.254	-0.17136	0.0649619	0.486455	0.00932286
4	chr4_5261059	5261059	0	T	C	0.208	0.176234	0.0668238	0.460386	0.00933735
4	chr4_5280675	5280675	0	T	G	0.208	0.176234	0.0668238	0.460386	0.00933735
4	chr4_5555697	5555697	0	T	C	0.208	0.176234	0.0668238	0.460386	0.00933735
19	chr19_53116961	53116961	0	G	A	0.31	-0.170627	0.0647035	0.281439	0.00934369
19	chr19_53135605	53135605	0	G	A	0.31	-0.170627	0.0647035	0.281439	0.00934369
1	chr1_46878682	46878682	0	G	A	0.026	-0.493455	0.18722	0.23	0.00937939
1	chr1_46916115	46916115	0	C	T	0.026	-0.493455	0.18722	0.23	0.00937939
1	chr1_46925052	46925052	0	G	A	0.026	-0.493455	0.18722	0.23	0.00937939
1	chr1_47067653	47067653	0	G	A	0.026	-0.493455	0.18722	0.23	0.00937939
1	chr1_47103280	47103280	0	G	A	0.026	-0.493455	0.18722	0.23	0.00937939
1	chr1_47197325	47197325	0	C	T	0.026	-0.493455	0.18722	0.23	0.00937939
1	chr1_47212035	47212035	0	C	T	0.026	-0.493455	0.18722	0.23	0.00937939
1	chr1_47213176	47213176	0	C	T	0.026	-0.493455	0.18722	0.23	0.00937939
1	chr1_48454235	48454235	0	G	A	0.026	-0.493455	0.18722	0.23	0.00937939
1	chr1_48604764	48604764	0	A	G	0.026	-0.493455	0.18722	0.23	0.00937939
1	chr1_49463860	49463860	0	A	G	0.026	-0.493455	0.18722	0.23	0.00937939
1	chr1_49498452	49498452	0	G	T	0.026	-0.493455	0.18722	0.23	0.00937939
1	chr1_49501742	49501742	0	T	G	0.026	-0.493455	0.18722	0.23	0.00937939
1	chr1_50246282	50246282	0	A	G	0.026	-0.493455	0.18722	0.23	0.00937939
1	chr1_50250345	50250345	0	A	G	0.026	-0.493455	0.18722	0.23	0.00937939
1	chr1_51240913	51240913	0	A	T	0.026	-0.493455	0.18722	0.23	0.00937939
1	chr1_51264597	51264597	0	C	G	0.026	-0.493455	0.18722	0.23	0.00937939
1	chr1_51390414	51390414	0	G	A	0.026	-0.493455	0.18722	0.23	0.00937939
39	chrX_43403561	43403561	1	A	G	0.202	-0.148995	0.0565307	0.367629	0.00938072
23	chr23_18004845	18004845	0	G	A	0.453	-0.150864	0.0572523	0.57394	0.00939565
21	chr21_35426720	35426720	0	T	C	0.332	-0.148196	0.0562627	0.172753	0.00942414
32	chr32_28678329	28678329	2	G	A	0.1	-0.241624	0.0917588	0.407835	0.00944378
13	chr13_32535997	32535997	1	T	C	0.445	0.137954	0.0523926	0.291386	0.00944809
19	chr19_33543726	33543726	2	C	T	0.352	0.147441	0.0560045	0.348919	0.00945957
17	chr17_38983604	38983604	1	C	G	0.228	0.167193	0.0635127	0.251646	0.00946554
37	chr37_992176	992176	0	T	C	0.201	0.180353	0.0685291	0.388607	0.00948283
37	chr37_1045825	1045825	0	A	T	0.201	0.180353	0.0685291	0.388607	0.00948283
8	chr8_35429355	35429355	0	A	G	0.073	-0.26352	0.100186	0.433412	0.0095219
4	chr4_4693760	4693760	1	T	C	0.21	0.175192	0.0666178	0.443292	0.0095352
34	chr34_28188412	28188412	0	G	A	0.27	0.166539	0.0633499	0.315809	0.0095601
22	chr22_43224616	43224616	0	G	T	0.011	-0.674746	0.256705	0.440433	0.00957046
12	chr12_2766690	2766690	0	T	C	0.292	-0.164404	0.0625541	0.422225	0.00957845
26	chr26_15298520	15298520	0	T	C	0.208	-0.175135	0.0666397	0.479921	0.00958094
27	chr27_30616466	30616466	0	A	C	0.496	-0.146466	0.0557467	0.339605	0.00960061
13	chr13_32506796	32506796	0	C	T	0.434	0.135753	0.0516741	0.296557	0.00960781
14	chr14_49990863	49990863	3	C	T	0.429	0.146974	0.0559526	0.307613	0.009617
22	chr22_40198902	40198902	2	T	C	0.43	0.14107	0.053707	0.302402	0.00961915
12	chr12_68806709	68806709	0	G	T	0.011	-0.697025	0.265637	0.461567	0.00969164
14	chr14_32223659	32223659	3	A	G	0.104	-0.242343	0.0923776	0.410928	0.00970729
14	chr14_44127887	44127887	1	G	A	0.132	-0.221719	0.0845275	0.306452	0.00971708
23	chr23_48341642	48341642	0	C	T	0.099	-0.237759	0.0906496	0.529842	0.00972251
21	chr21_45338775	45338775	0	G	C	0.31	-0.157609	0.0601119	0.40056	0.00974732
11	chr11_14687983	14687983	0	T	C	0.347	0.159011	0.0606488	0.310949	0.00974966
6	chr6_10979967	10979967	1	A	G	0.143	-0.212882	0.0812229	0.335707	0.00977344
31	chr31_29864798	29864798	2	T	C	0.196	-0.190685	0.0727691	0.567304	0.0097886
1	chr1_51232345	51232345	1	G	T	0.026	-0.490656	0.187259	0.23082	0.00979442
34	chr34_30457226	30457226	0	G	A	0.091	-0.235526	0.0898915	0.294608	0.00979678
8	chr8_33356779	33356779	0	T	C	0.084	-0.251582	0.0960227	0.462638	0.00979918
39	chrX_71523840	71523840	0	T	A	0.496	-0.116263	0.0443772	0.516233	0.00980286
30	chr30_8398304	8398304	0	C	T	0.263	-0.175832	0.0671174	0.317337	0.00980641
23	chr23_18204012	18204012	2	A	G	0.467	-0.152441	0.0581897	0.595657	0.00980756
38	chr38_22748731	22748731	0	T	C	0.394	0.148827	0.0568109	0.246161	0.00980809
7	chr7_36161418	36161418	0	T	G	0.146	-0.221742	0.084672	0.544351	0.00983177
30	chr30_19494166	19494166	4	A	G	0.113	-0.240273	0.0917574	0.574993	0.00983889
37	chr37_2035238	2035238	4	A	T	0.203	0.186231	0.0711217	0.380797	0.00984141
4	chr4_84018804	84018804	1	A	C	0.393	0.161807	0.0617949	0.355582	0.00984211
15	chr15_26996663	26996663	2	C	T	0.396	-0.169269	0.0646522	0.487104	0.00985061
10	chr10_20574071	20574071	0	G	T	0.42	-0.139959	0.0534875	0.267643	0.00989126
30	chr30_15569402	15569402	0	A	C	0.299	-0.16357	0.0625731	0.265608	0.00996337
39	chrX_72739156	72739156	2	T	C	0.467	0.120396	0.0460599	0.508123	0.00996738
30	chr30_30776068	30776068	1	T	G	0.294	0.169157	0.0647196	0.206225	0.00997327
12	chr12_3194489	3194489	0	A	C	0.438	0.142449	0.0545039	0.312027	0.00997744
10	chr10_28613809	28613809	1	G	A	0.375	-0.152746	0.0584478	0.132513	0.00998241
14	chr14_32078484	32078484	3	C	T	0.146	-0.202686	0.0775635	0.373266	0.00998801
15	chr15_27676509	27676509	0	T	C	0.405	0.160686	0.0614925	0.539575	0.00999014
34	chr34_9534718	9534718	0	G	T	0.128	0.230931	0.0883917	0.364031	0.0100042
11	chr11_72685263	72685263	1	G	A	0.21	-0.175049	0.0670191	0.465301	0.0100226
26	chr26_38115404	38115404	0	C	T	0.215	-0.179971	0.0689193	0.465239	0.0100391
7	chr7_31645390	31645390	0	G	A	0.131	-0.22447	0.0859673	0.540168	0.0100453
10	chr10_22146689	22146689	0	C	T	0.394	-0.142017	0.0543898	0.258495	0.010046
10	chr10_25399572	25399572	1	C	T	0.364	-0.148472	0.0568722	0.176441	0.0100591
23	chr23_46746077	46746077	0	C	G	0.372	0.142841	0.0547232	0.517894	0.0100694
4	chr4_9032890	9032890	1	A	T	0.261	0.165535	0.0634204	0.432542	0.010073
4	chr4_9067714	9067714	1	A	G	0.261	0.165535	0.0634204	0.432542	0.010073
4	chr4_9261990	9261990	1	A	G	0.261	0.165535	0.0634204	0.432542	0.010073
34	chr34_27558282	27558282	0	C	T	0.285	0.165933	0.0635776	0.247088	0.0100785
30	chr30_36100213	36100213	0	T	C	0.288	-0.144993	0.0555688	0.371512	0.0100971
30	chr30_36142796	36142796	0	T	C	0.288	-0.144993	0.0555688	0.371512	0.0100971
20	chr20_13000418	13000418	0	G	T	0.405	-0.156771	0.0600832	0.47787	0.0100978
27	chr27_28619688	28619688	3	A	G	0.455	0.146938	0.0563192	0.346865	0.0101039
15	chr15_46533223	46533223	4	T	G	0.139	-0.219891	0.0843705	0.282842	0.0101817
15	chr15_44760560	44760560	1	A	T	0.397	0.145218	0.0557241	0.529638	0.0101884
10	chr10_19068382	19068382	1	G	A	0.423	-0.140224	0.0538138	0.259382	0.0101971
1	chr1_48457283	48457283	2	C	T	0.026	-0.488215	0.187375	0.233054	0.0102019
30	chr30_669426	669426	1	T	G	0.324	-0.171212	0.0657333	0.360624	0.0102275
13	chr13_29271148	29271148	0	C	T	0.347	0.144902	0.0556398	0.228111	0.0102376
13	chr13_29287332	29287332	0	C	G	0.347	0.144902	0.0556398	0.228111	0.0102376
13	chr13_29380799	29380799	0	G	C	0.347	0.144902	0.0556398	0.228111	0.0102376
13	chr13_29393693	29393693	0	A	G	0.347	0.144902	0.0556398	0.228111	0.0102376
13	chr13_29395147	29395147	0	T	C	0.347	0.144902	0.0556398	0.228111	0.0102376
13	chr13_29395323	29395323	0	T	C	0.347	0.144902	0.0556398	0.228111	0.0102376
12	chr12_3043058	3043058	1	G	A	0.438	0.141943	0.0545161	0.312409	0.0102545
10	chr10_15333370	15333370	0	T	C	0.478	-0.140277	0.0538945	0.222331	0.0102795
10	chr10_15403012	15403012	0	G	T	0.478	-0.140277	0.0538945	0.222331	0.0102795
10	chr10_15414661	15414661	0	C	T	0.478	-0.140277	0.0538945	0.222331	0.0102795
37	chr37_2057756	2057756	0	T	C	0.197	0.183769	0.0706131	0.393454	0.010289
10	chr10_32332246	32332246	0	G	A	0.361	-0.144714	0.0556151	0.101644	0.0103012
30	chr30_11498248	11498248	0	G	T	0.274	-0.171758	0.0660241	0.326005	0.0103189
22	chr22_60266538	60266538	0	T	G	0.047	-0.33778	0.129869	0.485238	0.0103332
30	chr30_35867069	35867069	0	G	A	0.113	-0.226285	0.0870041	0.551477	0.0103356
26	chr26_11775935	11775935	0	T	C	0.369	0.154402	0.0593663	0.26384	0.0103359
34	chr34_28806983	28806983	0	A	G	0.263	0.170188	0.0654638	0.330348	0.0103679
14	chr14_23222135	23222135	2	C	T	0.011	-0.683493	0.262925	0.410043	0.0103722
14	chr14_31117375	31117375	0	C	T	0.453	-0.151221	0.0581723	0.388561	0.0103734
10	chr10_17608814	17608814	0	C	T	0.489	-0.142625	0.0548724	0.185207	0.0103829
10	chr10_17644171	17644171	0	T	C	0.489	-0.142625	0.0548724	0.185207	0.0103829
10	chr10_17758095	17758095	0	C	T	0.489	-0.142625	0.0548724	0.185207	0.0103829
3	chr3_3356411	3356411	0	C	A	0.307	-0.165217	0.0635667	0.403009	0.0103855
30	chr30_14076421	14076421	0	C	T	0.339	-0.157763	0.0607039	0.314919	0.0103917
30	chr30_14177612	14177612	0	T	A	0.339	-0.157763	0.0607039	0.314919	0.0103917
30	chr30_14177629	14177629	0	A	G	0.339	-0.157763	0.0607039	0.314919	0.0103917
22	chr22_45409796	45409796	0	G	A	0.026	-0.457759	0.176143	0.500935	0.0103947
22	chr22_46103594	46103594	0	A	G	0.026	-0.457759	0.176143	0.500935	0.0103947
22	chr22_46522943	46522943	0	C	G	0.026	-0.457759	0.176143	0.500935	0.0103947
16	chr16_16599433	16599433	0	C	T	0.365	0.154535	0.059481	0.311468	0.0104158
17	chr17_51326457	51326457	0	T	G	0.376	0.158406	0.0609714	0.344628	0.0104164
17	chr17_51680443	51680443	1	A	C	0.419	0.145561	0.0560339	0.321834	0.0104252
4	chr4_56918469	56918469	6	C	T	0.099	-0.252071	0.0970391	0.313798	0.0104284
6	chr6_9933390	9933390	0	A	G	0.124	-0.232471	0.0895059	0.290548	0.0104385
6	chr6_10077635	10077635	0	A	G	0.124	-0.232471	0.0895059	0.290548	0.0104385
6	chr6_10091123	10091123	0	A	C	0.124	-0.232471	0.0895059	0.290548	0.0104385
6	chr6_10102677	10102677	0	T	C	0.124	-0.232471	0.0895059	0.290548	0.0104385
6	chr6_10744623	10744623	0	C	T	0.124	-0.232471	0.0895059	0.290548	0.0104385
21	chr21_34741787	34741787	0	C	T	0.109	-0.23331	0.0898501	0.173197	0.0104563
27	chr27_6108510	6108510	1	T	C	0.228	-0.174224	0.0671211	0.216288	0.0104851
12	chr12_8008822	8008822	0	G	T	0.23	-0.174919	0.0673993	0.248404	0.010497
39	chrX_43611390	43611390	3	T	C	0.205	-0.147103	0.05669	0.380223	0.0105086
20	chr20_58015998	58015998	0	T	C	0.405	-0.147259	0.0567516	0.339052	0.0105105
27	chr27_5395057	5395057	4	T	C	0.226	-0.179062	0.0690119	0.242	0.0105145
4	chr4_3246600	3246600	2	A	C	0.207	0.174061	0.0671385	0.449657	0.0105754
37	chr37_28565454	28565454	6	A	G	0.046	0.356148	0.137385	0.453991	0.0105821
19	chr19_50810659	50810659	1	T	G	0.316	-0.168619	0.0650607	0.398356	0.0106003
15	chr15_27756463	27756463	0	G	C	0.391	-0.167118	0.0644832	0.519364	0.0106022
15	chr15_27804387	27804387	0	T	A	0.391	-0.167118	0.0644832	0.519364	0.0106022
2	chr2_30464167	30464167	4	T	C	0.395	-0.1574	0.0607395	0.443139	0.0106101
16	chr16_51754331	51754331	1	G	A	0.221	0.175054	0.0675552	0.392458	0.0106134
14	chr14_30542947	30542947	0	G	A	0.365	0.152543	0.0588699	0.354772	0.0106162
10	chr10_19069994	19069994	0	T	C	0.423	-0.139472	0.053828	0.260603	0.0106197
15	chr15_27145049	27145049	1	G	A	0.397	-0.167511	0.0646585	0.485532	0.0106303
13	chr13_31316301	31316301	0	G	A	0.416	0.132537	0.051171	0.265815	0.0106489
10	chr10_17240804	17240804	5	T	G	0.492	-0.144342	0.0557291	0.176801	0.0106491
7	chr7_47819992	47819992	0	G	T	0.182	0.195529	0.0754926	0.520383	0.0106496
19	chr19_53060190	53060190	1	T	C	0.312	-0.168256	0.0649678	0.285838	0.0106557
4	chr4_3362904	3362904	0	T	C	0.208	0.17243	0.0665888	0.444862	0.0106661
4	chr4_3391634	3391634	0	G	T	0.208	0.17243	0.0665888	0.444862	0.0106661
4	chr4_3827779	3827779	0	T	C	0.208	0.17243	0.0665888	0.444862	0.0106661
4	chr4_4486139	4486139	0	G	A	0.208	0.17243	0.0665888	0.444862	0.0106661
4	chr4_4488669	4488669	0	C	T	0.208	0.17243	0.0665888	0.444862	0.0106661
4	chr4_4520531	4520531	0	G	A	0.208	0.17243	0.0665888	0.444862	0.0106661
4	chr4_4528034	4528034	0	A	G	0.208	0.17243	0.0665888	0.444862	0.0106661
4	chr4_4596185	4596185	0	G	A	0.208	0.17243	0.0665888	0.444862	0.0106661
4	chr4_4597065	4597065	0	G	T	0.208	0.17243	0.0665888	0.444862	0.0106661
4	chr4_4607455	4607455	0	C	T	0.208	0.17243	0.0665888	0.444862	0.0106661
4	chr4_4737553	4737553	0	G	A	0.208	0.17243	0.0665888	0.444862	0.0106661
1	chr1_52789796	52789796	0	G	T	0.471	0.150251	0.0580234	0.376902	0.0106662
4	chr4_7387330	7387330	1	T	C	0.191	0.185597	0.0716862	0.434305	0.0106798
37	chr37_974287	974287	1	C	A	0.199	0.178638	0.0689989	0.391977	0.0106803
14	chr14_47886721	47886721	0	C	T	0.332	-0.154999	0.0598751	0.264055	0.0106891
12	chr12_63254260	63254260	1	G	A	0.346	0.143013	0.0552588	0.459772	0.010708
39	chrX_67094070	67094070	1	G	A	0.335	-0.123698	0.0477961	0.356238	0.0107088
3	chr3_6213327	6213327	0	A	G	0.252	-0.171682	0.0663605	0.399345	0.0107364
3	chr3_7786625	7786625	0	C	T	0.328	-0.155869	0.0602634	0.433792	0.0107557
3	chr3_7801985	7801985	0	C	T	0.328	-0.155869	0.0602634	0.433792	0.0107557
14	chr14_24652491	24652491	4	A	G	0.011	-0.680683	0.263179	0.411913	0.0107577
13	chr13_31136522	31136522	4	C	T	0.444	0.132666	0.0513326	0.278134	0.0108159
30	chr30_7439245	7439245	0	A	G	0.223	-0.180779	0.0699511	0.391159	0.0108179
6	chr6_12749884	12749884	0	C	G	0.248	-0.160234	0.0620056	0.407905	0.0108231
34	chr34_29033058	29033058	0	C	T	0.23	-0.1693	0.0655159	0.335857	0.0108259
6	chr6_13016406	13016406	1	T	C	0.257	-0.161013	0.06233	0.390469	0.0108517
15	chr15_38388447	38388447	2	A	G	0.019	-0.531548	0.205855	0.468182	0.0108844
6	chr6_65332532	65332532	0	C	T	0.15	-0.213233	0.0826021	0.332101	0.0109055
18	chr18_51956366	51956366	0	G	C	0.197	0.181264	0.0702315	0.417033	0.0109204
9	chr9_37642157	37642157	0	C	G	0.142	-0.213882	0.0829	0.735633	0.0109489
23	chr23_16718941	16718941	6	T	C	0.477	-0.146679	0.056883	0.643649	0.0109911
14	chr14_49441517	49441517	0	A	G	0.445	0.139528	0.0541264	0.315512	0.0110152
14	chr14_49459570	49459570	0	G	A	0.445	0.139528	0.0541264	0.315512	0.0110152
7	chr7_46728513	46728513	2	A	G	0.159	0.206276	0.08002	0.449157	0.0110155
9	chr9_31353589	31353589	1	C	T	0.471	-0.143309	0.0555982	0.473305	0.0110222
10	chr10_22893499	22893499	0	T	C	0.372	-0.141007	0.0547161	0.254806	0.0110379
10	chr10_23376848	23376848	0	G	A	0.372	-0.141007	0.0547161	0.254806	0.0110379
8	chr8_15314523	15314523	1	A	G	0.268	-0.168708	0.0654765	0.383917	0.0110514
34	chr34_9598406	9598406	0	T	C	0.157	0.204694	0.0794449	0.342045	0.0110536
12	chr12_62397031	62397031	0	C	A	0.266	-0.162541	0.0631012	0.501091	0.0110739
10	chr10_8483885	8483885	2	T	G	0.37	-0.158999	0.0617422	0.220619	0.0110944
22	chr22_39444213	39444213	0	A	G	0.299	0.180391	0.0700496	0.2903	0.011095
13	chr13_16576729	16576729	0	C	T	0.387	0.136602	0.0530684	0.213292	0.0111293
30	chr30_36923057	36923057	1	G	T	0.353	-0.145539	0.0565424	0.339829	0.011132
31	chr31_20791635	20791635	0	C	A	0.044	-0.358067	0.139111	0.561089	0.0111326
31	chr31_20802324	20802324	0	A	G	0.044	-0.358067	0.139111	0.561089	0.0111326
31	chr31_20860976	20860976	0	T	C	0.044	-0.358067	0.139111	0.561089	0.0111326
10	chr10_23945370	23945370	0	T	C	0.372	-0.141062	0.0548046	0.174268	0.0111344
10	chr10_24027787	24027787	0	G	A	0.372	-0.141062	0.0548046	0.174268	0.0111344
13	chr13_32580697	32580697	0	C	T	0.412	0.134338	0.0522056	0.265896	0.0111545
36	chr36_28354354	28354354	0	C	T	0.018	-0.526192	0.204555	0.526614	0.0111815
16	chr16_24032547	24032547	0	G	A	0.073	-0.291517	0.113333	0.367497	0.0111863
18	chr18_54561246	54561246	0	G	A	0.398	-0.145715	0.0566587	0.392345	0.0111991
17	chr17_50873627	50873627	0	A	G	0.464	0.141941	0.0551925	0.34663	0.0112009
7	chr7_46336361	46336361	0	T	C	0.201	0.192249	0.0747682	0.440469	0.0112153
17	chr17_37846799	37846799	2	A	G	0.426	0.150839	0.0586766	0.515597	0.0112335
22	chr22_41101717	41101717	1	G	T	0.265	0.163301	0.0635246	0.314537	0.0112336
17	chr17_37974671	37974671	0	G	T	0.427	0.145784	0.0567234	0.448255	0.0112518
17	chr17_37980906	37980906	0	C	A	0.427	0.145784	0.0567234	0.448255	0.0112518
17	chr17_37991106	37991106	0	T	C	0.427	0.145784	0.0567234	0.448255	0.0112518
17	chr17_51439582	51439582	0	A	G	0.478	-0.142862	0.0555981	0.37402	0.0112687
17	chr17_50979533	50979533	0	A	G	0.266	0.163442	0.0636103	0.303265	0.0112725
15	chr15_26976420	26976420	0	G	A	0.398	-0.166032	0.0646205	0.484098	0.0112751
15	chr15_26989500	26989500	0	A	G	0.398	-0.166032	0.0646205	0.484098	0.0112751
15	chr15_27014407	27014407	0	C	A	0.398	-0.166032	0.0646205	0.484098	0.0112751
15	chr15_27030802	27030802	0	T	C	0.398	-0.166032	0.0646205	0.484098	0.0112751
15	chr15_27040076	27040076	0	G	T	0.398	-0.166032	0.0646205	0.484098	0.0112751
15	chr15_27076738	27076738	0	C	A	0.398	-0.166032	0.0646205	0.484098	0.0112751
15	chr15_27087083	27087083	0	G	A	0.398	-0.166032	0.0646205	0.484098	0.0112751
15	chr15_27109036	27109036	0	G	A	0.398	-0.166032	0.0646205	0.484098	0.0112751
10	chr10_42201777	42201777	4	C	T	0.444	-0.154062	0.0599692	0.178902	0.0112852
5	chr5_6091718	6091718	0	G	A	0.179	0.189691	0.0738391	0.45802	0.0112864
22	chr22_35511138	35511138	5	T	G	0.045	-0.355435	0.138362	0.525212	0.0112893
10	chr10_23075440	23075440	0	A	G	0.387	-0.142308	0.0554132	0.259691	0.0113128
11	chr11_43690075	43690075	2	T	C	0.296	0.153526	0.0597837	0.488855	0.0113157
33	chr33_22812751	22812751	0	T	C	0.015	-0.608479	0.23701	0.308852	0.0113378
33	chr33_22843035	22843035	0	C	A	0.015	-0.608479	0.23701	0.308852	0.0113378
33	chr33_22864007	22864007	0	G	A	0.015	-0.608479	0.23701	0.308852	0.0113378
29	chr29_22007123	22007123	0	A	G	0.427	-0.14564	0.0567401	0.557379	0.0113541
10	chr10_52151712	52151712	1	T	C	0.092	-0.236531	0.0921571	0.321969	0.0113601
28	chr28_3538783	3538783	1	G	A	0.154	-0.19783	0.0770956	0.532862	0.0113777
38	chr38_15317211	15317211	1	T	C	0.051	0.323309	0.126019	0.452411	0.0113926
9	chr9_14330519	14330519	3	A	G	0.377	-0.151539	0.0590697	0.299749	0.0113969
13	chr13_14771260	14771260	0	G	A	0.401	-0.146513	0.0571124	0.226436	0.0113992
13	chr13_14786201	14786201	0	T	C	0.401	-0.146513	0.0571124	0.226436	0.0113992
13	chr13_14786518	14786518	0	A	G	0.401	-0.146513	0.0571124	0.226436	0.0113992
13	chr13_14794304	14794304	0	T	C	0.401	-0.146513	0.0571124	0.226436	0.0113992
13	chr13_14850444	14850444	0	C	T	0.401	-0.146513	0.0571124	0.226436	0.0113992
13	chr13_14877487	14877487	0	C	T	0.401	-0.146513	0.0571124	0.226436	0.0113992
13	chr13_14896724	14896724	0	A	G	0.401	-0.146513	0.0571124	0.226436	0.0113992
20	chr20_16966589	16966589	3	G	A	0.052	0.32945	0.128432	0.364154	0.0114046
22	chr22_60183574	60183574	0	C	T	0.442	-0.146247	0.0570147	0.602808	0.0114078
17	chr17_59025738	59025738	0	G	A	0.493	0.142729	0.0556518	0.314112	0.0114206
1	chr1_119670356	119670356	2	G	A	0.47	-0.140341	0.0547284	0.488883	0.0114318
23	chr23_16732372	16732372	0	G	T	0.464	-0.141577	0.0552109	0.650087	0.0114324
28	chr28_1983500	1983500	0	C	T	0.117	-0.216645	0.084492	0.517809	0.0114387
6	chr6_11044519	11044519	3	C	G	0.146	-0.208984	0.0815069	0.340887	0.0114416
32	chr32_24888119	24888119	0	T	G	0.08	-0.264183	0.103037	0.375287	0.0114428
21	chr21_34732747	34732747	1	A	G	0.11	-0.230599	0.0899616	0.176904	0.0114635
30	chr30_23284310	23284310	0	A	G	0.255	-0.159545	0.0622495	0.333979	0.0114734
4	chr4_8845936	8845936	0	T	G	0.259	0.162272	0.0633165	0.4342	0.0114769
4	chr4_8970080	8970080	0	A	G	0.259	0.162272	0.0633165	0.4342	0.0114769
4	chr4_9125287	9125287	0	C	T	0.259	0.162272	0.0633165	0.4342	0.0114769
4	chr4_9173996	9173996	0	A	C	0.259	0.162272	0.0633165	0.4342	0.0114769
4	chr4_9621761	9621761	0	A	G	0.259	0.162272	0.0633165	0.4342	0.0114769
6	chr6_10120243	10120243	1	C	G	0.125	-0.229805	0.0896855	0.292427	0.0114936
27	chr27_1103409	1103409	0	T	A	0.015	-0.612306	0.239067	0.278567	0.0115287
27	chr27_1106552	1106552	0	T	C	0.015	-0.612306	0.239067	0.278567	0.0115287
27	chr27_1127624	1127624	0	G	C	0.015	-0.612306	0.239067	0.278567	0.0115287
38	chr38_15644878	15644878	0	A	C	0.051	0.32347	0.126313	0.436872	0.0115405
31	chr31_21257843	21257843	1	C	T	0.044	-0.356307	0.139178	0.561058	0.0115652
39	chrX_41552342	41552342	0	G	A	0.314	-0.122629	0.0479007	0.417594	0.0115656
39	chrX_41582984	41582984	0	C	T	0.314	-0.122629	0.0479007	0.417594	0.0115656
39	chrX_41589566	41589566	0	G	A	0.314	-0.122629	0.0479007	0.417594	0.0115656
39	chrX_41618504	41618504	0	A	T	0.314	-0.122629	0.0479007	0.417594	0.0115656
39	chrX_41624753	41624753	0	C	A	0.314	-0.122629	0.0479007	0.417594	0.0115656
18	chr18_55680035	55680035	3	T	C	0.392	-0.136337	0.0532666	0.496699	0.0115829
1	chr1_119682571	119682571	1	C	T	0.485	-0.137458	0.0537206	0.517867	0.0116071
17	chr17_39590291	39590291	0	G	C	0.423	0.15347	0.0599787	0.589107	0.011608
39	chrX_123067102	123067102	0	G	A	0.102	-0.188301	0.0735934	0.362092	0.0116102
22	chr22_39412284	39412284	0	C	A	0.31	0.17651	0.0689864	0.313321	0.0116116
15	chr15_24846990	24846990	3	T	C	0.056	-0.324706	0.126999	0.43591	0.0116712
17	chr17_50554604	50554604	2	T	C	0.419	0.145614	0.0569552	0.315979	0.0116751
4	chr4_3224067	3224067	1	A	G	0.206	0.171387	0.0670442	0.451449	0.0116848
7	chr7_9939690	9939690	0	C	T	0.044	-0.356739	0.139552	0.383319	0.0116852
7	chr7_10203945	10203945	0	C	T	0.044	-0.356739	0.139552	0.383319	0.0116852
10	chr10_27345234	27345234	1	A	G	0.265	-0.158526	0.0620332	0.279699	0.0117112
30	chr30_20725830	20725830	1	A	G	0.188	-0.183404	0.071777	0.463273	0.0117211
20	chr20_54860049	54860049	0	A	G	0.318	-0.147873	0.057889	0.369246	0.0117458
13	chr13_31423676	31423676	0	T	C	0.434	0.132021	0.0516839	0.276109	0.0117471
14	chr14_14950913	14950913	1	T	C	0.438	-0.15285	0.0598478	0.367147	0.0117603
1	chr1_119535908	119535908	0	A	G	0.04	-0.377727	0.147898	0.257203	0.0117606
9	chr9_40767867	40767867	0	T	C	0.412	-0.146923	0.0575308	0.494435	0.0117653
7	chr7_12268591	12268591	2	C	T	0.352	0.14757	0.0577851	0.214635	0.0117666
6	chr6_12732365	12732365	1	C	T	0.265	-0.158007	0.0618884	0.431742	0.0117887
23	chr23_18282812	18282812	0	G	A	0.456	-0.145918	0.057156	0.576144	0.0117928
13	chr13_33228172	33228172	1	C	A	0.441	0.131981	0.0517079	0.299986	0.0118103
1	chr1_119193059	119193059	0	T	C	0.449	-0.136539	0.0534977	0.490602	0.0118162
23	chr23_50772488	50772488	0	C	T	0.434	-0.142848	0.0559734	0.302992	0.0118215
10	chr10_37004220	37004220	0	G	A	0.38	-0.140358	0.0550075	0.173627	0.0118365
39	chrX_42203009	42203009	4	C	G	0.207	-0.144559	0.0566548	0.371302	0.0118378
9	chr9_39844965	39844965	2	C	T	0.381	-0.147134	0.0576808	0.577306	0.0118619
15	chr15_63887465	63887465	1	C	T	0.176	-0.18412	0.0721941	0.320932	0.0118778
10	chr10_27774851	27774851	0	C	T	0.277	-0.152869	0.0599413	0.254732	0.0118788
39	chrX_42420258	42420258	0	C	G	0.201	-0.144127	0.0565533	0.368862	0.0119374
39	chrX_43231287	43231287	0	A	G	0.201	-0.144127	0.0565533	0.368862	0.0119374
39	chrX_43263920	43263920	0	C	T	0.201	-0.144127	0.0565533	0.368862	0.0119374
39	chrX_43341211	43341211	0	C	T	0.201	-0.144127	0.0565533	0.368862	0.0119374
39	chrX_43426466	43426466	0	G	A	0.201	-0.144127	0.0565533	0.368862	0.0119374
39	chrX_43472258	43472258	0	T	C	0.201	-0.144127	0.0565533	0.368862	0.0119374
39	chrX_43550233	43550233	0	G	A	0.201	-0.144127	0.0565533	0.368862	0.0119374
39	chrX_43586422	43586422	0	G	A	0.201	-0.144127	0.0565533	0.368862	0.0119374
39	chrX_43820164	43820164	0	A	G	0.201	-0.144127	0.0565533	0.368862	0.0119374
39	chrX_46710296	46710296	0	C	T	0.201	-0.144127	0.0565533	0.368862	0.0119374
39	chrX_47810535	47810535	0	A	G	0.201	-0.144127	0.0565533	0.368862	0.0119374
39	chrX_51938955	51938955	0	C	A	0.201	-0.144127	0.0565533	0.368862	0.0119374
39	chrX_51967352	51967352	0	T	C	0.201	-0.144127	0.0565533	0.368862	0.0119374
39	chrX_53432005	53432005	0	C	T	0.201	-0.144127	0.0565533	0.368862	0.0119374
39	chrX_53478838	53478838	0	A	C	0.201	-0.144127	0.0565533	0.368862	0.0119374
39	chrX_53627370	53627370	0	C	A	0.201	-0.144127	0.0565533	0.368862	0.0119374
39	chrX_53666115	53666115	0	C	T	0.201	-0.144127	0.0565533	0.368862	0.0119374
9	chr9_56107670	56107670	0	G	C	0.128	-0.208604	0.0818563	0.656322	0.0119404
9	chr9_56129010	56129010	0	C	T	0.128	-0.208604	0.0818563	0.656322	0.0119404
9	chr9_56693397	56693397	0	C	T	0.128	-0.208604	0.0818563	0.656322	0.0119404
10	chr10_20246824	20246824	0	A	G	0.493	0.13634	0.0535012	0.355231	0.0119425
15	chr15_27772718	27772718	2	C	A	0.389	-0.164512	0.0645566	0.513007	0.0119433
9	chr9_31790989	31790989	0	A	G	0.489	-0.143916	0.0564748	0.475396	0.0119433
9	chr9_31857316	31857316	0	A	G	0.489	-0.143916	0.0564748	0.475396	0.0119433
10	chr10_25492310	25492310	0	G	A	0.292	-0.152831	0.0599905	0.203679	0.0119675
10	chr10_25551311	25551311	0	A	G	0.292	-0.152831	0.0599905	0.203679	0.0119675
15	chr15_32553265	32553265	1	G	A	0.471	0.146628	0.0575559	0.440363	0.0119681
15	chr15_32558886	32558886	1	G	C	0.471	0.146628	0.0575559	0.440363	0.0119681
22	chr22_60544141	60544141	0	A	G	0.23	-0.167389	0.0657072	0.314315	0.0119703
4	chr4_4524056	4524056	1	A	C	0.206	0.170612	0.0669736	0.445239	0.0119719
4	chr4_4558129	4558129	1	G	A	0.206	0.170612	0.0669736	0.445239	0.0119719
20	chr20_13542372	13542372	0	C	A	0.215	-0.171448	0.0673107	0.511427	0.0119833
20	chr20_13663212	13663212	0	T	C	0.215	-0.171448	0.0673107	0.511427	0.0119833
20	chr20_13810533	13810533	0	G	A	0.215	-0.171448	0.0673107	0.511427	0.0119833
12	chr12_832080	832080	0	A	C	0.175	-0.17894	0.0702527	0.230015	0.0119836
12	chr12_1086193	1086193	0	C	T	0.175	-0.17894	0.0702527	0.230015	0.0119836
35	chr35_21477004	21477004	3	G	A	0.175	0.187888	0.0737731	0.397643	0.0119923
30	chr30_20979897	20979897	1	T	G	0.294	-0.160589	0.0630561	0.452407	0.0119947
31	chr31_21297748	21297748	2	A	G	0.044	-0.354811	0.139334	0.562128	0.0120036
37	chr37_29003999	29003999	2	T	C	0.048	0.339454	0.133336	0.450597	0.0120242
10	chr10_19665348	19665348	0	T	C	0.423	-0.13704	0.0538392	0.273767	0.0120407
10	chr10_19711702	19711702	0	G	A	0.423	-0.13704	0.0538392	0.273767	0.0120407
10	chr10_19726616	19726616	0	C	T	0.423	-0.13704	0.0538392	0.273767	0.0120407
10	chr10_19976537	19976537	0	T	C	0.423	-0.13704	0.0538392	0.273767	0.0120407
10	chr10_19981601	19981601	0	T	C	0.423	-0.13704	0.0538392	0.273767	0.0120407
4	chr4_8774309	8774309	1	A	G	0.261	0.161648	0.0635133	0.406381	0.0120488
28	chr28_1908722	1908722	1	T	C	0.118	-0.214949	0.0845211	0.518306	0.0121137
37	chr37_1274755	1274755	0	A	G	0.197	0.174943	0.0687919	0.396811	0.0121161
37	chr37_1295416	1295416	0	G	A	0.197	0.174943	0.0687919	0.396811	0.0121161
37	chr37_1302197	1302197	0	A	G	0.197	0.174943	0.0687919	0.396811	0.0121161
37	chr37_1364851	1364851	0	G	A	0.197	0.174943	0.0687919	0.396811	0.0121161
39	chrX_32470932	32470932	1	C	G	0.426	-0.118881	0.0467478	0.400745	0.0121177
4	chr4_4925592	4925592	1	A	G	0.206	0.169988	0.0668692	0.44526	0.0121484
33	chr33_22559951	22559951	0	C	T	0.069	0.270373	0.106361	0.445151	0.0121504
39	chrX_3259135	3259135	0	A	G	0.109	-0.22945	0.0903058	0.202623	0.0121907
4	chr4_83990941	83990941	1	T	C	0.452	-0.14489	0.0570432	0.26473	0.0122176
16	chr16_54305300	54305300	0	G	T	0.482	0.144333	0.056836	0.560806	0.0122357
16	chr16_50449652	50449652	0	C	A	0.339	0.142628	0.0561653	0.356663	0.0122365
39	chrX_18110415	18110415	0	C	T	0.416	-0.113763	0.044812	0.561093	0.0122624
30	chr30_34422847	34422847	0	A	C	0.175	0.189112	0.074493	0.348461	0.0122629
6	chr6_76476852	76476852	0	G	A	0.226	0.15908	0.0626655	0.406288	0.0122659
30	chr30_36107193	36107193	2	A	G	0.293	-0.141901	0.0558987	0.378051	0.0122668
27	chr27_6853306	6853306	0	A	G	0.23	-0.170031	0.0669839	0.245262	0.0122717
9	chr9_26855514	26855514	1	C	T	0.324	0.14401	0.0567439	0.303542	0.012288
26	chr26_37199942	37199942	0	T	C	0.066	-0.279535	0.110156	0.517344	0.0122972
26	chr26_37512912	37512912	0	A	G	0.066	-0.279535	0.110156	0.517344	0.0122972
2	chr2_30429457	30429457	0	A	G	0.387	-0.154917	0.0610509	0.435965	0.0123014
2	chr2_30515211	30515211	0	C	G	0.387	-0.154917	0.0610509	0.435965	0.0123014
30	chr30_35784984	35784984	0	G	A	0.328	-0.136978	0.0539862	0.339561	0.0123086
4	chr4_57149793	57149793	0	T	G	0.12	-0.223298	0.0880205	0.34505	0.0123219
4	chr4_57170910	57170910	0	T	C	0.12	-0.223298	0.0880205	0.34505	0.0123219
4	chr4_57174280	57174280	0	T	C	0.12	-0.223298	0.0880205	0.34505	0.0123219
4	chr4_57195036	57195036	0	T	C	0.12	-0.223298	0.0880205	0.34505	0.0123219
4	chr4_57213261	57213261	0	T	C	0.12	-0.223298	0.0880205	0.34505	0.0123219
4	chr4_57234357	57234357	0	A	G	0.12	-0.223298	0.0880205	0.34505	0.0123219
4	chr4_57234918	57234918	0	T	C	0.12	-0.223298	0.0880205	0.34505	0.0123219
4	chr4_57242345	57242345	0	A	G	0.12	-0.223298	0.0880205	0.34505	0.0123219
13	chr13_33742938	33742938	0	C	T	0.175	-0.187119	0.0737761	0.35938	0.0123412
13	chr13_33763649	33763649	0	C	T	0.175	-0.187119	0.0737761	0.35938	0.0123412
13	chr13_33776470	33776470	0	A	G	0.175	-0.187119	0.0737761	0.35938	0.0123412
30	chr30_12625571	12625571	0	A	C	0.405	-0.149762	0.0590488	0.26671	0.0123434
14	chr14_49916050	49916050	0	G	A	0.434	0.137839	0.0543678	0.296712	0.0123749
3	chr3_3549040	3549040	0	C	T	0.328	-0.152903	0.0603211	0.4184	0.0123918
19	chr19_31784244	31784244	1	A	G	0.46	-0.147063	0.0580211	0.537912	0.0123973
8	chr8_36262584	36262584	0	C	T	0.084	-0.244026	0.0963266	0.420488	0.0124424
17	chr17_51170933	51170933	1	G	T	0.452	0.142923	0.0564244	0.306273	0.0124533
6	chr6_10986412	10986412	0	A	G	0.142	-0.205935	0.081309	0.338368	0.0124618
6	chr6_11025217	11025217	0	G	C	0.142	-0.205935	0.081309	0.338368	0.0124618
6	chr6_11225933	11225933	0	T	C	0.142	-0.205935	0.081309	0.338368	0.0124618
39	chrX_43042728	43042728	5	T	G	0.208	-0.143642	0.0567158	0.381806	0.0124645
30	chr30_19398179	19398179	0	C	T	0.102	-0.236607	0.093456	0.561249	0.0124954
30	chr30_19434277	19434277	0	A	G	0.102	-0.236607	0.093456	0.561249	0.0124954
30	chr30_19440785	19440785	0	C	A	0.102	-0.236607	0.093456	0.561249	0.0124954
30	chr30_19461070	19461070	0	A	C	0.102	-0.236607	0.093456	0.561249	0.0124954
30	chr30_19474862	19474862	0	G	A	0.102	-0.236607	0.093456	0.561249	0.0124954
18	chr18_51858973	51858973	5	C	T	0.167	0.19583	0.0773553	0.465671	0.0125017
26	chr26_12009662	12009662	1	C	A	0.493	0.139857	0.055255	0.227896	0.0125167
10	chr10_34469766	34469766	1	G	C	0.441	-0.136358	0.0538904	0.122678	0.0125453
31	chr31_15299470	15299470	5	A	G	0.098	-0.249057	0.0984536	0.418997	0.0125658
13	chr13_14987628	14987628	1	C	G	0.412	-0.144826	0.0572549	0.224765	0.012572
30	chr30_22849464	22849464	0	G	T	0.051	-0.285149	0.112737	0.604051	0.0125781
30	chr30_22864787	22864787	0	T	C	0.051	-0.285149	0.112737	0.604051	0.0125781
30	chr30_23072152	23072152	0	G	C	0.051	-0.285149	0.112737	0.604051	0.0125781
30	chr30_23072343	23072343	0	C	T	0.051	-0.285149	0.112737	0.604051	0.0125781
30	chr30_23412065	23412065	0	C	T	0.051	-0.285149	0.112737	0.604051	0.0125781
14	chr14_32048955	32048955	3	A	G	0.09	-0.246078	0.0972955	0.416561	0.0125831
30	chr30_35124505	35124505	2	G	A	0.152	-0.181585	0.0718038	0.26253	0.0125922
7	chr7_8854229	8854229	0	G	A	0.409	0.1355	0.0535861	0.285109	0.0126012
10	chr10_52207614	52207614	0	T	A	0.088	-0.22734	0.0899242	0.26892	0.0126188
10	chr10_52290627	52290627	0	C	T	0.088	-0.22734	0.0899242	0.26892	0.0126188
10	chr10_52329558	52329558	0	G	A	0.088	-0.22734	0.0899242	0.26892	0.0126188
1	chr1_17186610	17186610	0	G	A	0.318	-0.154936	0.0612866	0.365112	0.0126217
13	chr13_39721133	39721133	0	T	C	0.354	0.145237	0.0574876	0.282931	0.0126782
30	chr30_11459393	11459393	0	C	T	0.266	-0.169666	0.0671604	0.320816	0.0126824
14	chr14_49954175	49954175	0	G	A	0.434	0.137549	0.0544487	0.292038	0.0126847
12	chr12_36523475	36523475	0	C	T	0.383	-0.14982	0.0593089	0.327609	0.0126888
19	chr19_32261541	32261541	0	G	A	0.401	0.137835	0.0545676	0.345531	0.0126942
30	chr30_36149350	36149350	0	C	A	0.139	-0.188067	0.0744749	0.522199	0.0127182
30	chr30_4619322	4619322	0	T	C	0.266	-0.16115	0.0638282	0.411595	0.0127356
13	chr13_29320555	29320555	1	G	T	0.342	0.142124	0.0563105	0.232802	0.0127633
13	chr13_15165429	15165429	0	G	A	0.405	-0.147871	0.0585958	0.226339	0.0127759
13	chr13_31213360	31213360	0	T	G	0.412	0.130474	0.0517078	0.265429	0.0127856
13	chr13_31326096	31326096	0	A	T	0.412	0.130474	0.0517078	0.265429	0.0127856
13	chr13_31595027	31595027	0	A	C	0.412	0.130474	0.0517078	0.265429	0.0127856
13	chr13_31678669	31678669	0	C	T	0.412	0.130474	0.0517078	0.265429	0.0127856
4	chr4_2919679	2919679	0	G	A	0.204	0.169291	0.0670986	0.454402	0.0127956
4	chr4_3160373	3160373	0	G	A	0.204	0.169291	0.0670986	0.454402	0.0127956
4	chr4_3172485	3172485	0	G	A	0.204	0.169291	0.0670986	0.454402	0.0127956
4	chr4_3259832	3259832	0	G	A	0.204	0.169291	0.0670986	0.454402	0.0127956
4	chr4_3293805	3293805	0	A	C	0.204	0.169291	0.0670986	0.454402	0.0127956
4	chr4_3317355	3317355	0	A	G	0.204	0.169291	0.0670986	0.454402	0.0127956
4	chr4_3329398	3329398	0	G	A	0.204	0.169291	0.0670986	0.454402	0.0127956
4	chr4_3359725	3359725	0	G	A	0.204	0.169291	0.0670986	0.454402	0.0127956
4	chr4_4651769	4651769	0	T	G	0.204	0.169291	0.0670986	0.454402	0.0127956
13	chr13_40468797	40468797	1	T	G	0.335	0.14566	0.0577387	0.249053	0.0128047
14	chr14_14521466	14521466	3	T	C	0.466	-0.154644	0.0613019	0.379399	0.0128075
10	chr10_9349786	9349786	0	T	C	0.237	-0.17443	0.069155	0.21805	0.0128203
12	chr12_68069656	68069656	0	A	G	0.011	-0.66712	0.264599	0.45835	0.0128566
12	chr12_68173696	68173696	0	C	A	0.011	-0.66712	0.264599	0.45835	0.0128566
12	chr12_68306914	68306914	0	G	A	0.011	-0.66712	0.264599	0.45835	0.0128566
16	chr16_24347590	24347590	0	C	T	0.139	-0.204977	0.0813027	0.393929	0.0128599
19	chr19_33574601	33574601	0	T	G	0.489	0.143583	0.0569655	0.483835	0.012882
13	chr13_63097449	63097449	0	T	C	0.015	-0.586163	0.232629	0.278361	0.0129096
13	chr13_63108416	63108416	0	G	A	0.015	-0.586163	0.232629	0.278361	0.0129096
13	chr13_63113062	63113062	0	C	A	0.015	-0.586163	0.232629	0.278361	0.0129096
13	chr13_63115453	63115453	0	T	C	0.015	-0.586163	0.232629	0.278361	0.0129096
9	chr9_40718946	40718946	2	G	A	0.415	-0.145786	0.0578674	0.496597	0.0129247
30	chr30_19483633	19483633	5	A	G	0.106	-0.236754	0.0939921	0.566771	0.0129401
7	chr7_46262133	46262133	0	G	A	0.19	0.189574	0.0752678	0.539606	0.0129473
39	chrX_53532102	53532102	1	T	C	0.202	-0.142571	0.0566067	0.370202	0.0129483
1	chr1_17128451	17128451	0	G	T	0.354	-0.147231	0.0584704	0.3437	0.0129689
17	chr17_51421307	51421307	0	C	T	0.482	-0.141243	0.0560942	0.381293	0.0129719
6	chr6_65447904	65447904	0	T	C	0.12	-0.224416	0.0891275	0.32201	0.0129734
11	chr11_72665943	72665943	1	C	T	0.342	-0.147406	0.0585684	0.565259	0.0130122
21	chr21_34769504	34769504	3	A	G	0.112	-0.225682	0.0896747	0.194171	0.0130173
16	chr16_51119246	51119246	0	C	T	0.208	0.172897	0.0687039	0.348369	0.0130215
16	chr16_51190984	51190984	0	G	A	0.208	0.172897	0.0687039	0.348369	0.0130215
16	chr16_51213201	51213201	0	G	A	0.208	0.172897	0.0687039	0.348369	0.0130215
28	chr28_21321394	21321394	1	T	C	0.316	-0.147561	0.0586387	0.332155	0.0130251
28	chr28_40588771	40588771	0	C	T	0.212	0.168746	0.0670951	0.487904	0.0130753
20	chr20_55752616	55752616	0	A	G	0.401	-0.138975	0.0552792	0.516553	0.01311
30	chr30_7439939	7439939	2	A	G	0.226	-0.176808	0.0703285	0.397494	0.0131106
17	chr17_41443157	41443157	1	G	A	0.39	0.153616	0.0611137	0.52995	0.0131257
13	chr13_33440239	33440239	0	A	G	0.42	0.127493	0.0507375	0.309094	0.0131549
19	chr19_31819530	31819530	1	T	C	0.46	-0.1464	0.0582619	0.535468	0.013155
23	chr23_48514064	48514064	1	T	C	0.423	-0.142696	0.0567998	0.432322	0.0131734
1	chr1_29239759	29239759	2	A	C	0.067	-0.298395	0.118781	0.366518	0.0131778
9	chr9_34594995	34594995	0	G	A	0.288	-0.155139	0.0617615	0.284939	0.0131864
33	chr33_2803236	2803236	1	C	G	0.305	-0.162539	0.0647112	0.440034	0.0131913
21	chr21_36014677	36014677	2	T	C	0.119	-0.213643	0.0850573	0.18922	0.0131916
30	chr30_19355035	19355035	1	C	T	0.103	-0.235042	0.0935774	0.562009	0.0131921
12	chr12_33128520	33128520	0	T	G	0.372	-0.147291	0.0586485	0.373913	0.0132037
12	chr12_1694244	1694244	0	T	C	0.449	-0.134519	0.0535785	0.435174	0.0132294
1	chr1_119264039	119264039	0	A	G	0.467	-0.136118	0.0542167	0.454352	0.013232
15	chr15_27016144	27016144	1	A	C	0.401	-0.163069	0.0649612	0.481014	0.0132453
29	chr29_35274277	35274277	1	C	T	0.018	-0.533237	0.212431	0.475437	0.0132484
18	chr18_55057081	55057081	0	G	A	0.328	-0.142303	0.0566949	0.421363	0.0132549
35	chr35_21517921	21517921	0	T	G	0.172	0.190083	0.0757489	0.370722	0.0132766
35	chr35_21525584	21525584	0	T	C	0.172	0.190083	0.0757489	0.370722	0.0132766
10	chr10_24078982	24078982	1	T	C	0.375	-0.138202	0.0550758	0.179915	0.0132795
14	chr14_29896358	29896358	1	T	C	0.324	0.151064	0.0602077	0.449364	0.0132886
14	chr14_30597206	30597206	0	G	A	0.449	-0.146893	0.0585494	0.331327	0.0132948
10	chr10_34829488	34829488	0	G	A	0.281	-0.151467	0.0603728	0.268147	0.0132953
17	chr17_38079397	38079397	1	A	G	0.452	0.143886	0.0573576	0.479044	0.0133054
18	chr18_53859204	53859204	1	T	C	0.228	-0.169244	0.0674728	0.468319	0.0133145
23	chr23_20093767	20093767	0	C	T	0.489	-0.146229	0.0582997	0.528152	0.013318
23	chr23_20094655	20094655	0	A	G	0.489	-0.146229	0.0582997	0.528152	0.013318
14	chr14_49996723	49996723	0	T	C	0.42	0.137539	0.0548462	0.301678	0.0133362
34	chr34_20820486	20820486	3	T	C	0.246	-0.170941	0.0681773	0.418139	0.0133512
23	chr23_48506877	48506877	2	C	A	0.407	-0.14451	0.0576431	0.41833	0.0133633
17	chr17_51433307	51433307	1	G	A	0.404	0.140115	0.055911	0.333904	0.013397
38	chr38_15649815	15649815	1	G	A	0.099	0.235563	0.0940115	0.523338	0.01341
14	chr14_50031097	50031097	2	C	A	0.415	0.140188	0.0559577	0.315354	0.0134256
14	chr14_32269037	32269037	0	C	A	0.088	-0.243424	0.0971889	0.415228	0.0134472
17	chr17_59060605	59060605	0	A	G	0.489	0.140396	0.0560632	0.320641	0.0134617
10	chr10_29884185	29884185	0	G	C	0.358	-0.146385	0.0584573	0.133519	0.0134657
5	chr5_21291845	21291845	0	G	A	0.077	0.272944	0.108999	0.319217	0.0134677
5	chr5_21309552	21309552	0	A	C	0.077	0.272944	0.108999	0.319217	0.0134677
21	chr21_35211376	35211376	0	G	A	0.464	0.138518	0.0553183	0.248361	0.0134702
13	chr13_27430595	27430595	1	T	C	0.335	-0.148527	0.0593173	0.257163	0.0134728
18	chr18_55336329	55336329	0	C	T	0.241	-0.157487	0.0628977	0.214168	0.013476
5	chr5_58089944	58089944	0	T	C	0.066	-0.273315	0.109185	0.498911	0.0134987
5	chr5_58100065	58100065	0	A	G	0.066	-0.273315	0.109185	0.498911	0.0134987
5	chr5_58115238	58115238	0	G	A	0.066	-0.273315	0.109185	0.498911	0.0134987
20	chr20_16810520	16810520	3	A	G	0.108	0.243679	0.0973548	0.310264	0.013507
26	chr26_13238031	13238031	0	G	A	0.496	0.143816	0.0574613	0.364055	0.0135133
19	chr19_4607335	4607335	3	G	A	0.388	0.144341	0.0576866	0.369955	0.0135381
13	chr13_39690778	39690778	1	T	C	0.353	0.143884	0.0575078	0.28385	0.0135437
14	chr14_31011067	31011067	0	T	C	0.42	-0.148168	0.059227	0.370926	0.013555
34	chr34_30539962	30539962	1	A	C	0.092	-0.225497	0.0901825	0.252324	0.0136004
30	chr30_13677033	13677033	1	C	T	0.272	-0.161198	0.0644807	0.277004	0.0136189
37	chr37_1404335	1404335	0	G	A	0.193	0.176926	0.0707784	0.398202	0.0136275
37	chr37_1418789	1418789	0	C	T	0.193	0.176926	0.0707784	0.398202	0.0136275
13	chr13_39645723	39645723	2	T	C	0.304	0.149617	0.0598637	0.23987	0.0136428
16	chr16_51150285	51150285	1	A	G	0.21	0.168914	0.0675907	0.363167	0.0136512
26	chr26_36929795	36929795	1	A	C	0.066	-0.275627	0.1103	0.512484	0.013658
26	chr26_37237914	37237914	1	C	T	0.066	-0.275627	0.1103	0.512484	0.013658
39	chrX_3995092	3995092	0	T	C	0.058	-0.308756	0.123559	0.282612	0.0136591
39	chrX_4006924	4006924	0	A	G	0.058	-0.308756	0.123559	0.282612	0.0136591
17	chr17_47680836	47680836	0	T	C	0.215	0.175747	0.0704016	0.296172	0.0137518
17	chr17_39295649	39295649	0	G	C	0.449	-0.139215	0.0557685	0.460007	0.0137535
34	chr34_28825484	28825484	0	G	A	0.259	0.164076	0.0657526	0.34327	0.0137887
10	chr10_25765077	25765077	1	A	G	0.294	-0.149917	0.0600865	0.206525	0.0138006
6	chr6_12424698	12424698	0	A	G	0.266	-0.154312	0.061856	0.426602	0.0138125
6	chr6_12587130	12587130	0	G	A	0.266	-0.154312	0.061856	0.426602	0.0138125
6	chr6_12595818	12595818	0	T	C	0.266	-0.154312	0.061856	0.426602	0.0138125
6	chr6_12648021	12648021	0	G	A	0.266	-0.154312	0.061856	0.426602	0.0138125
6	chr6_12715599	12715599	0	G	A	0.266	-0.154312	0.061856	0.426602	0.0138125
6	chr6_12742481	12742481	0	A	G	0.266	-0.154312	0.061856	0.426602	0.0138125
30	chr30_19381677	19381677	3	G	A	0.093	-0.242777	0.0973205	0.534128	0.0138159
14	chr14_30992958	30992958	0	C	T	0.361	0.146239	0.0586351	0.356996	0.0138368
30	chr30_35117542	35117542	6	G	A	0.164	-0.175144	0.0702486	0.239085	0.0138688
1	chr1_13805012	13805012	0	A	G	0.339	-0.137018	0.0549629	0.513743	0.0138791
23	chr23_18384751	18384751	0	T	C	0.266	-0.163098	0.0654341	0.70737	0.0138929
17	chr17_43889346	43889346	0	C	A	0.416	0.142215	0.0570576	0.469803	0.013895
9	chr9_41863420	41863420	1	A	G	0.349	0.152675	0.0612589	0.444277	0.0139023
13	chr13_14913242	14913242	1	C	T	0.404	-0.143464	0.0575735	0.227939	0.0139192
13	chr13_14926781	14926781	1	G	T	0.404	-0.143464	0.0575735	0.227939	0.0139192
13	chr13_14932402	14932402	1	T	C	0.404	-0.143464	0.0575735	0.227939	0.0139192
24	chr24_27445807	27445807	0	G	C	0.354	-0.149226	0.0598886	0.268263	0.0139238
39	chrX_41556709	41556709	2	T	C	0.319	-0.119803	0.0480888	0.421536	0.0139401
39	chrX_53689790	53689790	2	A	G	0.204	-0.14108	0.0566387	0.372323	0.0139553
9	chr9_40723760	40723760	0	C	A	0.416	-0.14404	0.0578544	0.497034	0.0139995
9	chr9_40738134	40738134	0	T	G	0.416	-0.14404	0.0578544	0.497034	0.0139995
23	chr23_51428816	51428816	2	A	C	0.481	-0.142233	0.0571352	0.330244	0.0140106
15	chr15_53436691	53436691	0	C	T	0.248	0.159664	0.0641513	0.465103	0.0140311
2	chr2_55530806	55530806	1	A	G	0.188	-0.186586	0.074969	0.326309	0.014032
9	chr9_51691549	51691549	0	C	T	0.084	0.263786	0.10599	0.622288	0.0140338
37	chr37_28506121	28506121	0	C	A	0.044	0.341931	0.137426	0.457773	0.0140597
37	chr37_28565737	28565737	0	C	T	0.044	0.341931	0.137426	0.457773	0.0140597
37	chr37_28568693	28568693	0	C	A	0.044	0.341931	0.137426	0.457773	0.0140597
37	chr37_28625580	28625580	0	C	T	0.044	0.341931	0.137426	0.457773	0.0140597
37	chr37_28665036	28665036	0	C	A	0.044	0.341931	0.137426	0.457773	0.0140597
37	chr37_28717767	28717767	0	G	A	0.044	0.341931	0.137426	0.457773	0.0140597
5	chr5_58057003	58057003	1	T	C	0.066	-0.271698	0.109206	0.499918	0.0140661
4	chr4_57182815	57182815	1	G	A	0.121	-0.219518	0.0882359	0.341832	0.0140694
24	chr24_27688871	27688871	0	T	C	0.321	-0.147799	0.059414	0.272135	0.0140782
30	chr30_11172036	11172036	1	C	T	0.268	-0.167691	0.067425	0.32434	0.0140987
32	chr32_6116606	6116606	3	A	G	0.011	-0.656034	0.263792	0.384134	0.0141041
20	chr20_54204792	54204792	3	A	C	0.295	-0.15157	0.0609541	0.420938	0.0141153
4	chr4_3376211	3376211	1	A	G	0.21	0.165936	0.0667314	0.442915	0.0141156
23	chr23_18186837	18186837	0	C	T	0.46	-0.145353	0.0584606	0.583462	0.0141266
20	chr20_20002432	20002432	0	A	G	0.08	0.249252	0.100257	0.442134	0.0141348
14	chr14_32050334	32050334	1	A	G	0.088	-0.242005	0.0973556	0.417822	0.0141476
28	chr28_19749675	19749675	0	A	G	0.343	-0.139382	0.0560836	0.335967	0.0141677
24	chr24_39537528	39537528	0	G	A	0.208	-0.168713	0.0678917	0.380047	0.0141762
18	chr18_51957221	51957221	3	T	C	0.198	0.176421	0.0709993	0.420762	0.0141838
19	chr19_15677153	15677153	1	C	G	0.294	0.156374	0.062942	0.357874	0.0142
6	chr6_16606181	16606181	0	T	G	0.088	-0.241358	0.0971676	0.399753	0.014218
12	chr12_36456390	36456390	3	C	T	0.384	-0.145995	0.0587958	0.334681	0.0142508
15	chr15_26700829	26700829	0	A	G	0.047	-0.336608	0.135566	0.431288	0.0142543
10	chr10_20221827	20221827	1	T	C	0.489	0.132959	0.0535492	0.352283	0.0142566
10	chr10_51946090	51946090	2	T	C	0.089	-0.223484	0.0900459	0.273786	0.0142963
8	chr8_21969879	21969879	1	T	C	0.279	0.162799	0.0655958	0.320744	0.0142974
17	chr17_50558612	50558612	1	A	G	0.415	0.140887	0.0567686	0.326087	0.0143004
34	chr34_30228415	30228415	0	A	C	0.263	0.156391	0.0630226	0.345032	0.014311
13	chr13_29922336	29922336	0	C	T	0.365	-0.139933	0.0563915	0.234396	0.0143125
13	chr13_30010793	30010793	0	T	C	0.365	-0.139933	0.0563915	0.234396	0.0143125
13	chr13_30024269	30024269	0	T	C	0.365	-0.139933	0.0563915	0.234396	0.0143125
17	chr17_50928720	50928720	0	T	C	0.263	0.158291	0.0637917	0.315955	0.0143159
11	chr11_74317353	74317353	1	T	G	0.199	-0.175698	0.0708076	0.591174	0.0143171
38	chr38_15526637	15526637	0	C	T	0.047	0.323059	0.130201	0.447649	0.0143211
38	chr38_15716073	15716073	0	C	T	0.047	0.323059	0.130201	0.447649	0.0143211
15	chr15_50849234	50849234	3	C	T	0.425	0.144685	0.0583134	0.233614	0.0143237
13	chr13_14794534	14794534	1	A	T	0.404	-0.142871	0.0575946	0.221906	0.0143443
20	chr20_55028553	55028553	2	A	G	0.333	-0.143035	0.0576714	0.379049	0.0143622
17	chr17_57358922	57358922	0	G	A	0.427	0.140679	0.0567233	0.262557	0.0143655
17	chr17_57371669	57371669	0	T	C	0.427	0.140679	0.0567233	0.262557	0.0143655
1	chr1_10984474	10984474	0	A	T	0.026	-0.424361	0.17113	0.442652	0.0143778
27	chr27_9201381	9201381	0	C	T	0.091	-0.24608	0.0992401	0.240567	0.0143824
20	chr20_54938663	54938663	0	C	G	0.321	-0.143753	0.057981	0.375138	0.0143955
34	chr34_39907912	39907912	0	C	T	0.15	-0.197987	0.0798606	0.528265	0.0144013
34	chr34_39915505	39915505	0	A	G	0.15	-0.197987	0.0798606	0.528265	0.0144013
34	chr34_39927655	39927655	0	T	C	0.15	-0.197987	0.0798606	0.528265	0.0144013
1	chr1_120152471	120152471	5	T	C	0.076	0.270796	0.10923	0.583632	0.0144023
39	chrX_612687	612687	3	T	G	0.209	0.165675	0.066829	0.340789	0.0144036
11	chr11_17270768	17270768	0	A	G	0.044	-0.329161	0.132778	0.390687	0.0144062
38	chr38_6698245	6698245	4	C	T	0.346	-0.142805	0.057614	0.288215	0.0144206
9	chr9_31117979	31117979	0	G	A	0.434	-0.13342	0.0538298	0.44497	0.0144247
23	chr23_48259160	48259160	0	G	T	0.102	-0.222972	0.0899688	0.528531	0.0144333
23	chr23_45149644	45149644	3	T	A	0.403	-0.134403	0.0542391	0.612204	0.0144474
30	chr30_14608902	14608902	0	T	C	0.325	-0.151306	0.061064	0.361026	0.014453
30	chr30_14629215	14629215	0	G	A	0.325	-0.151306	0.061064	0.361026	0.014453
30	chr30_14677629	14677629	0	A	C	0.325	-0.151306	0.061064	0.361026	0.014453
16	chr16_51226886	51226886	5	T	C	0.205	0.174065	0.070273	0.349782	0.0144855
20	chr20_15885020	15885020	0	A	G	0.427	-0.146869	0.0592983	0.600669	0.0144928
11	chr11_14993049	14993049	0	A	G	0.343	0.151758	0.0613044	0.306509	0.0145434
8	chr8_62984358	62984358	0	A	G	0.42	0.152646	0.0616843	0.4429	0.0145764
38	chr38_15466068	15466068	0	A	G	0.084	0.245729	0.0993354	0.52193	0.0146119
30	chr30_22830930	22830930	0	C	T	0.172	-0.179433	0.0725382	0.425782	0.0146155
17	chr17_50811844	50811844	0	A	G	0.482	0.135795	0.0549054	0.349456	0.0146303
15	chr15_27065354	27065354	2	A	G	0.404	-0.161915	0.0654748	0.492245	0.0146431
4	chr4_4577094	4577094	1	T	G	0.21	0.165163	0.066789	0.438717	0.0146439
12	chr12_65579357	65579357	0	A	G	0.106	-0.217398	0.0879165	0.247896	0.0146491
13	chr13_15005307	15005307	0	A	G	0.405	-0.142339	0.0575664	0.229404	0.0146556
29	chr29_35472026	35472026	0	T	C	0.314	0.148299	0.0599961	0.361774	0.0146874
39	chrX_67054726	67054726	0	G	A	0.339	-0.11714	0.0473976	0.361287	0.0147015
39	chrX_67101363	67101363	0	C	T	0.339	-0.11714	0.0473976	0.361287	0.0147015
39	chrX_67960526	67960526	0	A	T	0.339	-0.11714	0.0473976	0.361287	0.0147015
39	chrX_67973043	67973043	0	A	T	0.339	-0.11714	0.0473976	0.361287	0.0147015
12	chr12_5769474	5769474	0	C	T	0.274	-0.153087	0.0619601	0.392903	0.0147296
12	chr12_5799810	5799810	0	T	C	0.274	-0.153087	0.0619601	0.392903	0.0147296
28	chr28_21282657	21282657	0	C	A	0.08	-0.265974	0.10767	0.436593	0.0147474
28	chr28_21290639	21290639	0	A	G	0.08	-0.265974	0.10767	0.436593	0.0147474
11	chr11_43077731	43077731	0	G	A	0.296	0.147953	0.0598993	0.498654	0.0147574
11	chr11_43093742	43093742	0	A	T	0.296	0.147953	0.0598993	0.498654	0.0147574
11	chr11_43709118	43709118	0	C	T	0.296	0.147953	0.0598993	0.498654	0.0147574
23	chr23_20072233	20072233	0	T	C	0.493	-0.14564	0.0589974	0.538785	0.0148146
10	chr10_36392659	36392659	0	C	T	0.485	-0.137813	0.055849	0.201447	0.0148531
10	chr10_36415705	36415705	0	A	G	0.485	-0.137813	0.055849	0.201447	0.0148531
13	chr13_31196717	31196717	3	G	A	0.407	0.129672	0.0525615	0.264725	0.014875
5	chr5_6080281	6080281	2	G	A	0.17	0.190134	0.0770711	0.47737	0.0148773
[truncated: 105,104 more rows]
