# Supplementary material for: Multi-omics approach identifies germline regulatory variants associated with hematopoietic malignancies in retriever dog breeds
Source: PLoS Genet. 2021 May 13;17(5):e1009543. doi: 10.1371/journal.pgen.1009543 (PMC8118335; doi:10.1371/journal.pgen.1009543)
Supplement: S4 Table — (XLSX) [file pgen.1009543.s007.xlsx]

## Sheet: All_FCR_191107_177v132_95CR_gem
S4 Table. FCR GWAS with CFA5 lead SNP genotypes as a covariate, GEMMA output. 177 histiocytic sarcoma cases vs. 132 controls.
chr	rs	ps	n_miss	allele1	allele0	af	beta	se	logl_H1	l_remle	p_wald
9	chr9_14629278	14629278	0	G	A	0.403	-0.161081	0.0375365	-190.712	0.175982	2.38575e-05
26	chr26_38446978	38446978	0	G	A	0.17	0.206408	0.0499498	-191.176	0.333543	4.64082e-05
9	chr9_14540188	14540188	0	G	T	0.327	-0.164328	0.0398424	-191.286	0.190847	4.79342e-05
11	chr11_44848391	44848391	13	T	C	0.461	0.153622	0.0374951	-191.668	0.152689	5.36175e-05
10	chr10_18198833	18198833	3	T	C	0.279	-0.170783	0.041991	-192.397	0.10535	6.0601e-05
26	chr26_38505686	38505686	1	T	C	0.076	0.275413	0.0677317	-191.396	0.239677	6.0824e-05
19	chr19_52487724	52487724	1	A	G	0.131	-0.236914	0.0585507	-191.57	0.186494	6.59506e-05
19	chr19_52018680	52018680	0	A	G	0.358	-0.162018	0.0404162	-191.91	0.15878	7.67514e-05
11	chr11_44999447	44999447	0	G	A	0.445	0.148442	0.037046	-192.072	0.147583	7.72934e-05
2	chr2_30445145	30445145	0	C	T	0.4	-0.166182	0.0415818	-191.671	0.216585	8.06109e-05
2	chr2_30477157	30477157	0	C	T	0.4	-0.166182	0.0415818	-191.671	0.216585	8.06109e-05
11	chr11_44945048	44945048	0	C	T	0.417	-0.151984	0.0381183	-191.743	0.209279	8.36818e-05
9	chr9_53653761	53653761	0	A	G	0.32	0.170735	0.042969	-191.657	0.3026	8.84041e-05
2	chr2_30429457	30429457	0	A	G	0.396	-0.16454	0.0417424	-191.878	0.216448	0.00010028
2	chr2_30515211	30515211	0	C	G	0.396	-0.16454	0.0417424	-191.878	0.216448	0.00010028
23	chr23_10382199	10382199	0	C	G	0.147	0.214526	0.0544406	-191.809	0.288768	0.000100775
2	chr2_30416674	30416674	0	C	T	0.401	-0.163872	0.0417104	-191.916	0.219974	0.000105574
10	chr10_18243248	18243248	0	T	C	0.277	-0.164816	0.0419922	-192.913	0.106503	0.000107211
10	chr10_18314025	18314025	0	A	C	0.277	-0.164816	0.0419922	-192.913	0.106503	0.000107211
10	chr10_18619100	18619100	0	A	G	0.277	-0.165256	0.0421992	-192.879	0.109921	0.000111009
2	chr2_30464167	30464167	5	T	C	0.401	-0.163075	0.0418628	-192.034	0.221998	0.000120406
11	chr11_5395952	5395952	1	A	C	0.323	-0.157478	0.040441	-192.189	0.188568	0.000121098
23	chr23_50772488	50772488	0	C	T	0.482	-0.14839	0.0382715	-192.571	0.146605	0.000129297
11	chr11_44913224	44913224	1	G	A	0.458	0.143809	0.0371308	-192.404	0.165255	0.000131475
11	chr11_5633991	5633991	0	A	C	0.324	-0.156155	0.0404377	-192.306	0.188985	0.000137469
9	chr9_14679055	14679055	0	T	C	0.479	0.143187	0.0374233	-192.513	0.175782	0.000157801
11	chr11_1803176	1803176	0	A	G	0.468	0.146949	0.0385152	-192.261	0.245953	0.000164539
11	chr11_1848161	1848161	0	G	A	0.468	0.146949	0.0385152	-192.261	0.245953	0.000164539
39	chrX_2759997	2759997	0	A	G	0.343	0.163263	0.0429905	-192.853	0.143274	0.000176168
11	chr11_2162990	2162990	0	A	C	0.469	0.146191	0.0387661	-192.417	0.248085	0.000195062
11	chr11_2180268	2180268	0	C	G	0.469	0.146191	0.0387661	-192.417	0.248085	0.000195062
11	chr11_2211814	2211814	0	C	T	0.469	0.146191	0.0387661	-192.417	0.248085	0.000195062
11	chr11_2220215	2220215	0	C	T	0.469	0.146191	0.0387661	-192.417	0.248085	0.000195062
39	chrX_2993566	2993566	0	T	C	0.328	0.158406	0.0422223	-193.337	0.12061	0.000210068
11	chr11_2250951	2250951	0	G	A	0.472	0.145201	0.0388067	-192.521	0.248484	0.000218279
11	chr11_2259937	2259937	0	C	T	0.472	0.145201	0.0388067	-192.521	0.248484	0.000218279
11	chr11_2265896	2265896	0	C	T	0.472	0.145201	0.0388067	-192.521	0.248484	0.000218279
11	chr11_2274547	2274547	0	C	T	0.472	0.145201	0.0388067	-192.521	0.248484	0.000218279
11	chr11_2375565	2375565	0	G	A	0.472	0.145201	0.0388067	-192.521	0.248484	0.000218279
10	chr10_18067178	18067178	14	T	G	0.351	-0.13321	0.035818	-193.533	0.113816	0.000237799
26	chr26_11925082	11925082	0	G	A	0.463	0.143582	0.0386299	-193.345	0.129173	0.000239789
10	chr10_18811682	18811682	0	G	A	0.278	-0.155871	0.0420524	-193.526	0.116671	0.00024929
9	chr9_13731607	13731607	0	A	G	0.495	0.137832	0.03727	-192.99	0.172941	0.000257308
11	chr11_45387089	45387089	0	T	A	0.419	-0.140733	0.0381078	-192.813	0.211122	0.000262384
23	chr23_12234683	12234683	1	T	C	0.123	0.21572	0.0586573	-192.789	0.318605	0.00027801
11	chr11_2306568	2306568	1	G	A	0.471	0.143174	0.0389535	-192.757	0.248129	0.000280226
6	chr6_14734965	14734965	0	T	C	0.149	-0.201219	0.0548586	-192.788	0.238806	0.000288279
6	chr6_14737727	14737727	0	A	G	0.149	-0.201219	0.0548586	-192.788	0.238806	0.000288279
11	chr11_861321	861321	0	T	A	0.464	0.140785	0.0384235	-192.791	0.253915	0.000292541
11	chr11_1177541	1177541	0	C	T	0.464	0.140785	0.0384235	-192.791	0.253915	0.000292541
6	chr6_14914200	14914200	0	C	T	0.108	-0.229039	0.0625501	-192.829	0.225522	0.000295112
6	chr6_14968956	14968956	0	A	G	0.108	-0.229039	0.0625501	-192.829	0.225522	0.000295112
6	chr6_14980386	14980386	0	A	G	0.108	-0.229039	0.0625501	-192.829	0.225522	0.000295112
6	chr6_15271428	15271428	0	T	C	0.108	-0.229039	0.0625501	-192.829	0.225522	0.000295112
6	chr6_15287449	15287449	0	C	T	0.108	-0.229039	0.0625501	-192.829	0.225522	0.000295112
21	chr21_37632718	37632718	1	T	C	0.148	-0.20371	0.0556661	-192.956	0.203872	0.000297542
11	chr11_5738473	5738473	1	T	C	0.343	-0.146365	0.0401074	-193.025	0.197233	0.000309052
10	chr10_18848380	18848380	0	A	G	0.261	-0.158792	0.0435234	-193.242	0.153612	0.000310088
23	chr23_9803485	9803485	2	T	C	0.137	0.202919	0.0556304	-192.867	0.282281	0.000311022
11	chr11_1871910	1871910	4	G	A	0.469	0.142753	0.0391771	-192.883	0.24105	0.000315489
6	chr6_14942530	14942530	1	C	A	0.109	-0.227694	0.0625889	-192.909	0.226475	0.000322451
6	chr6_15044696	15044696	1	C	T	0.109	-0.227694	0.0625889	-192.909	0.226475	0.000322451
38	chr38_14438359	14438359	0	C	G	0.049	0.327971	0.0903776	-192.969	0.298573	0.000333455
21	chr21_37639757	37639757	3	T	C	0.149	-0.201906	0.0557146	-193.067	0.207079	0.000339646
11	chr11_404385	404385	0	C	T	0.468	0.138429	0.038406	-192.995	0.257252	0.000365178
23	chr23_9852942	9852942	0	A	G	0.134	0.201186	0.0559164	-193.039	0.287131	0.000373869
26	chr26_38265197	38265197	0	T	C	0.078	0.237615	0.0660498	-193.109	0.240448	0.00037451
11	chr11_5721150	5721150	0	C	T	0.333	-0.146195	0.0406531	-193.205	0.199047	0.000376381
4	chr4_86955745	86955745	0	C	T	0.243	0.160587	0.0446988	-193.304	0.180898	0.000381265
10	chr10_17048787	17048787	3	T	G	0.234	-0.16271	0.0452954	-193.458	0.151412	0.000381913
38	chr38_14434852	14434852	1	A	G	0.049	0.324246	0.0904161	-193.116	0.29693	0.000390498
1	chr1_118726698	118726698	1	A	T	0.313	0.138014	0.0385019	-193.266	0.195429	0.000392744
2	chr2_29641545	29641545	0	T	C	0.123	0.212794	0.0593753	-193.479	0.161003	0.000393772
2	chr2_29655333	29655333	0	C	T	0.123	0.212794	0.0593753	-193.479	0.161003	0.000393772
2	chr2_29673897	29673897	0	T	C	0.123	0.212794	0.0593753	-193.479	0.161003	0.000393772
10	chr10_19573448	19573448	3	T	C	0.245	-0.16123	0.0451601	-193.516	0.152161	0.000414077
10	chr10_18959019	18959019	2	T	C	0.265	-0.155691	0.0436473	-193.482	0.157603	0.000418886
2	chr2_29209884	29209884	0	G	A	0.409	-0.145959	0.0409492	-193.221	0.219222	0.000422967
6	chr6_15629811	15629811	0	T	C	0.099	-0.227192	0.0637919	-193.189	0.223139	0.000427515
4	chr4_86917699	86917699	1	A	G	0.244	0.159243	0.0447307	-193.418	0.180815	0.000429744
20	chr20_54141054	54141054	9	G	T	0.31	-0.161408	0.0453506	-193.173	0.218063	0.000431208
26	chr26_13238031	13238031	0	G	A	0.451	0.134662	0.0378381	-193.247	0.21765	0.000431522
11	chr11_45139324	45139324	3	T	G	0.404	-0.138028	0.0388084	-193.269	0.215381	0.000435103
18	chr18_6293546	6293546	2	C	T	0.383	0.150064	0.0423526	-193.305	0.219027	0.000456959
2	chr2_25736752	25736752	3	T	C	0.127	0.205081	0.0578908	-193.702	0.151983	0.000458042
21	chr21_37780987	37780987	0	C	T	0.146	-0.197636	0.0560131	-193.404	0.204517	0.000482264
21	chr21_37787190	37787190	0	C	T	0.146	-0.197636	0.0560131	-193.404	0.204517	0.000482264
10	chr10_19465125	19465125	1	A	C	0.263	-0.152944	0.0434005	-193.597	0.161504	0.000489938
11	chr11_5735039	5735039	0	C	T	0.341	-0.140991	0.0400917	-193.484	0.196498	0.000503075
11	chr11_5739211	5739211	0	A	T	0.341	-0.140991	0.0400917	-193.484	0.196498	0.000503075
11	chr11_6843311	6843311	2	T	C	0.339	-0.144715	0.0411596	-193.426	0.21198	0.000504484
6	chr6_15489246	15489246	0	C	T	0.107	-0.220848	0.0628263	-193.345	0.221882	0.000505831
10	chr10_19844301	19844301	0	T	C	0.264	-0.152766	0.0434591	-193.678	0.155777	0.000505909
10	chr10_19638301	19638301	1	T	C	0.244	-0.158604	0.0451311	-193.717	0.150942	0.000507527
6	chr6_15201694	15201694	3	A	G	0.111	-0.215763	0.061447	-193.343	0.228023	0.000512934
10	chr10_18947778	18947778	0	A	G	0.264	-0.152845	0.0435845	-193.703	0.155777	0.000521337
10	chr10_18968894	18968894	0	G	C	0.264	-0.152845	0.0435845	-193.703	0.155777	0.000521337
10	chr10_18976547	18976547	0	G	A	0.264	-0.152845	0.0435845	-193.703	0.155777	0.000521337
10	chr10_18987707	18987707	0	A	G	0.264	-0.152845	0.0435845	-193.703	0.155777	0.000521337
10	chr10_19004990	19004990	0	C	T	0.264	-0.152845	0.0435845	-193.703	0.155777	0.000521337
10	chr10_19040316	19040316	0	C	T	0.264	-0.152845	0.0435845	-193.703	0.155777	0.000521337
10	chr10_19304701	19304701	0	C	T	0.264	-0.152845	0.0435845	-193.703	0.155777	0.000521337
6	chr6_15182636	15182636	0	C	T	0.11	-0.215435	0.0614355	-193.358	0.227656	0.000521668
6	chr6_15184552	15184552	0	A	C	0.11	-0.215435	0.0614355	-193.358	0.227656	0.000521668
6	chr6_15231118	15231118	0	A	C	0.11	-0.215435	0.0614355	-193.358	0.227656	0.000521668
21	chr21_37766996	37766996	1	T	G	0.146	-0.196043	0.0560292	-193.5	0.205424	0.00053644
18	chr18_6495079	6495079	1	C	T	0.383	0.148209	0.0424295	-193.475	0.21841	0.000547918
10	chr10_17084828	17084828	6	A	G	0.239	-0.158174	0.045369	-193.737	0.160194	0.000561235
10	chr10_15393524	15393524	0	G	A	0.238	-0.155779	0.0446902	-193.786	0.154988	0.000562518
12	chr12_65370611	65370611	13	C	T	0.139	-0.18787	0.0539904	-193.539	0.218864	0.00057491
9	chr9_13672886	13672886	0	G	A	0.451	-0.129627	0.0373306	-193.736	0.176589	0.000590156
9	chr9_13687876	13687876	0	T	C	0.451	-0.129627	0.0373306	-193.736	0.176589	0.000590156
9	chr9_13708954	13708954	0	C	T	0.451	-0.129627	0.0373306	-193.736	0.176589	0.000590156
11	chr11_45044409	45044409	0	T	C	0.455	0.128866	0.0371256	-193.789	0.168826	0.000592926
10	chr10_17394534	17394534	2	C	T	0.243	-0.154304	0.0444828	-193.973	0.142048	0.00059771
26	chr26_12009662	12009662	2	C	A	0.463	0.134542	0.0387885	-194.154	0.13255	0.000598229
19	chr19_52570749	52570749	0	G	T	0.133	-0.203568	0.0587214	-193.608	0.194599	0.000602343
10	chr10_18194980	18194980	0	A	G	0.239	-0.155644	0.0449391	-193.973	0.143792	0.000609348
10	chr10_18289425	18289425	0	A	G	0.239	-0.155644	0.0449391	-193.973	0.143792	0.000609348
26	chr26_11996588	11996588	0	G	A	0.468	0.133028	0.0384258	-194.144	0.135	0.000612646
11	chr11_2285790	2285790	0	A	G	0.46	0.133264	0.038513	-193.502	0.244828	0.000616383
11	chr11_2291301	2291301	0	T	C	0.46	0.133264	0.038513	-193.502	0.244828	0.000616383
11	chr11_2351735	2351735	0	A	T	0.46	0.133264	0.038513	-193.502	0.244828	0.000616383
11	chr11_2362113	2362113	0	T	A	0.46	0.133264	0.038513	-193.502	0.244828	0.000616383
11	chr11_2393409	2393409	0	A	C	0.46	0.133264	0.038513	-193.502	0.244828	0.000616383
11	chr11_2405120	2405120	0	T	G	0.46	0.133264	0.038513	-193.502	0.244828	0.000616383
11	chr11_2413313	2413313	0	T	C	0.46	0.133264	0.038513	-193.502	0.244828	0.000616383
11	chr11_2427424	2427424	0	C	T	0.46	0.133264	0.038513	-193.502	0.244828	0.000616383
11	chr11_2456010	2456010	0	T	G	0.46	0.133264	0.038513	-193.502	0.244828	0.000616383
1	chr1_10984474	10984474	1	A	T	0.031	-0.371865	0.107614	-193.597	0.306015	0.000626787
11	chr11_2441312	2441312	1	G	A	0.459	0.133057	0.0385139	-193.52	0.244986	0.000628491
10	chr10_15617042	15617042	0	T	C	0.257	-0.14747	0.0428254	-193.866	0.162522	0.000654289
10	chr10_15626752	15626752	0	A	T	0.257	-0.14747	0.0428254	-193.866	0.162522	0.000654289
10	chr10_15635153	15635153	0	C	A	0.257	-0.14747	0.0428254	-193.866	0.162522	0.000654289
10	chr10_15648002	15648002	0	C	T	0.257	-0.14747	0.0428254	-193.866	0.162522	0.000654289
10	chr10_15333370	15333370	0	T	C	0.472	-0.134119	0.0389804	-193.751	0.183612	0.000660903
10	chr10_15403012	15403012	0	G	T	0.472	-0.134119	0.0389804	-193.751	0.183612	0.000660903
10	chr10_15414661	15414661	0	C	T	0.472	-0.134119	0.0389804	-193.751	0.183612	0.000660903
12	chr12_65702938	65702938	3	T	C	0.17	-0.179351	0.0521427	-193.991	0.155695	0.000663379
18	chr18_6459326	6459326	1	C	A	0.381	0.145423	0.0423268	-193.673	0.216367	0.000672639
18	chr18_6640855	6640855	1	G	T	0.381	0.145423	0.0423268	-193.673	0.216367	0.000672639
23	chr23_12245950	12245950	1	T	C	0.114	0.20679	0.0602861	-193.626	0.316594	0.000686093
18	chr18_6177813	6177813	3	A	G	0.391	0.145635	0.0425218	-193.751	0.205244	0.000698845
19	chr19_52012983	52012983	0	T	G	0.429	-0.133365	0.0390122	-193.952	0.16693	0.000714913
10	chr10_18300967	18300967	1	C	T	0.24	-0.153907	0.045033	-194.097	0.146246	0.000717178
18	chr18_6699917	6699917	3	G	A	0.384	0.145954	0.0427157	-193.725	0.220719	0.0007191
10	chr10_18287240	18287240	1	T	C	0.237	-0.153978	0.0451759	-194.156	0.144264	0.000740936
20	chr20_54128525	54128525	0	T	C	0.294	-0.156593	0.0460123	-193.675	0.220535	0.000754466
2	chr2_30084980	30084980	1	T	C	0.131	0.197342	0.0580112	-194.082	0.162739	0.000758451
12	chr12_65555257	65555257	1	C	T	0.144	-0.187746	0.0553649	-193.951	0.182589	0.000787637
38	chr38_10561620	10561620	1	T	C	0.255	0.14477	0.0427073	-193.773	0.23677	0.000791069
10	chr10_19405399	19405399	1	T	C	0.242	-0.153293	0.0452926	-194.096	0.156185	0.000805982
38	chr38_14807651	14807651	0	C	T	0.045	0.31882	0.0942067	-193.78	0.250547	0.000806692
23	chr23_51428816	51428816	2	A	C	0.492	-0.125701	0.0372581	-194.302	0.147565	0.000836879
10	chr10_19931343	19931343	0	A	G	0.243	-0.153052	0.0453739	-194.187	0.150445	0.000838778
6	chr6_14885023	14885023	0	T	C	0.112	-0.208652	0.0619209	-193.811	0.229105	0.000849041
23	chr23_51246349	51246349	1	C	T	0.042	0.287415	0.0853133	-193.839	0.285047	0.000851193
18	chr18_6061961	6061961	14	G	A	0.38	0.146752	0.0435983	-193.865	0.230466	0.000859944
18	chr18_6550268	6550268	2	T	G	0.386	0.143218	0.0425629	-193.934	0.208819	0.000863423
29	chr29_37020882	37020882	0	A	G	0.07	-0.255869	0.0761031	-193.827	0.259401	0.000871654
10	chr10_19610338	19610338	1	G	A	0.245	-0.150697	0.0449848	-194.304	0.146533	0.000909498
18	chr18_6055579	6055579	1	A	G	0.385	0.14144	0.0422369	-193.95	0.218715	0.000913332
18	chr18_6276230	6276230	1	C	T	0.385	0.14144	0.0422369	-193.95	0.218715	0.000913332
18	chr18_6328064	6328064	1	G	A	0.385	0.14144	0.0422369	-193.95	0.218715	0.000913332
18	chr18_6672206	6672206	1	G	A	0.385	0.14144	0.0422369	-193.95	0.218715	0.000913332
6	chr6_14753368	14753368	0	C	T	0.126	-0.194711	0.0582089	-193.889	0.234058	0.000925181
18	chr18_6530379	6530379	2	A	G	0.386	0.141586	0.0423454	-193.987	0.212347	0.000929772
11	chr11_43275596	43275596	0	C	A	0.304	0.135787	0.0406904	-193.885	0.29939	0.000951097
11	chr11_43311824	43311824	0	T	C	0.304	0.135787	0.0406904	-193.885	0.29939	0.000951097
11	chr11_43316247	43316247	0	G	A	0.304	0.135787	0.0406904	-193.885	0.29939	0.000951097
10	chr10_19947385	19947385	1	G	A	0.258	-0.148746	0.0445739	-194.212	0.161256	0.000951168
2	chr2_30360454	30360454	0	G	A	0.448	0.134459	0.0403377	-193.907	0.288124	0.000963528
18	chr18_33987027	33987027	0	T	C	0.055	-0.282585	0.0847761	-194.199	0.177078	0.000963599
29	chr29_25285426	25285426	0	C	T	0.044	-0.302564	0.0908569	-194.049	0.205175	0.000974319
29	chr29_25295264	25295264	0	A	C	0.044	-0.302564	0.0908569	-194.049	0.205175	0.000974319
2	chr2_29272083	29272083	1	A	T	0.119	0.203977	0.0613227	-194.273	0.168551	0.000987328
2	chr2_25205390	25205390	1	A	G	0.127	0.195149	0.0586748	-194.343	0.159869	0.000988532
2	chr2_31298633	31298633	0	G	A	0.126	0.197388	0.0594696	-194.336	0.164781	0.00101206
2	chr2_30891663	30891663	0	G	C	0.463	0.130803	0.0394149	-194.129	0.191873	0.00101384
2	chr2_28056523	28056523	0	T	G	0.432	0.130936	0.0394633	-193.957	0.278175	0.00101632
10	chr10_17172641	17172641	3	T	G	0.26	-0.143418	0.0432261	-194.293	0.160334	0.00101651
10	chr10_19288835	19288835	0	T	C	0.265	-0.143578	0.0432828	-194.293	0.159505	0.00101882
10	chr10_19320874	19320874	0	C	A	0.265	-0.143578	0.0432828	-194.293	0.159505	0.00101882
10	chr10_19359628	19359628	0	T	A	0.265	-0.143578	0.0432828	-194.293	0.159505	0.00101882
10	chr10_19379054	19379054	0	A	G	0.265	-0.143578	0.0432828	-194.293	0.159505	0.00101882
10	chr10_19416901	19416901	0	C	A	0.265	-0.143578	0.0432828	-194.293	0.159505	0.00101882
10	chr10_19425645	19425645	0	T	C	0.265	-0.143578	0.0432828	-194.293	0.159505	0.00101882
10	chr10_19426261	19426261	0	G	A	0.265	-0.143578	0.0432828	-194.293	0.159505	0.00101882
10	chr10_19431957	19431957	0	T	C	0.265	-0.143578	0.0432828	-194.293	0.159505	0.00101882
10	chr10_19444236	19444236	0	T	C	0.265	-0.143578	0.0432828	-194.293	0.159505	0.00101882
10	chr10_19477846	19477846	0	T	C	0.265	-0.143578	0.0432828	-194.293	0.159505	0.00101882
10	chr10_19488085	19488085	0	T	C	0.265	-0.143578	0.0432828	-194.293	0.159505	0.00101882
10	chr10_19500791	19500791	0	G	A	0.265	-0.143578	0.0432828	-194.293	0.159505	0.00101882
10	chr10_18027635	18027635	1	C	A	0.237	-0.150764	0.0454562	-194.396	0.148643	0.00102068
23	chr23_12549244	12549244	1	A	G	0.209	0.154385	0.0466191	-194.06	0.340702	0.00103864
19	chr19_51830011	51830011	0	G	A	0.12	-0.214045	0.0646485	-194.019	0.221972	0.00104125
31	chr31_4627322	4627322	1	A	G	0.091	0.218682	0.0660917	-194.079	0.211933	0.00104895
10	chr10_16793306	16793306	0	G	A	0.257	-0.142734	0.043142	-194.328	0.159653	0.00105002
10	chr10_16918785	16918785	0	A	C	0.257	-0.142734	0.043142	-194.328	0.159653	0.00105002
10	chr10_17193557	17193557	0	G	A	0.257	-0.142734	0.043142	-194.328	0.159653	0.00105002
18	chr18_6567232	6567232	1	T	C	0.385	0.139881	0.0422845	-194.096	0.213819	0.00105138
18	chr18_34698094	34698094	0	T	C	0.063	-0.2648	0.0800717	-194.242	0.184001	0.00105521
18	chr18_34726195	34726195	0	T	A	0.063	-0.2648	0.0800717	-194.242	0.184001	0.00105521
29	chr29_24796289	24796289	1	A	G	0.049	-0.287413	0.0869466	-194.106	0.212693	0.00106034
18	chr18_34715115	34715115	3	T	C	0.064	-0.26456	0.0800855	-194.243	0.185941	0.00106826
2	chr2_28461293	28461293	1	T	C	0.128	0.186451	0.0565089	-194.369	0.167715	0.00108296
11	chr11_6137120	6137120	0	C	T	0.34	-0.135439	0.0410717	-194.162	0.206426	0.00108996
11	chr11_6169956	6169956	0	A	G	0.34	-0.135439	0.0410717	-194.162	0.206426	0.00108996
2	chr2_25224847	25224847	0	C	T	0.126	0.19322	0.0586785	-194.434	0.161505	0.00110796
21	chr21_37831568	37831568	9	A	G	0.15	-0.186021	0.0564989	-194.145	0.213654	0.00110943
10	chr10_19592669	19592669	0	A	G	0.246	-0.148137	0.0449981	-194.454	0.149849	0.00111093
10	chr10_19459887	19459887	0	A	G	0.46	-0.130521	0.0397257	-194.249	0.178049	0.00113608
14	chr14_29251607	29251607	3	A	G	0.069	-0.259547	0.0791523	-194.093	0.265806	0.00116151
23	chr23_12558848	12558848	0	A	C	0.209	0.152802	0.0466038	-194.164	0.340767	0.00116281
6	chr6_14530329	14530329	0	C	T	0.121	-0.192823	0.0588205	-194.103	0.229917	0.00116518
18	chr18_6384566	6384566	3	C	T	0.377	0.140353	0.0428294	-194.179	0.219365	0.00116967
18	chr18_6210023	6210023	1	T	G	0.385	0.138494	0.0422705	-194.193	0.214947	0.00117237
23	chr23_9721098	9721098	0	G	A	0.147	0.177765	0.0543152	-194.115	0.287616	0.00118654
23	chr23_9736378	9736378	0	A	G	0.147	0.177765	0.0543152	-194.115	0.287616	0.00118654
23	chr23_9899082	9899082	0	C	T	0.147	0.177765	0.0543152	-194.115	0.287616	0.00118654
23	chr23_9927980	9927980	0	C	G	0.147	0.177765	0.0543152	-194.115	0.287616	0.00118654
8	chr8_32622155	32622155	0	G	T	0.086	-0.207867	0.0635206	-194.221	0.209488	0.00118822
11	chr11_45626357	45626357	0	G	T	0.411	-0.126101	0.038536	-194.19	0.219279	0.00118878
10	chr10_19530644	19530644	1	G	A	0.266	-0.14188	0.0433681	-194.418	0.161819	0.00119191
6	chr6_73774975	73774975	0	A	G	0.398	-0.127698	0.0390512	-194.153	0.334196	0.00119811
18	chr18_34705925	34705925	2	C	T	0.064	-0.261612	0.0801096	-194.369	0.184823	0.00121595
10	chr10_19292927	19292927	1	T	C	0.245	-0.147443	0.0451691	-194.488	0.155202	0.00122196
2	chr2_25556609	25556609	0	G	A	0.128	0.188359	0.0577742	-194.526	0.163028	0.0012386
31	chr31_4500767	4500767	0	C	T	0.089	0.217476	0.0667322	-194.211	0.218535	0.00124423
10	chr10_18015742	18015742	0	T	C	0.238	-0.147756	0.0454178	-194.581	0.150288	0.00126846
4	chr4_86341862	86341862	1	G	T	0.231	0.1521	0.0467808	-194.44	0.179943	0.00127679
39	chrX_467507	467507	0	C	T	0.123	0.198061	0.0609176	-194.216	0.226685	0.00127701
9	chr9_14303544	14303544	4	C	T	0.256	-0.147183	0.0453493	-194.407	0.184261	0.00130221
11	chr11_44984583	44984583	0	A	G	0.409	-0.12504	0.0385293	-194.259	0.224194	0.00130312
11	chr11_45147673	45147673	0	A	G	0.409	-0.12504	0.0385293	-194.259	0.224194	0.00130312
18	chr18_6064515	6064515	0	A	G	0.383	0.136845	0.0422126	-194.297	0.216396	0.00131877
18	chr18_6112697	6112697	0	A	G	0.383	0.136845	0.0422126	-194.297	0.216396	0.00131877
18	chr18_6131485	6131485	0	T	C	0.383	0.136845	0.0422126	-194.297	0.216396	0.00131877
18	chr18_6164422	6164422	0	C	G	0.383	0.136845	0.0422126	-194.297	0.216396	0.00131877
18	chr18_6180917	6180917	0	C	T	0.383	0.136845	0.0422126	-194.297	0.216396	0.00131877
18	chr18_6224001	6224001	0	A	G	0.383	0.136845	0.0422126	-194.297	0.216396	0.00131877
18	chr18_6235817	6235817	0	G	A	0.383	0.136845	0.0422126	-194.297	0.216396	0.00131877
18	chr18_6238338	6238338	0	T	C	0.383	0.136845	0.0422126	-194.297	0.216396	0.00131877
18	chr18_6248163	6248163	0	C	T	0.383	0.136845	0.0422126	-194.297	0.216396	0.00131877
18	chr18_6297484	6297484	0	A	G	0.383	0.136845	0.0422126	-194.297	0.216396	0.00131877
18	chr18_6351713	6351713	0	G	A	0.383	0.136845	0.0422126	-194.297	0.216396	0.00131877
18	chr18_6388052	6388052	0	G	T	0.383	0.136845	0.0422126	-194.297	0.216396	0.00131877
18	chr18_6410939	6410939	0	A	G	0.383	0.136845	0.0422126	-194.297	0.216396	0.00131877
18	chr18_6421042	6421042	0	A	G	0.383	0.136845	0.0422126	-194.297	0.216396	0.00131877
18	chr18_6447189	6447189	0	G	A	0.383	0.136845	0.0422126	-194.297	0.216396	0.00131877
18	chr18_6466921	6466921	0	A	G	0.383	0.136845	0.0422126	-194.297	0.216396	0.00131877
18	chr18_6586611	6586611	0	G	A	0.383	0.136845	0.0422126	-194.297	0.216396	0.00131877
18	chr18_6598497	6598497	0	G	T	0.383	0.136845	0.0422126	-194.297	0.216396	0.00131877
18	chr18_6613342	6613342	0	A	G	0.383	0.136845	0.0422126	-194.297	0.216396	0.00131877
18	chr18_6654505	6654505	0	T	C	0.383	0.136845	0.0422126	-194.297	0.216396	0.00131877
18	chr18_6689714	6689714	0	T	C	0.383	0.136845	0.0422126	-194.297	0.216396	0.00131877
39	chrX_113064475	113064475	5	A	C	0.102	-0.179754	0.0555005	-194.244	0.251742	0.00133235
38	chr38_2952651	2952651	1	A	G	0.448	0.129357	0.0399714	-194.229	0.269948	0.00134385
23	chr23_17086447	17086447	0	T	C	0.081	0.242135	0.0748699	-194.282	0.338082	0.00135381
18	chr18_6745949	6745949	0	A	G	0.387	0.136844	0.0423155	-194.31	0.220633	0.00135457
18	chr18_6760237	6760237	0	A	G	0.387	0.136844	0.0423155	-194.31	0.220633	0.00135457
18	chr18_6803304	6803304	0	C	T	0.387	0.136844	0.0423155	-194.31	0.220633	0.00135457
23	chr23_51383278	51383278	0	A	C	0.178	0.159904	0.0494723	-194.322	0.224913	0.00136243
10	chr10_20988951	20988951	0	C	T	0.422	-0.128129	0.0396472	-194.47	0.169411	0.00136451
26	chr26_11721371	11721371	0	G	A	0.159	0.170122	0.0526675	-194.271	0.246489	0.00137203
26	chr26_28483569	28483569	0	A	G	0.275	-0.137555	0.0426166	-194.266	0.256061	0.0013831
10	chr10_18992550	18992550	0	G	A	0.461	-0.127632	0.0395694	-194.437	0.17864	0.00139353
38	chr38_3002255	3002255	0	C	A	0.445	0.12904	0.0400308	-194.269	0.269329	0.001403
2	chr2_22903594	22903594	6	T	C	0.191	0.164467	0.0511234	-194.279	0.237623	0.00143389
2	chr2_31614362	31614362	0	A	G	0.12	0.195712	0.0608909	-194.585	0.174776	0.001448
13	chr13_54301230	54301230	0	G	A	0.155	0.166842	0.0519365	-194.33	0.304894	0.00145648
23	chr23_12531305	12531305	0	T	C	0.207	0.149063	0.0465381	-194.399	0.338634	0.00150312
9	chr9_14652845	14652845	0	G	A	0.304	-0.134369	0.0419718	-194.416	0.218081	0.00151138
14	chr14_32078484	32078484	5	C	T	0.171	-0.163681	0.0511349	-194.429	0.212142	0.00151369
2	chr2_30053463	30053463	2	T	A	0.438	0.130764	0.0408694	-194.338	0.298896	0.00152078
9	chr9_14307606	14307606	0	C	T	0.249	-0.14461	0.0452186	-194.561	0.183222	0.0015287
9	chr9_14324425	14324425	0	T	C	0.249	-0.14461	0.0452186	-194.561	0.183222	0.0015287
11	chr11_6681428	6681428	0	G	T	0.34	-0.130981	0.0410013	-194.48	0.207873	0.00154651
38	chr38_15200232	15200232	0	G	A	0.049	0.280554	0.0879065	-194.396	0.251909	0.00156241
2	chr2_26025177	26025177	0	G	A	0.128	0.185311	0.0580991	-194.704	0.167457	0.00157255
2	chr2_25615353	25615353	1	G	A	0.127	0.185532	0.0582613	-194.705	0.169715	0.00159957
8	chr8_32612395	32612395	1	T	C	0.088	-0.201808	0.0633883	-194.477	0.214615	0.00160383
20	chr20_54426054	54426054	1	A	G	0.315	-0.138649	0.0435797	-194.398	0.222298	0.00161556
29	chr29_25690617	25690617	0	G	A	0.049	-0.276355	0.0868948	-194.54	0.202815	0.00162185
29	chr29_25800849	25800849	0	C	T	0.057	-0.261511	0.0822279	-194.473	0.22091	0.00162193
39	chrX_1135187	1135187	0	C	G	0.1	0.20176	0.0634546	-194.929	0.149244	0.00162584
4	chr4_86251861	86251861	0	A	G	0.12	0.190257	0.0598458	-194.512	0.208476	0.0016285
6	chr6_16083042	16083042	0	G	A	0.128	-0.182776	0.0574981	-194.413	0.231084	0.00163005
9	chr9_54327951	54327951	0	A	G	0.476	0.121799	0.0383878	-194.433	0.227531	0.00166291
39	chrX_707083	707083	3	T	C	0.126	0.195692	0.061687	-194.538	0.204586	0.00166572
19	chr19_52033277	52033277	0	T	C	0.435	-0.121538	0.0383124	-194.662	0.178172	0.00166599
28	chr28_2714567	2714567	0	T	C	0.167	-0.167623	0.0528671	-194.452	0.227717	0.0016751
28	chr28_2716538	2716538	0	A	G	0.167	-0.167623	0.0528671	-194.452	0.227717	0.0016751
7	chr7_80217340	80217340	1	A	G	0.472	-0.125652	0.0396318	-194.423	0.227453	0.00167602
10	chr10_15319361	15319361	6	C	T	0.261	-0.137277	0.0433522	-194.73	0.165407	0.00169807
18	chr18_6485183	6485183	1	G	T	0.381	0.134304	0.0424846	-194.544	0.217332	0.00172838
21	chr21_47603436	47603436	1	A	G	0.5	0.120717	0.0381868	-194.713	0.182219	0.00172846
10	chr10_19214391	19214391	0	T	C	0.244	-0.142757	0.045163	-194.807	0.155353	0.00173022
10	chr10_19269464	19269464	0	A	G	0.244	-0.142757	0.045163	-194.807	0.155353	0.00173022
10	chr10_19332547	19332547	0	T	C	0.244	-0.142757	0.045163	-194.807	0.155353	0.00173022
10	chr10_19389392	19389392	0	A	G	0.244	-0.142757	0.045163	-194.807	0.155353	0.00173022
23	chr23_50954665	50954665	0	A	G	0.447	0.126159	0.0399203	-195.101	0.134918	0.00173392
29	chr29_37531224	37531224	2	T	G	0.277	-0.138797	0.0439502	-194.472	0.268383	0.00174686
38	chr38_2685627	2685627	0	C	T	0.429	-0.12722	0.0402957	-194.486	0.266304	0.00175193
8	chr8_33357519	33357519	0	T	C	0.173	-0.16519	0.0523256	-194.52	0.220872	0.00175307
4	chr4_86610752	86610752	0	C	T	0.443	0.124066	0.0393011	-194.46	0.263828	0.00175397
4	chr4_86677192	86677192	0	C	T	0.443	0.124066	0.0393011	-194.46	0.263828	0.00175397
6	chr6_70665236	70665236	0	A	G	0.369	0.127845	0.0405388	-194.548	0.338577	0.00177253
6	chr6_70673453	70673453	0	G	T	0.369	0.127845	0.0405388	-194.548	0.338577	0.00177253
29	chr29_35498135	35498135	4	G	A	0.421	-0.126383	0.0401505	-194.56	0.335201	0.0018077
6	chr6_73207109	73207109	2	C	T	0.43	0.12723	0.0404288	-194.543	0.317482	0.00181192
26	chr26_38056855	38056855	0	T	G	0.037	0.320234	0.101856	-194.562	0.242829	0.00183019
32	chr32_7717097	7717097	2	C	T	0.178	-0.159215	0.0506417	-194.55	0.225141	0.00183035
38	chr38_2789437	2789437	1	A	G	0.433	0.126512	0.0402699	-194.535	0.248229	0.0018447
19	chr19_52934340	52934340	0	G	T	0.497	-0.12132	0.0386404	-194.578	0.322749	0.00185618
9	chr9_14623807	14623807	2	A	G	0.316	-0.12991	0.0413996	-194.645	0.205937	0.00186706
7	chr7_11624919	11624919	1	C	G	0.229	0.147371	0.0469752	-194.605	0.213577	0.00187162
7	chr7_11629064	11629064	1	C	T	0.229	0.147371	0.0469752	-194.605	0.213577	0.00187162
38	chr38_12065132	12065132	0	A	C	0.294	0.128742	0.041051	-194.578	0.319565	0.00187823
10	chr10_18736333	18736333	3	G	A	0.456	-0.126122	0.0403088	-194.933	0.153362	0.00192371
23	chr23_52080277	52080277	3	G	T	0.042	0.279066	0.0891998	-194.586	0.286182	0.00192589
19	chr19_51305821	51305821	0	T	G	0.235	-0.149333	0.0477359	-194.639	0.22049	0.00192736
19	chr19_51793172	51793172	0	G	A	0.233	-0.146713	0.0469209	-194.66	0.221486	0.00193694
10	chr10_17240804	17240804	7	T	G	0.495	-0.126177	0.040359	-194.83	0.168162	0.00193975
10	chr10_19586782	19586782	0	G	A	0.248	-0.140678	0.0449973	-194.938	0.152883	0.00193977
10	chr10_19749412	19749412	0	C	T	0.248	-0.140678	0.0449973	-194.938	0.152883	0.00193977
7	chr7_11659504	11659504	0	G	A	0.227	0.146784	0.0469678	-194.662	0.208116	0.0019473
33	chr33_29970487	29970487	2	T	C	0.349	-0.123322	0.0394906	-194.618	0.239513	0.00196253
28	chr28_2445942	2445942	1	G	A	0.167	-0.165076	0.0529326	-194.614	0.226077	0.00198997
10	chr10_38923949	38923949	1	T	C	0.106	-0.205925	0.0660552	-194.874	0.175276	0.00199744
11	chr11_2043824	2043824	0	C	A	0.43	0.12057	0.0386971	-194.591	0.252332	0.0020089
2	chr2_28028496	28028496	0	C	T	0.453	0.12337	0.0396055	-194.815	0.180577	0.00201385
28	chr28_3523488	3523488	1	T	C	0.169	-0.162358	0.0521307	-194.615	0.23173	0.00201747
23	chr23_12956236	12956236	0	T	C	0.189	0.146364	0.0469978	-194.683	0.344195	0.00201847
10	chr10_17644171	17644171	0	T	C	0.497	-0.123684	0.0397243	-194.858	0.169734	0.00202325
10	chr10_17758095	17758095	0	C	T	0.497	-0.123684	0.0397243	-194.858	0.169734	0.00202325
32	chr32_7713673	7713673	0	G	A	0.176	-0.157535	0.0506044	-194.64	0.226538	0.00202645
21	chr21_38142873	38142873	2	A	G	0.166	-0.166645	0.053575	-194.691	0.220587	0.0020437
2	chr2_25081478	25081478	0	C	T	0.123	0.184988	0.0594784	-194.949	0.167282	0.00204582
38	chr38_2698641	2698641	3	A	G	0.446	-0.128852	0.0414294	-194.625	0.271017	0.00204593
10	chr10_18607870	18607870	0	G	T	0.456	-0.125339	0.0403223	-194.987	0.154204	0.00205758
11	chr11_6789084	6789084	0	T	G	0.353	-0.125303	0.0403349	-194.748	0.207297	0.00207022
2	chr2_28765606	28765606	1	A	G	0.127	0.178814	0.0575722	-194.936	0.171803	0.00207473
9	chr9_15676646	15676646	2	G	A	0.489	0.115821	0.0373454	-194.842	0.191352	0.00210599
38	chr38_2394421	2394421	3	C	G	0.428	-0.127027	0.0410002	-194.674	0.252625	0.00212758
39	chrX_2807459	2807459	0	G	A	0.487	0.122134	0.0394541	-194.62	0.241623	0.0021458
20	chr20_54204792	54204792	3	A	C	0.315	-0.135536	0.0437982	-194.64	0.229669	0.00215312
10	chr10_38890468	38890468	0	G	A	0.218	-0.148786	0.0480819	-195.376	0.128426	0.00215407
23	chr23_52019203	52019203	5	T	C	0.043	0.276319	0.0893083	-194.69	0.286256	0.00215719
10	chr10_21022062	21022062	0	A	G	0.495	-0.122063	0.0394729	-194.769	0.188316	0.00216892
8	chr8_32551401	32551401	0	T	C	0.071	-0.221572	0.0716553	-194.737	0.22105	0.00216991
28	chr28_2430565	2430565	2	T	C	0.179	-0.160245	0.0518451	-194.683	0.23581	0.00217951
19	chr19_52836246	52836246	1	C	T	0.495	-0.118089	0.0382078	-194.732	0.325154	0.00218041
2	chr2_28780783	28780783	1	A	G	0.127	0.177925	0.0575959	-194.985	0.171965	0.00219127
28	chr28_3554913	3554913	0	C	T	0.167	-0.161852	0.0524066	-194.695	0.23029	0.00219693
2	chr2_25719072	25719072	0	C	T	0.27	0.132945	0.0430487	-194.758	0.221471	0.00219792
38	chr38_2572465	2572465	4	T	C	0.498	-0.127485	0.0412844	-194.685	0.292236	0.00220002
7	chr7_11591330	11591330	0	A	G	0.225	0.14519	0.0470376	-194.769	0.210189	0.00220923
7	chr7_11639564	11639564	0	G	T	0.225	0.14519	0.0470376	-194.769	0.210189	0.00220923
39	chrX_2819722	2819722	0	A	G	0.403	0.128573	0.0416854	-194.748	0.214508	0.00222599
9	chr9_54368157	54368157	0	T	C	0.484	0.119931	0.0388936	-194.718	0.221635	0.00223191
9	chr9_54380775	54380775	0	C	T	0.484	0.119931	0.0388936	-194.718	0.221635	0.00223191
24	chr24_38791135	38791135	1	T	C	0.063	-0.25243	0.081889	-194.855	0.200838	0.00223889
19	chr19_51235567	51235567	0	A	G	0.118	-0.201004	0.065208	-194.711	0.226397	0.00223951
29	chr29_28093125	28093125	1	A	G	0.063	-0.244653	0.079405	-194.771	0.217785	0.00224995
6	chr6_13279220	13279220	0	A	G	0.121	-0.181162	0.0589045	-194.732	0.228446	0.00229106
38	chr38_15466068	15466068	0	A	G	0.06	0.244831	0.0796081	-194.777	0.229838	0.00229156
9	chr9_15183028	15183028	0	A	G	0.447	0.112664	0.0366528	-194.911	0.194231	0.00230378
19	chr19_51752661	51752661	0	C	T	0.228	-0.144466	0.047008	-194.803	0.228267	0.00230812
29	chr29_24865940	24865940	0	C	T	0.037	-0.297352	0.0968033	-194.878	0.198911	0.00231955
29	chr29_25614843	25614843	0	G	T	0.037	-0.297352	0.0968033	-194.878	0.198911	0.00231955
7	chr7_11614905	11614905	0	T	A	0.228	0.144246	0.0469878	-194.812	0.212187	0.00233351
2	chr2_29310804	29310804	8	T	G	0.276	0.141928	0.0462738	-195.035	0.162842	0.00235427
21	chr21_11326412	11326412	2	C	T	0.428	-0.12206	0.0398004	-194.712	0.270318	0.00235684
19	chr19_52898432	52898432	0	A	G	0.497	0.118193	0.0385504	-194.808	0.325186	0.00236339
11	chr11_43690075	43690075	2	T	C	0.311	0.123977	0.0404421	-194.726	0.298957	0.00236643
26	chr26_38657286	38657286	1	G	A	0.136	0.175632	0.057296	-194.816	0.3351	0.00236796
26	chr26_28371881	28371881	0	T	C	0.28	-0.12981	0.0423534	-194.763	0.257285	0.00237122
9	chr9_14289142	14289142	0	G	A	0.251	-0.138691	0.0452633	-194.92	0.191405	0.00237757
23	chr23_51974447	51974447	7	A	C	0.053	0.25373	0.0828822	-194.783	0.262334	0.00239901
28	chr28_1812878	1812878	0	G	A	0.178	-0.158555	0.051795	-194.772	0.235063	0.00239997
28	chr28_2279843	2279843	0	A	G	0.178	-0.158555	0.051795	-194.772	0.235063	0.00239997
28	chr28_2293847	2293847	0	G	C	0.178	-0.158555	0.051795	-194.772	0.235063	0.00239997
28	chr28_2341316	2341316	0	G	A	0.178	-0.158555	0.051795	-194.772	0.235063	0.00239997
28	chr28_2354729	2354729	0	C	T	0.178	-0.158555	0.051795	-194.772	0.235063	0.00239997
28	chr28_2406346	2406346	0	C	G	0.178	-0.158555	0.051795	-194.772	0.235063	0.00239997
28	chr28_2523735	2523735	0	A	G	0.178	-0.158555	0.051795	-194.772	0.235063	0.00239997
30	chr30_19649767	19649767	1	A	G	0.326	-0.125488	0.0409998	-194.782	0.257158	0.00240392
8	chr8_33356779	33356779	0	T	C	0.095	-0.189061	0.0617851	-194.841	0.217773	0.0024095
39	chrX_2670863	2670863	0	A	T	0.456	0.122683	0.0400945	-194.75	0.242594	0.00241061
24	chr24_45211799	45211799	0	A	C	0.388	-0.117564	0.0384496	-195.062	0.175066	0.00242816
9	chr9_53470226	53470226	0	A	G	0.291	0.136229	0.0445907	-194.749	0.2901	0.00244793
9	chr9_13502444	13502444	0	T	C	0.468	-0.116553	0.0381541	-194.916	0.205786	0.00245021
9	chr9_15213421	15213421	5	C	T	0.464	0.111605	0.0365419	-194.877	0.218314	0.00245536
39	chrX_9626911	9626911	0	A	G	0.197	0.116125	0.0380323	-194.827	0.231567	0.00246188
4	chr4_88196951	88196951	1	C	T	0.041	0.293355	0.0960962	-194.912	0.207437	0.00246677
28	chr28_1983500	1983500	0	C	T	0.115	-0.18678	0.0611953	-194.752	0.249211	0.00247094
10	chr10_18180457	18180457	4	G	A	0.497	-0.122004	0.0399747	-195.092	0.164372	0.00247229
10	chr10_17608814	17608814	0	C	T	0.498	-0.120699	0.0396534	-195.08	0.167991	0.0025384
6	chr6_73447126	73447126	3	T	C	0.42	0.12385	0.0407027	-194.842	0.307596	0.00254704
10	chr10_20137118	20137118	4	T	A	0.261	-0.134891	0.0443658	-195.075	0.167331	0.00256652
26	chr26_12204611	12204611	0	A	G	0.49	-0.115281	0.0379391	-195.022	0.189174	0.00258201
2	chr2_30876921	30876921	0	T	C	0.269	0.137421	0.0452342	-195.271	0.149721	0.00258676
21	chr21_11129074	11129074	0	G	T	0.434	-0.120491	0.0396685	-194.795	0.272765	0.00259137
6	chr6_70468151	70468151	0	T	C	0.366	0.122551	0.0403659	-194.895	0.334744	0.00260352
29	chr29_35436563	35436563	0	C	T	0.455	0.117644	0.0387538	-194.845	0.287229	0.00260629
30	chr30_20003500	20003500	1	T	C	0.334	-0.123392	0.0406477	-194.859	0.253573	0.00260653
28	chr28_2332754	2332754	1	C	T	0.177	-0.157515	0.0519014	-194.847	0.236383	0.00261275
29	chr29_37710462	37710462	0	A	G	0.256	-0.136778	0.045089	-194.861	0.265105	0.00262437
21	chr21_47535237	47535237	0	T	C	0.489	0.11551	0.0380793	-195.092	0.182972	0.00262539
9	chr9_14515501	14515501	0	C	T	0.235	-0.141286	0.0465954	-194.986	0.200649	0.00263554
28	chr28_2461668	2461668	1	T	C	0.179	-0.157161	0.0518385	-194.858	0.235857	0.00263935
20	chr20_54155357	54155357	1	A	G	0.317	-0.13267	0.0437772	-194.822	0.233108	0.00264925
28	chr28_1908722	1908722	1	T	C	0.115	-0.185475	0.0612213	-194.819	0.249613	0.00265772
13	chr13_40158679	40158679	0	T	C	0.019	0.420355	0.138772	-194.884	0.289331	0.00266177
10	chr10_20476472	20476472	1	A	G	0.24	-0.139965	0.0462087	-195.16	0.160151	0.00266286
2	chr2_22911291	22911291	0	G	A	0.186	0.155034	0.05119	-194.832	0.24633	0.00266616
2	chr2_22938141	22938141	0	C	T	0.186	0.155034	0.05119	-194.832	0.24633	0.00266616
2	chr2_22980700	22980700	0	A	G	0.186	0.155034	0.05119	-194.832	0.24633	0.00266616
2	chr2_22994233	22994233	0	G	C	0.186	0.155034	0.05119	-194.832	0.24633	0.00266616
2	chr2_22996942	22996942	0	T	C	0.186	0.155034	0.05119	-194.832	0.24633	0.00266616
2	chr2_23043715	23043715	0	C	T	0.186	0.155034	0.05119	-194.832	0.24633	0.00266616
2	chr2_23043821	23043821	0	C	T	0.186	0.155034	0.05119	-194.832	0.24633	0.00266616
2	chr2_23054677	23054677	0	A	G	0.186	0.155034	0.05119	-194.832	0.24633	0.00266616
2	chr2_23066956	23066956	0	A	C	0.186	0.155034	0.05119	-194.832	0.24633	0.00266616
4	chr4_88189277	88189277	0	A	C	0.04	0.291071	0.0961089	-194.986	0.206945	0.00266657
4	chr4_88235069	88235069	0	A	G	0.04	0.291071	0.0961089	-194.986	0.206945	0.00266657
6	chr6_73194447	73194447	3	T	A	0.387	0.125359	0.0414018	-194.884	0.308611	0.00267256
6	chr6_14358059	14358059	0	G	A	0.149	-0.167475	0.055408	-194.876	0.235743	0.00271816
10	chr10_19665348	19665348	0	T	C	0.439	-0.121669	0.0402552	-195.041	0.178359	0.00271933
10	chr10_19711702	19711702	0	G	A	0.439	-0.121669	0.0402552	-195.041	0.178359	0.00271933
10	chr10_19726616	19726616	0	C	T	0.439	-0.121669	0.0402552	-195.041	0.178359	0.00271933
26	chr26_38059039	38059039	0	A	G	0.04	0.296688	0.0981884	-194.935	0.238503	0.00272656
6	chr6_11834686	11834686	0	G	A	0.104	-0.197085	0.0652293	-194.963	0.215229	0.00272836
2	chr2_28194140	28194140	2	C	T	0.41	-0.122178	0.0404429	-194.938	0.22532	0.00273202
19	chr19_52860575	52860575	0	T	G	0.497	-0.115129	0.0381127	-194.941	0.325732	0.0027341
29	chr29_28108592	28108592	1	C	A	0.063	-0.239984	0.0794723	-194.954	0.217338	0.00274323
6	chr6_73463713	73463713	1	G	A	0.461	0.116104	0.0384488	-194.921	0.315852	0.00274343
6	chr6_73313533	73313533	5	C	T	0.418	0.123447	0.0408922	-194.916	0.310069	0.00275097
33	chr33_30322723	30322723	0	T	C	0.348	-0.121317	0.040213	-194.941	0.239041	0.00276843
37	chr37_1922485	1922485	0	G	A	0.228	0.141359	0.0468564	-194.918	0.292794	0.00276851
21	chr21_27389633	27389633	8	A	C	0.025	0.383986	0.127327	-194.915	0.249635	0.00277839
11	chr11_43247656	43247656	0	T	C	0.311	0.123212	0.040861	-194.876	0.304792	0.0027814
11	chr11_43479473	43479473	0	G	A	0.311	0.123212	0.040861	-194.876	0.304792	0.0027814
11	chr11_43721145	43721145	0	G	A	0.311	0.123212	0.040861	-194.876	0.304792	0.0027814
2	chr2_25632644	25632644	0	C	T	0.129	0.174745	0.0579647	-195.187	0.173373	0.00278787
26	chr26_11213348	11213348	0	G	C	0.134	0.169591	0.0562769	-194.918	0.243838	0.00279838
13	chr13_39936355	39936355	1	T	C	0.019	0.418339	0.138828	-194.93	0.289316	0.00279965
10	chr10_19976537	19976537	0	T	C	0.435	-0.121461	0.0403088	-195.056	0.180193	0.00280057
10	chr10_19981601	19981601	0	T	C	0.435	-0.121461	0.0403088	-195.056	0.180193	0.00280057
8	chr8_69075487	69075487	1	G	A	0.026	0.365986	0.121542	-194.929	0.280081	0.00281914
2	chr2_27970953	27970953	1	T	C	0.425	-0.119091	0.0395551	-194.967	0.226409	0.00282301
8	chr8_33567829	33567829	0	G	A	0.073	-0.214612	0.0712953	-194.965	0.225517	0.00282831
9	chr9_15201168	15201168	1	T	A	0.459	0.110381	0.0366952	-195.036	0.211882	0.0028477
23	chr23_15307926	15307926	7	A	G	0.079	0.229038	0.0761516	-194.953	0.340073	0.00285116
38	chr38_14793042	14793042	4	A	G	0.028	0.351446	0.116864	-194.973	0.24617	0.00285428
18	chr18_7515970	7515970	0	A	G	0.38	0.128266	0.0426528	-194.988	0.223186	0.00285527
2	chr2_22485826	22485826	0	T	G	0.387	-0.115599	0.0384604	-194.891	0.26365	0.00286935
11	chr11_43240873	43240873	3	T	C	0.314	0.122789	0.040854	-194.906	0.302165	0.00287042
19	chr19_50891575	50891575	0	C	T	0.118	-0.188878	0.0628706	-194.953	0.231292	0.00288248
2	chr2_25510761	25510761	0	G	A	0.278	0.126756	0.0421926	-195.021	0.216556	0.00288266
2	chr2_26021130	26021130	1	A	G	0.417	0.117571	0.0391362	-195.121	0.184934	0.0028832
6	chr6_71944763	71944763	0	A	C	0.398	0.122124	0.0406824	-194.94	0.303345	0.00290416
6	chr6_71967499	71967499	0	A	G	0.398	0.122124	0.0406824	-194.94	0.303345	0.00290416
8	chr8_33156854	33156854	0	T	G	0.149	-0.168291	0.0560686	-194.946	0.235039	0.00290759
8	chr8_33174538	33174538	0	T	C	0.149	-0.168291	0.0560686	-194.946	0.235039	0.00290759
8	chr8_35429355	35429355	0	A	G	0.092	-0.187985	0.0626523	-195.026	0.213801	0.00291748
24	chr24_45211062	45211062	1	C	G	0.39	-0.115449	0.0385106	-195.231	0.176142	0.00294173
38	chr38_2754425	2754425	8	A	G	0.452	-0.126385	0.0421667	-194.962	0.274059	0.00294718
29	chr29_35504589	35504589	0	G	A	0.422	-0.119656	0.0399278	-195	0.330562	0.00295149
31	chr31_4646378	4646378	5	A	G	0.077	0.222139	0.0741398	-195.118	0.19445	0.00295714
10	chr10_19134669	19134669	0	G	T	0.246	-0.135268	0.0451559	-195.272	0.158484	0.00296318
10	chr10_19371206	19371206	0	C	T	0.246	-0.135268	0.0451559	-195.272	0.158484	0.00296318
9	chr9_15767568	15767568	0	C	T	0.492	0.112101	0.0374375	-195.151	0.192354	0.00297485
29	chr29_35472026	35472026	0	T	C	0.296	0.129524	0.0432608	-195.003	0.235288	0.00297792
38	chr38_13930868	13930868	0	T	C	0.058	0.244789	0.0817756	-194.986	0.271001	0.00298347
6	chr6_73655207	73655207	0	A	G	0.379	0.124234	0.0415389	-194.992	0.314209	0.00300864
14	chr14_32223659	32223659	4	A	G	0.097	-0.199956	0.0668805	-194.994	0.251065	0.00301864
12	chr12_68239757	68239757	0	T	C	0.065	-0.227794	0.0762492	-195.158	0.197124	0.00304038
38	chr38_2589332	2589332	3	A	C	0.448	-0.123129	0.0412372	-194.995	0.267355	0.00305595
10	chr10_19550812	19550812	5	T	C	0.248	-0.135276	0.0453219	-195.292	0.159906	0.00306669
23	chr23_15290061	15290061	0	A	G	0.078	0.227233	0.0761477	-195.025	0.342397	0.00307315
23	chr23_9410833	9410833	0	G	A	0.426	0.119504	0.0400754	-194.967	0.279967	0.00309409
23	chr23_9421720	9421720	0	C	T	0.426	0.119504	0.0400754	-194.967	0.279967	0.00309409
19	chr19_49860199	49860199	0	A	C	0.38	-0.117975	0.0395713	-195.012	0.240151	0.0031005
9	chr9_16183028	16183028	0	C	T	0.434	0.115037	0.0385901	-195.167	0.197786	0.00310369
38	chr38_12153511	12153511	0	A	G	0.112	0.183749	0.0616617	-195.065	0.316468	0.00311405
19	chr19_52944028	52944028	3	C	T	0.485	-0.116862	0.0392181	-195.051	0.32142	0.00311565
21	chr21_47568196	47568196	3	A	G	0.5	0.114863	0.03856	-195.234	0.185569	0.00312511
23	chr23_50514650	50514650	1	T	G	0.43	-0.120744	0.040555	-195.295	0.173495	0.00314039
19	chr19_51221400	51221400	0	C	T	0.128	-0.188494	0.063341	-195.059	0.216976	0.00315469
19	chr19_51223585	51223585	0	C	T	0.128	-0.188494	0.063341	-195.059	0.216976	0.00315469
15	chr15_36930261	36930261	2	C	T	0.244	-0.13469	0.0452696	-195.011	0.284932	0.00316045
6	chr6_16606181	16606181	0	T	G	0.092	-0.192047	0.064562	-195.054	0.217576	0.00316719
23	chr23_49887369	49887369	4	C	G	0.451	-0.118075	0.0397042	-195.247	0.183968	0.00317466
10	chr10_19068382	19068382	2	G	A	0.44	-0.119862	0.0403105	-195.195	0.177655	0.00317864
2	chr2_24348384	24348384	0	C	T	0.146	0.161965	0.0544705	-195.123	0.204098	0.00317892
26	chr26_38372873	38372873	0	G	A	0.309	0.121224	0.0407777	-195.058	0.308615	0.00318524
13	chr13_30971588	30971588	0	C	T	0.306	0.121799	0.0409778	-195.323	0.170339	0.00319021
7	chr7_65986970	65986970	0	T	C	0.461	0.118581	0.0399188	-195.28	0.175711	0.00320811
1	chr1_119968328	119968328	1	G	A	0.328	0.120764	0.0406538	-195.04	0.249841	0.00320815
4	chr4_86262853	86262853	3	A	G	0.118	0.182115	0.0613242	-195.113	0.215805	0.00321669
10	chr10_19069994	19069994	0	T	C	0.44	-0.119661	0.0402984	-195.207	0.177648	0.00322006
10	chr10_20094383	20094383	0	C	T	0.241	-0.136811	0.0461022	-195.359	0.157421	0.00323864
10	chr10_20110362	20110362	0	G	A	0.241	-0.136811	0.0461022	-195.359	0.157421	0.00323864
18	chr18_8342923	8342923	1	G	C	0.36	0.127735	0.0430526	-195.187	0.199336	0.00324474
2	chr2_22880958	22880958	1	A	G	0.187	0.151978	0.0512324	-195.016	0.245033	0.00325006
2	chr2_22891944	22891944	1	T	C	0.187	0.151978	0.0512324	-195.016	0.245033	0.00325006
7	chr7_11906276	11906276	0	C	G	0.227	0.139711	0.0470976	-195.109	0.21381	0.00325034
7	chr7_11910208	11910208	0	A	G	0.227	0.139711	0.0470976	-195.109	0.21381	0.00325034
7	chr7_11923372	11923372	0	G	A	0.227	0.139711	0.0470976	-195.109	0.21381	0.00325034
21	chr21_39151535	39151535	6	A	G	0.16	-0.160963	0.0542814	-195.082	0.239148	0.00326135
9	chr9_16368608	16368608	0	A	C	0.437	0.114167	0.0385004	-195.205	0.199551	0.00326143
23	chr23_49935766	49935766	3	T	C	0.449	0.123012	0.0414855	-195.407	0.1605	0.00326295
13	chr13_53760565	53760565	0	T	A	0.105	0.186915	0.0630599	-195.102	0.332666	0.00327426
19	chr19_52595681	52595681	0	A	G	0.324	0.121284	0.0409249	-195.069	0.250751	0.0032796
28	chr28_2383854	2383854	7	C	A	0.182	-0.154167	0.052021	-195.064	0.232809	0.00327986
31	chr31_2897538	2897538	1	C	T	0.114	0.181536	0.0612648	-195.103	0.219127	0.00328419
6	chr6_71849180	71849180	0	G	C	0.489	0.1156	0.0390293	-195.075	0.308669	0.00329732
28	chr28_2533283	2533283	1	G	T	0.164	-0.158776	0.0536251	-195.089	0.223944	0.00330787
9	chr9_12935426	12935426	0	T	C	0.343	-0.120198	0.0406258	-195.122	0.220979	0.00333078
13	chr13_54238247	54238247	0	T	A	0.125	0.17229	0.0582482	-195.099	0.323056	0.00333933
29	chr29_24128575	24128575	0	G	A	0.032	-0.305925	0.103484	-195.118	0.223118	0.00335635
3	chr3_86128131	86128131	0	A	G	0.314	-0.127073	0.0429898	-195.387	0.16524	0.00336014
2	chr2_25627893	25627893	3	G	A	0.131	0.171447	0.0580061	-195.348	0.174898	0.00336237
9	chr9_15295008	15295008	0	C	T	0.442	-0.110021	0.0372786	-195.176	0.216191	0.00340875
2	chr2_28660742	28660742	0	G	A	0.121	0.174229	0.0590475	-195.35	0.17821	0.00341583
8	chr8_33136239	33136239	0	C	A	0.15	-0.165374	0.0560468	-195.085	0.238298	0.00341617
8	chr8_33138756	33138756	0	C	A	0.15	-0.165374	0.0560468	-195.085	0.238298	0.00341617
8	chr8_33197987	33197987	0	C	T	0.15	-0.165374	0.0560468	-195.085	0.238298	0.00341617
9	chr9_12838500	12838500	7	A	C	0.401	-0.118443	0.0401535	-195.168	0.210094	0.00342563
10	chr10_16827497	16827497	5	T	C	0.248	-0.133688	0.0453276	-195.278	0.176516	0.00342974
9	chr9_51535712	51535712	1	G	A	0.416	0.120636	0.0409044	-195.101	0.243733	0.0034314
20	chr20_54162647	54162647	0	T	C	0.316	-0.129075	0.0437712	-195.06	0.232979	0.00343525
23	chr23_44132497	44132497	0	T	C	0.434	0.116609	0.0395456	-195.052	0.247212	0.00343671
26	chr26_11205044	11205044	1	T	C	0.135	0.166251	0.0563833	-195.106	0.242876	0.00343818
10	chr10_18071694	18071694	0	T	G	0.497	-0.116882	0.0396545	-195.347	0.170292	0.00344995
23	chr23_16235119	16235119	8	A	G	0.09	0.214764	0.0729116	-195.121	0.32419	0.00347135
11	chr11_45760668	45760668	0	G	T	0.477	0.111515	0.0378626	-195.331	0.180698	0.0034743
24	chr24_11633205	11633205	3	C	T	0.454	-0.126497	0.0429534	-195.07	0.253554	0.00347752
13	chr13_56912397	56912397	2	A	G	0.474	-0.118426	0.0402395	-195.299	0.185065	0.00349881
3	chr3_84766605	84766605	0	A	C	0.173	-0.15105	0.0513561	-195.145	0.242186	0.00351868
12	chr12_65775467	65775467	0	C	T	0.094	-0.182156	0.0619582	-195.158	0.242484	0.00353245
8	chr8_15150633	15150633	3	A	C	0.121	-0.171708	0.0584608	-195.103	0.307107	0.00356401
20	chr20_54536589	54536589	0	A	G	0.34	-0.125337	0.0426767	-195.139	0.208172	0.00356676
10	chr10_20246824	20246824	0	A	G	0.492	0.115552	0.0393487	-195.203	0.193644	0.00356994
2	chr2_26703735	26703735	0	G	A	0.286	0.124032	0.0422872	-195.215	0.220851	0.00360955
2	chr2_26744672	26744672	0	G	A	0.286	0.124032	0.0422872	-195.215	0.220851	0.00360955
31	chr31_3597886	3597886	6	A	G	0.069	0.227972	0.077725	-195.222	0.211758	0.00360989
20	chr20_54573044	54573044	0	A	G	0.343	-0.125093	0.0426747	-195.146	0.210707	0.00362965
21	chr21_11337648	11337648	0	T	C	0.432	-0.116096	0.0396237	-195.107	0.273409	0.00364507
14	chr14_33944190	33944190	0	C	T	0.113	-0.173019	0.0590654	-195.161	0.244364	0.0036528
14	chr14_33963490	33963490	0	A	T	0.113	-0.173019	0.0590654	-195.161	0.244364	0.0036528
11	chr11_43259395	43259395	0	C	A	0.312	0.119077	0.0406574	-195.124	0.303107	0.00365863
11	chr11_43381098	43381098	0	A	G	0.312	0.119077	0.0406574	-195.124	0.303107	0.00365863
11	chr11_43209008	43209008	2	T	G	0.314	0.119475	0.0407974	-195.127	0.298913	0.00366181
2	chr2_26043619	26043619	0	G	A	0.416	0.11439	0.0390723	-195.323	0.188121	0.0036715
33	chr33_30516193	30516193	4	T	C	0.321	-0.123759	0.042281	-195.169	0.258382	0.00367831
11	chr11_46105208	46105208	0	T	C	0.474	0.110175	0.0376518	-195.416	0.176171	0.00368872
11	chr11_46144448	46144448	0	G	A	0.474	0.110175	0.0376518	-195.416	0.176171	0.00368872
11	chr11_46157668	46157668	0	G	T	0.474	0.110175	0.0376518	-195.416	0.176171	0.00368872
11	chr11_46179439	46179439	0	G	A	0.474	0.110175	0.0376518	-195.416	0.176171	0.00368872
4	chr4_41519846	41519846	0	T	C	0.044	0.285822	0.0976995	-195.199	0.236104	0.00369607
4	chr4_41528659	41528659	0	G	A	0.044	0.285822	0.0976995	-195.199	0.236104	0.00369607
26	chr26_38239926	38239926	0	C	T	0.029	-0.315979	0.108017	-195.19	0.292435	0.0036989
19	chr19_50878113	50878113	0	G	A	0.107	-0.193408	0.0661183	-195.172	0.235484	0.00369997
13	chr13_53639296	53639296	1	C	T	0.122	0.171242	0.0585421	-195.191	0.319766	0.00370089
19	chr19_52840031	52840031	2	C	T	0.5	0.112097	0.0383445	-195.229	0.32892	0.00372044
9	chr9_15797061	15797061	0	G	C	0.429	0.110407	0.0377791	-195.315	0.201339	0.00373191
31	chr31_2908869	2908869	0	G	A	0.113	0.178917	0.0612767	-195.229	0.218138	0.0037624
9	chr9_15522025	15522025	0	T	C	0.4	-0.113308	0.0388202	-195.328	0.198943	0.00377445
24	chr24_45262485	45262485	0	G	A	0.405	-0.111245	0.0381183	-195.4	0.185405	0.00377888
22	chr22_61094736	61094736	0	G	A	0.23	0.13624	0.0466842	-195.325	0.365624	0.00377993
4	chr4_86866165	86866165	0	T	C	0.296	0.126124	0.0432436	-195.21	0.231211	0.00380046
19	chr19_52437440	52437440	0	C	T	0.312	0.119832	0.0410923	-195.2	0.252497	0.00380565
11	chr11_2494132	2494132	0	T	C	0.173	0.148533	0.050946	-195.175	0.275735	0.00381357
31	chr31_3565235	3565235	0	A	G	0.068	0.226078	0.0775739	-195.266	0.214562	0.00382706
9	chr9_15885016	15885016	0	C	T	0.427	0.110649	0.0379676	-195.325	0.204292	0.00382767
29	chr29_36646814	36646814	0	C	T	0.338	-0.119833	0.0411401	-195.221	0.318121	0.0038457
31	chr31_3599092	3599092	3	A	G	0.069	0.226083	0.0776306	-195.275	0.213627	0.00385177
29	chr29_24618994	24618994	0	T	C	0.298	-0.120319	0.0413295	-195.189	0.257822	0.0038647
22	chr22_61092618	61092618	3	T	C	0.232	0.135902	0.0467246	-195.342	0.360774	0.00389655
10	chr10_18100399	18100399	4	G	A	0.497	0.116534	0.0400746	-195.43	0.174619	0.00390435
2	chr2_21442584	21442584	0	A	G	0.39	-0.112838	0.0388044	-195.184	0.260228	0.00390525
2	chr2_21453969	21453969	0	G	A	0.39	-0.112838	0.0388044	-195.184	0.260228	0.00390525
9	chr9_26694530	26694530	1	A	G	0.304	-0.129062	0.0443915	-195.717	0.145042	0.0039113
4	chr4_87264695	87264695	0	G	A	0.426	0.115071	0.0395907	-195.229	0.24527	0.0039217
21	chr21_37956996	37956996	3	T	C	0.456	-0.114647	0.0394596	-195.198	0.292928	0.00393505
13	chr13_53549095	53549095	0	C	T	0.092	0.18994	0.0653817	-195.291	0.33965	0.00393896
12	chr12_65804699	65804699	1	C	A	0.094	-0.179973	0.0619849	-195.264	0.241416	0.00395857
31	chr31_3585008	3585008	4	C	T	0.069	0.225399	0.0776693	-195.302	0.214121	0.00397663
9	chr9_12778244	12778244	0	G	C	0.396	-0.115981	0.0399814	-195.321	0.205449	0.00399112
9	chr9_12778803	12778803	0	A	G	0.396	-0.115981	0.0399814	-195.321	0.205449	0.00399112
2	chr2_26211353	26211353	1	C	T	0.286	0.123042	0.0424315	-195.305	0.221574	0.00400459
11	chr11_8753973	8753973	0	C	T	0.364	-0.117776	0.0406181	-195.369	0.200562	0.00400675
11	chr11_8916178	8916178	0	G	A	0.364	-0.117776	0.0406181	-195.369	0.200562	0.00400675
29	chr29_12544940	12544940	7	A	C	0.041	-0.292042	0.100768	-195.273	0.236215	0.00402471
39	chrX_2370227	2370227	1	G	A	0.315	0.128464	0.044328	-195.493	0.17024	0.00402625
6	chr6_72590480	72590480	0	A	G	0.401	0.118515	0.0408971	-195.245	0.302393	0.00402811
30	chr30_35142524	35142524	0	C	T	0.042	-0.283789	0.0979599	-195.26	0.261942	0.00403928
30	chr30_35144381	35144381	0	G	T	0.042	-0.283789	0.0979599	-195.26	0.261942	0.00403928
29	chr29_35629130	35629130	0	G	A	0.299	0.126721	0.0437424	-195.28	0.235591	0.00403935
4	chr4_85144820	85144820	1	T	C	0.338	0.121088	0.0417998	-195.475	0.182798	0.004041
6	chr6_73090820	73090820	0	G	A	0.39	0.118345	0.0408646	-195.256	0.300676	0.00405153
19	chr19_51855070	51855070	2	C	T	0.236	-0.136326	0.0471097	-195.345	0.220744	0.00407948
14	chr14_55405735	55405735	0	C	T	0.092	-0.194335	0.0671671	-195.243	0.276948	0.00408574
29	chr29_26567400	26567400	1	A	G	0.049	-0.253036	0.087575	-195.369	0.207855	0.00413597
31	chr31_943526	943526	2	A	T	0.064	0.223228	0.0772813	-195.256	0.256949	0.00414678
9	chr9_15720448	15720448	1	T	C	0.494	0.108556	0.0375878	-195.448	0.19364	0.00415263
39	chrX_4176706	4176706	0	C	A	0.206	0.137411	0.0475969	-195.381	0.205142	0.00416646
8	chr8_15187031	15187031	1	A	G	0.122	-0.168706	0.0584734	-195.247	0.307827	0.00418987
38	chr38_2600879	2600879	4	T	C	0.498	-0.119356	0.0413691	-195.272	0.288781	0.00419029
36	chr36_28354354	28354354	0	C	T	0.019	-0.394172	0.136633	-195.319	0.293637	0.00419364
26	chr26_10873387	10873387	0	A	G	0.233	0.133329	0.0462389	-195.304	0.235142	0.00421177
26	chr26_10877028	10877028	0	A	G	0.233	0.133329	0.0462389	-195.304	0.235142	0.00421177
38	chr38_10364238	10364238	0	C	T	0.049	0.261125	0.0906219	-195.339	0.314666	0.00423798
29	chr29_28008653	28008653	2	A	G	0.054	-0.244892	0.08499	-195.385	0.207019	0.00423875
31	chr31_2807559	2807559	8	T	C	0.123	0.174622	0.0606045	-195.356	0.212788	0.00423982
23	chr23_17123334	17123334	0	T	C	0.466	0.113748	0.0394888	-195.274	0.30212	0.00425069
12	chr12_65523922	65523922	0	C	T	0.084	-0.188206	0.0653461	-195.313	0.253364	0.00425559
8	chr8_36262584	36262584	0	C	T	0.097	-0.180476	0.0626823	-195.359	0.218349	0.00426761
13	chr13_54203028	54203028	1	C	T	0.169	0.146546	0.0508995	-195.327	0.316627	0.00426897
28	chr28_3538783	3538783	1	G	A	0.164	-0.152968	0.0531348	-195.315	0.226637	0.00427228
4	chr4_82997514	82997514	0	C	T	0.353	0.118858	0.0412922	-195.408	0.204696	0.00427755
38	chr38_2415363	2415363	10	C	T	0.436	-0.119875	0.0416587	-195.314	0.256373	0.0042896
2	chr2_24725687	24725687	14	T	C	0.317	0.116534	0.0404998	-195.303	0.262597	0.00429153
23	chr23_45273432	45273432	1	G	T	0.451	0.110802	0.0385136	-195.292	0.289127	0.00429765
2	chr2_24257838	24257838	0	T	C	0.149	0.156119	0.0543375	-195.395	0.2065	0.0043485
2	chr2_24275984	24275984	0	G	A	0.149	0.156119	0.0543375	-195.395	0.2065	0.0043485
2	chr2_24291463	24291463	0	G	T	0.149	0.156119	0.0543375	-195.395	0.2065	0.0043485
2	chr2_24322971	24322971	0	A	G	0.149	0.156119	0.0543375	-195.395	0.2065	0.0043485
2	chr2_24488440	24488440	0	A	G	0.149	0.156119	0.0543375	-195.395	0.2065	0.0043485
31	chr31_9145934	9145934	0	A	G	0.079	0.206168	0.071758	-195.314	0.239385	0.00434903
1	chr1_118320216	118320216	0	T	C	0.385	-0.110267	0.0383819	-195.468	0.200083	0.00435162
25	chr25_47956216	47956216	0	A	G	0.44	0.112573	0.0391856	-195.476	0.194473	0.00435282
9	chr9_54317357	54317357	3	C	A	0.436	-0.111949	0.0390199	-195.294	0.239788	0.0044041
31	chr31_38858268	38858268	0	T	G	0.141	-0.16061	0.0560013	-195.442	0.196961	0.00441821
2	chr2_28443877	28443877	0	G	A	0.28	0.1276	0.0445395	-195.703	0.154999	0.00446057
13	chr13_33098183	33098183	4	A	G	0.249	0.131205	0.0458001	-195.588	0.177525	0.00446242
20	chr20_54146587	54146587	3	G	A	0.312	-0.128041	0.0447028	-195.314	0.224697	0.00446874
13	chr13_30937681	30937681	0	A	G	0.304	0.117534	0.0410386	-195.617	0.171894	0.0044726
23	chr23_51203669	51203669	1	A	G	0.036	0.272971	0.095334	-195.359	0.285869	0.00448194
9	chr9_21207069	21207069	0	G	A	0.016	-0.432825	0.151168	-195.421	0.224716	0.00448327
38	chr38_2419185	2419185	4	C	T	0.434	-0.120161	0.0419722	-195.354	0.260893	0.00448791
2	chr2_21847601	21847601	0	A	G	0.333	0.113665	0.0397044	-195.352	0.327172	0.00448926
2	chr2_22129089	22129089	0	C	T	0.333	0.113665	0.0397044	-195.352	0.327172	0.00448926
10	chr10_20221827	20221827	1	T	C	0.49	0.112795	0.0394014	-195.411	0.194229	0.00449021
34	chr34_33009451	33009451	2	T	C	0.018	0.431005	0.150653	-195.338	0.248904	0.00451501
10	chr10_17936731	17936731	0	C	T	0.497	-0.113474	0.0396803	-195.56	0.174785	0.00453197
23	chr23_13973560	13973560	1	A	T	0.122	0.173095	0.0605354	-195.362	0.319427	0.00453602
21	chr21_37539996	37539996	0	G	A	0.348	-0.118245	0.0413718	-195.344	0.3027	0.00455416
8	chr8_33209881	33209881	0	G	T	0.159	-0.157718	0.0551868	-195.352	0.238009	0.00455723
9	chr9_15599028	15599028	1	C	T	0.403	-0.110479	0.0386739	-195.5	0.200052	0.00457397
7	chr7_80103897	80103897	0	A	G	0.366	-0.114362	0.040036	-195.356	0.249933	0.00457685
23	chr23_9437968	9437968	10	T	G	0.426	0.116428	0.0407717	-195.329	0.278214	0.00458917
9	chr9_15214295	15214295	0	C	T	0.464	0.104019	0.0364517	-195.454	0.217802	0.00461721
29	chr29_13227999	13227999	0	C	T	0.042	-0.283724	0.0994355	-195.38	0.248622	0.00462111
9	chr9_14330519	14330519	3	A	G	0.379	-0.115827	0.0405951	-195.413	0.230231	0.00462272
26	chr26_11593238	11593238	0	C	T	0.024	-0.358724	0.125798	-195.431	0.32646	0.00464588
21	chr21_18856346	18856346	0	G	A	0.073	0.214398	0.0751986	-195.367	0.268216	0.00465316
8	chr8_33191849	33191849	8	T	C	0.161	-0.157932	0.0554037	-195.373	0.239745	0.00466064
22	chr22_61136128	61136128	4	T	G	0.498	0.111507	0.0391243	-195.4	0.251087	0.00466771
23	chr23_43901800	43901800	12	T	C	0.022	0.381013	0.13371	-195.45	0.227036	0.00467527
29	chr29_26569810	26569810	1	A	C	0.049	-0.249495	0.0876107	-195.481	0.208794	0.00470075
8	chr8_14445531	14445531	2	T	C	0.111	-0.172809	0.0606959	-195.348	0.298577	0.00470979
11	chr11_45737149	45737149	1	G	A	0.385	-0.112997	0.0396888	-195.433	0.224273	0.00471054
4	chr4_86099551	86099551	3	A	G	0.114	0.176224	0.061908	-195.475	0.212313	0.00471829
8	chr8_36633175	36633175	0	T	G	0.071	-0.205081	0.0720663	-195.453	0.218964	0.00473005
38	chr38_14780567	14780567	1	G	A	0.024	0.35333	0.124194	-195.419	0.262542	0.00474102
4	chr4_86797096	86797096	3	C	A	0.124	0.167225	0.0587866	-195.434	0.226104	0.00474624
6	chr6_11367324	11367324	2	A	G	0.13	-0.17424	0.0613164	-195.412	0.23268	0.00478927
6	chr6_12417112	12417112	2	T	C	0.129	-0.166936	0.058747	-195.372	0.242839	0.00479002
39	chrX_2646753	2646753	2	A	G	0.129	0.164797	0.0580053	-195.505	0.212107	0.00479797
9	chr9_15592776	15592776	2	G	T	0.445	0.108046	0.0380351	-195.504	0.214705	0.0048036
9	chr9_12814087	12814087	1	G	A	0.398	-0.113737	0.0400447	-195.491	0.205662	0.00480977
23	chr23_16236921	16236921	0	T	G	0.074	0.22311	0.0786081	-195.433	0.336695	0.00483931
31	chr31_3671592	3671592	4	A	G	0.069	0.220586	0.077725	-195.481	0.21406	0.0048426
20	chr20_54938663	54938663	0	C	G	0.348	-0.119369	0.0420675	-195.372	0.223502	0.0048495
21	chr21_39228398	39228398	8	A	G	0.158	-0.155124	0.0546757	-195.449	0.236085	0.00485543
23	chr23_44150831	44150831	3	A	C	0.142	0.159456	0.0562047	-195.415	0.243425	0.00485716
13	chr13_32611183	32611183	6	T	G	0.246	0.130315	0.0459353	-195.629	0.183243	0.00485907
2	chr2_30414033	30414033	0	T	C	0.104	-0.182253	0.0642669	-195.409	0.262281	0.00487464
6	chr6_16112544	16112544	0	T	C	0.133	-0.161671	0.0570137	-195.395	0.242312	0.00487787
14	chr14_33326127	33326127	10	A	T	0.072	-0.209964	0.0740475	-195.44	0.240868	0.00487966
26	chr26_38796045	38796045	0	A	G	0.044	0.25757	0.0908461	-195.465	0.243201	0.00488417
19	chr19_49700344	49700344	0	C	A	0.382	-0.112247	0.0395906	-195.419	0.241734	0.00488455
29	chr29_12550106	12550106	0	C	A	0.04	-0.287602	0.101447	-195.45	0.232795	0.00488749
2	chr2_28016045	28016045	0	A	G	0.429	-0.112395	0.0396611	-195.468	0.225776	0.00490437
2	chr2_26008842	26008842	2	A	G	0.412	0.112315	0.0396601	-195.552	0.194511	0.00493325
38	chr38_2614384	2614384	1	T	A	0.49	-0.115836	0.0409113	-195.422	0.288398	0.00494176
11	chr11_46142489	46142489	1	A	T	0.476	0.107079	0.0378203	-195.671	0.177633	0.00494368
9	chr9_53690836	53690836	0	T	A	0.455	-0.109455	0.0386609	-195.394	0.285058	0.00494514
38	chr38_14515381	14515381	0	G	A	0.024	0.351652	0.124218	-195.458	0.262675	0.00494869
38	chr38_14747075	14747075	0	A	G	0.024	0.351652	0.124218	-195.458	0.262675	0.00494869
38	chr38_14759106	14759106	0	A	G	0.024	0.351652	0.124218	-195.458	0.262675	0.00494869
14	chr14_33287479	33287479	0	T	C	0.07	-0.21461	0.0758174	-195.449	0.243585	0.0049534
2	chr2_32643092	32643092	5	C	A	0.148	0.155242	0.054866	-195.655	0.18161	0.00497059
15	chr15_49816134	49816134	0	T	G	0.126	0.17745	0.0627201	-195.419	0.269905	0.00497407
10	chr10_17796981	17796981	0	T	C	0.476	-0.11408	0.0403242	-195.644	0.173386	0.0049768
24	chr24_45256929	45256929	2	T	C	0.285	-0.118335	0.0418518	-195.519	0.22026	0.00500071
2	chr2_24273613	24273613	1	T	C	0.149	0.153922	0.0544476	-195.519	0.207231	0.00500858
2	chr2_24312719	24312719	1	A	C	0.149	0.153922	0.0544476	-195.519	0.207231	0.00500858
13	chr13_41541677	41541677	0	C	T	0.042	0.266347	0.0942257	-195.444	0.28344	0.00501285
22	chr22_61105884	61105884	0	T	C	0.081	0.186839	0.0661243	-195.485	0.317515	0.00502996
26	chr26_38191567	38191567	0	T	C	0.044	0.258484	0.0914996	-195.47	0.255565	0.00503911
23	chr23_50635021	50635021	0	G	A	0.435	-0.114658	0.0405993	-195.711	0.175741	0.00505182
2	chr2_29018104	29018104	0	G	A	0.105	-0.176487	0.0625129	-195.447	0.267736	0.00506614
2	chr2_21397794	21397794	0	T	C	0.392	-0.109353	0.038749	-195.419	0.263496	0.00508363
2	chr2_21409502	21409502	0	C	A	0.392	-0.109353	0.038749	-195.419	0.263496	0.00508363
13	chr13_33147773	33147773	1	A	G	0.247	0.128838	0.0456569	-195.688	0.180441	0.00508685
4	chr4_86328479	86328479	0	G	A	0.466	0.111427	0.0394954	-195.43	0.27779	0.00509634
2	chr2_28818796	28818796	1	T	C	0.102	-0.178655	0.0633336	-195.45	0.269072	0.00510246
9	chr9_26181181	26181181	0	G	A	0.277	-0.128254	0.045478	-195.812	0.161162	0.00511384
9	chr9_14820805	14820805	0	T	C	0.469	0.105785	0.0375256	-195.545	0.217113	0.00513108
20	chr20_54860049	54860049	0	A	G	0.341	-0.11973	0.0424882	-195.43	0.220041	0.00514772
6	chr6_73423430	73423430	0	A	G	0.435	0.107869	0.0382803	-195.473	0.301335	0.00514886
26	chr26_38528745	38528745	7	T	C	0.368	0.109296	0.0387942	-195.451	0.270132	0.00515736
11	chr11_45938086	45938086	0	G	A	0.5	0.105888	0.0375851	-195.591	0.200836	0.00515803
12	chr12_68165056	68165056	0	T	A	0.066	-0.213021	0.0756345	-195.605	0.20523	0.00517123
4	chr4_86337669	86337669	0	G	A	0.294	0.120417	0.0427635	-195.491	0.233031	0.00518029
14	chr14_29531418	29531418	0	C	T	0.11	-0.170778	0.0606524	-195.46	0.272039	0.00518319
2	chr2_22781379	22781379	0	C	G	0.189	0.144358	0.0512767	-195.439	0.245553	0.00518976
7	chr7_10873756	10873756	0	C	T	0.212	0.13881	0.0493371	-195.559	0.205361	0.00521766
7	chr7_10876859	10876859	0	T	G	0.212	0.13881	0.0493371	-195.559	0.205361	0.00521766
38	chr38_14776180	14776180	1	T	C	0.024	0.349509	0.124253	-195.507	0.262702	0.00522756
2	chr2_32589777	32589777	0	T	C	0.146	0.154058	0.0547785	-195.698	0.1821	0.00523546
2	chr2_32611980	32611980	0	G	A	0.146	0.154058	0.0547785	-195.698	0.1821	0.00523546
13	chr13_33467238	33467238	1	C	T	0.235	0.129963	0.0462564	-195.678	0.186806	0.00527947
21	chr21_18135560	18135560	0	T	C	0.283	0.126093	0.0448901	-195.475	0.291252	0.00529035
6	chr6_70825240	70825240	0	C	T	0.351	0.112681	0.0401366	-195.514	0.316337	0.00531434
10	chr10_20850111	20850111	1	T	G	0.248	-0.129576	0.0461578	-195.718	0.169318	0.00531754
21	chr21_39175361	39175361	0	C	T	0.154	-0.15299	0.0544989	-195.537	0.232632	0.00531801
21	chr21_39241001	39241001	0	C	A	0.154	-0.15299	0.0544989	-195.537	0.232632	0.00531801
21	chr21_39270633	39270633	0	C	T	0.154	-0.15299	0.0544989	-195.537	0.232632	0.00531801
21	chr21_39304525	39304525	0	C	T	0.154	-0.15299	0.0544989	-195.537	0.232632	0.00531801
1	chr1_119073120	119073120	1	T	C	0.284	0.114757	0.0408804	-195.583	0.218303	0.00531922
2	chr2_32608630	32608630	1	A	G	0.14	0.157697	0.0562118	-195.716	0.182226	0.00534722
33	chr33_30316581	30316581	0	G	A	0.353	-0.113468	0.0404511	-195.534	0.243785	0.00535261
8	chr8_36137007	36137007	3	A	C	0.083	-0.191066	0.0681156	-195.548	0.227266	0.00535331
13	chr13_33267765	33267765	9	C	T	0.25	0.129277	0.0460878	-195.693	0.186889	0.0053534
2	chr2_28909018	28909018	1	T	C	0.106	-0.1754	0.0625348	-195.497	0.268633	0.00535628
7	chr7_65158269	65158269	0	T	G	0.356	-0.116394	0.0415302	-195.538	0.238541	0.00539204
7	chr7_65204404	65204404	0	G	A	0.356	-0.116394	0.0415302	-195.538	0.238541	0.00539204
19	chr19_50908745	50908745	1	C	T	0.125	-0.17409	0.0621211	-195.529	0.227363	0.00539552
15	chr15_50148521	50148521	0	T	C	0.152	0.157592	0.0562694	-195.5	0.261436	0.00542423
13	chr13_40104675	40104675	0	G	A	0.018	0.406957	0.145333	-195.528	0.281616	0.00543224
23	chr23_11996274	11996274	0	A	C	0.044	-0.26987	0.0964615	-195.523	0.27807	0.00547306
23	chr23_51962201	51962201	8	T	C	0.053	0.231921	0.0829198	-195.536	0.267981	0.00548578
7	chr7_10890562	10890562	13	T	C	0.215	0.13842	0.0494956	-195.6	0.209749	0.00549087
9	chr9_26094911	26094911	1	T	C	0.326	0.112447	0.0402121	-195.899	0.159887	0.00549532
1	chr1_119514599	119514599	4	T	C	0.28	0.117478	0.0420248	-195.61	0.218834	0.0055102
14	chr14_32247813	32247813	0	A	T	0.094	-0.188272	0.0674443	-195.555	0.246636	0.0055759
4	chr4_87236979	87236979	0	G	A	0.288	0.121477	0.0435201	-195.598	0.219057	0.00558005
23	chr23_50917041	50917041	1	C	G	0.089	0.170475	0.0610798	-195.574	0.302769	0.00558436
23	chr23_49283847	49283847	1	T	C	0.015	0.457131	0.16386	-195.535	0.272605	0.00560564
11	chr11_45970094	45970094	0	G	A	0.476	0.105458	0.0378035	-195.766	0.180559	0.0056075
11	chr11_45990018	45990018	0	G	A	0.476	0.105458	0.0378035	-195.766	0.180559	0.0056075
11	chr11_46007343	46007343	0	G	A	0.476	0.105458	0.0378035	-195.766	0.180559	0.0056075
11	chr11_46034096	46034096	0	T	C	0.476	0.105458	0.0378035	-195.766	0.180559	0.0056075
11	chr11_46056505	46056505	0	T	C	0.476	0.105458	0.0378035	-195.766	0.180559	0.0056075
11	chr11_46064114	46064114	0	C	T	0.476	0.105458	0.0378035	-195.766	0.180559	0.0056075
38	chr38_12111951	12111951	1	C	T	0.339	0.112241	0.0402366	-195.551	0.298751	0.00560955
13	chr13_33448353	33448353	0	G	A	0.246	0.127192	0.0455977	-195.745	0.185686	0.00561083
23	chr23_50733692	50733692	3	C	T	0.415	0.112406	0.0403085	-195.946	0.15642	0.00562453
9	chr9_53512198	53512198	0	G	C	0.34	0.119568	0.0428901	-195.498	0.282387	0.00563907
8	chr8_35515533	35515533	10	T	C	0.097	-0.174287	0.062543	-195.598	0.224287	0.00565796
1	chr1_119279922	119279922	2	A	G	0.28	0.114677	0.0411598	-195.639	0.218832	0.00566687
31	chr31_1711782	1711782	2	C	T	0.062	0.218065	0.0783135	-195.542	0.25511	0.00569483
38	chr38_2519978	2519978	1	T	C	0.432	0.11246	0.040427	-195.563	0.260545	0.00574158
39	chrX_3036755	3036755	1	T	C	0.305	0.120308	0.043263	-195.769	0.182323	0.00575797
21	chr21_10994582	10994582	2	T	C	0.298	-0.117571	0.0422838	-195.558	0.240265	0.00576329
13	chr13_40000490	40000490	0	T	C	0.018	0.40341	0.145103	-195.583	0.280452	0.0057697
8	chr8_15456568	15456568	7	T	C	0.305	-0.119345	0.0429276	-195.539	0.259442	0.00577004
20	chr20_54171359	54171359	1	G	A	0.313	-0.12302	0.0442662	-195.536	0.23034	0.00578807
30	chr30_30419884	30419884	0	A	G	0.254	0.128769	0.0463684	-195.823	0.181334	0.0058231
21	chr21_39132641	39132641	1	A	G	0.154	-0.151423	0.0545323	-195.619	0.233479	0.00582881
4	chr4_86986997	86986997	2	C	T	0.3	0.120469	0.0434064	-195.588	0.234361	0.00585294
21	chr21_10381314	10381314	0	A	G	0.303	-0.115832	0.0417367	-195.573	0.238614	0.00585461
39	chrX_612687	612687	3	T	G	0.178	0.140557	0.0506764	-195.588	0.233416	0.0058841
11	chr11_16212890	16212890	0	T	C	0.367	0.114814	0.0414	-195.804	0.180324	0.00589007
13	chr13_33108807	33108807	0	T	C	0.246	0.126463	0.0456143	-195.808	0.182788	0.00590479
13	chr13_33199563	33199563	0	C	T	0.246	0.126463	0.0456143	-195.808	0.182788	0.00590479
10	chr10_18113522	18113522	0	T	C	0.5	0.109977	0.0396737	-195.803	0.174874	0.00591212
7	chr7_80071716	80071716	0	A	G	0.367	-0.11113	0.0401058	-195.591	0.250018	0.00593183
2	chr2_32626622	32626622	0	T	G	0.139	0.155713	0.0562011	-195.802	0.18368	0.00593667
2	chr2_32673821	32673821	0	G	A	0.139	0.155713	0.0562011	-195.802	0.18368	0.00593667
9	chr9_54031320	54031320	0	A	G	0.406	0.117606	0.0424513	-195.543	0.282156	0.00594161
26	chr26_38472511	38472511	1	A	G	0.044	0.252469	0.0911824	-195.648	0.240283	0.00596896
25	chr25_47372977	47372977	2	C	T	0.436	0.108724	0.0392716	-195.799	0.186842	0.00597483
9	chr9_13565242	13565242	0	C	T	0.233	-0.127041	0.045891	-195.756	0.196999	0.0059781
6	chr6_70445052	70445052	0	C	T	0.351	0.110886	0.0400584	-195.623	0.316809	0.00598188
7	chr7_66158395	66158395	0	G	A	0.479	0.110809	0.0400372	-195.795	0.185282	0.00599004
7	chr7_66216214	66216214	0	C	T	0.479	0.110809	0.0400372	-195.795	0.185282	0.00599004
7	chr7_66244625	66244625	0	T	C	0.479	0.110809	0.0400372	-195.795	0.185282	0.00599004
7	chr7_66262986	66262986	0	A	C	0.479	0.110809	0.0400372	-195.795	0.185282	0.00599004
7	chr7_66271697	66271697	0	G	A	0.479	0.110809	0.0400372	-195.795	0.185282	0.00599004
2	chr2_24896226	24896226	1	A	T	0.32	0.109532	0.039576	-195.601	0.26256	0.00599044
32	chr32_8110544	8110544	1	T	C	0.097	-0.172504	0.0623476	-195.574	0.260153	0.00600519
24	chr24_36718968	36718968	0	C	A	0.076	-0.212019	0.0766828	-195.76	0.198849	0.00603996
38	chr38_15497935	15497935	0	T	A	0.071	0.205729	0.074427	-195.638	0.245569	0.00605286
7	chr7_66193616	66193616	1	C	G	0.479	0.110659	0.0400363	-195.805	0.185355	0.00605651
7	chr7_66253730	66253730	1	C	A	0.479	0.110659	0.0400363	-195.805	0.185355	0.00605651
23	chr23_47433551	47433551	4	A	G	0.021	0.374816	0.135609	-195.643	0.240347	0.00605688
26	chr26_8243390	8243390	1	A	G	0.125	0.167162	0.0604853	-195.607	0.247658	0.00606156
11	chr11_6825439	6825439	1	G	A	0.385	0.111266	0.0402761	-195.633	0.245032	0.00608181
17	chr17_38357736	38357736	3	T	C	0.359	0.11291	0.0408767	-195.605	0.2569	0.00608856
23	chr23_44129866	44129866	0	C	T	0.016	0.415212	0.150348	-195.656	0.251227	0.00609817
37	chr37_2057756	2057756	0	T	C	0.188	0.14004	0.0507117	-195.643	0.300491	0.00610163
14	chr14_33329776	33329776	4	T	C	0.069	-0.211395	0.0765827	-195.637	0.245105	0.00612217
9	chr9_26468968	26468968	0	A	G	0.299	-0.124993	0.0452939	-195.975	0.159411	0.00613608
14	chr14_33164752	33164752	1	A	G	0.068	-0.211051	0.0765031	-195.644	0.24347	0.00615202
37	chr37_2008940	2008940	0	T	C	0.228	0.131361	0.0476268	-195.647	0.297918	0.00616303
38	chr38_13989313	13989313	14	G	C	0.051	0.251298	0.0911688	-195.657	0.282923	0.00619482
24	chr24_1127668	1127668	15	T	G	0.19	0.148481	0.0538699	-195.615	0.254948	0.00619699
2	chr2_28105252	28105252	0	G	T	0.416	-0.111107	0.0403178	-195.659	0.234893	0.00620647
1	chr1_120073757	120073757	5	A	G	0.09	0.190391	0.0690914	-195.647	0.280438	0.00620907
38	chr38_2406803	2406803	0	T	G	0.421	0.112215	0.0407259	-195.639	0.251226	0.00621382
2	chr2_29745046	29745046	1	T	C	0.101	-0.176087	0.0639147	-195.626	0.268679	0.00622012
26	chr26_9293570	9293570	3	G	A	0.126	0.166908	0.0606032	-195.635	0.245253	0.00623732
9	chr9_36515765	36515765	0	A	G	0.078	-0.205904	0.0747719	-195.762	0.210847	0.00624379
29	chr29_36060150	36060150	0	G	A	0.469	0.107057	0.0388853	-195.651	0.302604	0.00625515
7	chr7_65429803	65429803	0	A	G	0.358	-0.11375	0.0413206	-195.67	0.240059	0.00626069
7	chr7_65497321	65497321	0	A	G	0.358	-0.11375	0.0413206	-195.67	0.240059	0.00626069
7	chr7_65512788	65512788	0	G	A	0.358	-0.11375	0.0413206	-195.67	0.240059	0.00626069
7	chr7_65580282	65580282	0	T	C	0.358	-0.11375	0.0413206	-195.67	0.240059	0.00626069
7	chr7_65260651	65260651	1	G	A	0.357	-0.114462	0.0415996	-195.677	0.238777	0.00628547
7	chr7_66166036	66166036	4	T	C	0.479	0.110136	0.0400418	-195.838	0.185835	0.00630412
38	chr38_12107841	12107841	0	T	C	0.108	0.171191	0.0622509	-195.717	0.321527	0.00631374
14	chr14_33217401	33217401	2	A	G	0.068	-0.210498	0.0765548	-195.667	0.244114	0.00632085
21	chr21_39296148	39296148	2	T	C	0.155	-0.150058	0.05458	-195.691	0.23406	0.00632702
6	chr6_70963470	70963470	0	T	C	0.437	0.108849	0.0396097	-195.668	0.308971	0.00635098
19	chr19_51272186	51272186	0	C	T	0.121	-0.178197	0.0648551	-195.656	0.228183	0.00635905
26	chr26_11975733	11975733	0	T	C	0.026	-0.340657	0.123984	-195.723	0.337784	0.0063595
7	chr7_11089390	11089390	0	T	C	0.212	0.135816	0.0494349	-195.736	0.205733	0.00636378
10	chr10_43296452	43296452	3	T	C	0.165	-0.147981	0.0538823	-195.741	0.206925	0.00638275
31	chr31_931016	931016	0	G	A	0.061	0.215051	0.0783242	-195.646	0.255613	0.00639643
31	chr31_960682	960682	0	T	A	0.061	0.215051	0.0783242	-195.646	0.255613	0.00639643
31	chr31_1038580	1038580	0	C	T	0.061	0.215051	0.0783242	-195.646	0.255613	0.00639643
8	chr8_37057011	37057011	8	A	C	0.081	-0.190941	0.0695848	-195.7	0.230197	0.00642787
26	chr26_11053442	11053442	0	T	C	0.218	0.128151	0.0467036	-195.716	0.224767	0.00642916
8	chr8_16975115	16975115	0	C	T	0.251	0.12188	0.044429	-195.81	0.195238	0.00644204
1	chr1_118933737	118933737	1	G	A	0.317	-0.113572	0.0414059	-195.775	0.21159	0.00644894
11	chr11_44007821	44007821	1	A	G	0.174	0.135604	0.049492	-195.645	0.269148	0.00650625
4	chr4_87862649	87862649	1	A	C	0.042	0.259277	0.0946301	-195.773	0.213625	0.00650652
21	chr21_15582141	15582141	0	C	T	0.252	0.126513	0.0461834	-195.675	0.295513	0.00651701
17	chr17_38566789	38566789	0	A	G	0.348	0.111467	0.0406972	-195.676	0.24825	0.00652511
9	chr9_26424633	26424633	0	C	T	0.264	-0.126324	0.0461351	-195.98	0.167719	0.00654084
19	chr19_32646731	32646731	0	G	A	0.267	0.120156	0.0438841	-195.672	0.251621	0.00654292
18	chr18_43911618	43911618	0	G	A	0.358	-0.108642	0.0396847	-195.69	0.230961	0.0065504
2	chr2_22464471	22464471	0	C	T	0.316	-0.114196	0.0417151	-195.643	0.248479	0.00655261
11	chr11_45900356	45900356	0	A	C	0.387	-0.107656	0.0393449	-195.722	0.228415	0.00657815
11	chr11_45904584	45904584	0	A	G	0.387	-0.107656	0.0393449	-195.722	0.228415	0.00657815
15	chr15_38508771	38508771	1	C	T	0.193	0.133057	0.0486391	-195.752	0.217377	0.00659017
14	chr14_33962390	33962390	5	T	C	0.133	-0.153343	0.0560582	-195.694	0.247663	0.00659343
24	chr24_45387352	45387352	4	A	G	0.467	-0.104796	0.0383169	-195.793	0.210492	0.00660219
13	chr13_33551523	33551523	0	T	A	0.244	0.122462	0.0447792	-195.911	0.182198	0.00660579
2	chr2_30395165	30395165	5	A	G	0.11	-0.172605	0.0631355	-195.691	0.263381	0.00662378
6	chr6_70414018	70414018	0	G	A	0.35	0.109267	0.0399734	-195.714	0.314404	0.00663125
8	chr8_35695158	35695158	0	G	C	0.073	-0.195429	0.071496	-195.751	0.221698	0.00663287
8	chr8_36079791	36079791	0	C	A	0.073	-0.195429	0.071496	-195.751	0.221698	0.00663287
13	chr13_42069547	42069547	0	C	T	0.04	0.262649	0.0960988	-195.709	0.301147	0.00663881
13	chr13_42082175	42082175	0	C	A	0.04	0.262649	0.0960988	-195.709	0.301147	0.00663881
21	chr21_38285399	38285399	0	T	C	0.17	-0.143691	0.0525961	-195.739	0.232247	0.00666146
19	chr19_49569213	49569213	0	G	A	0.395	-0.107923	0.039509	-195.699	0.24537	0.0066687
23	chr23_49894274	49894274	0	C	T	0.455	-0.108649	0.0397768	-195.905	0.186337	0.00667147
10	chr10_20574071	20574071	0	G	T	0.43	-0.109667	0.0401637	-195.839	0.181036	0.00669039
31	chr31_4119902	4119902	7	T	G	0.073	0.208656	0.0764234	-195.821	0.202345	0.00669512
11	chr11_6160131	6160131	1	A	G	0.367	-0.109334	0.0400499	-195.761	0.226265	0.00670163
29	chr29_24716977	24716977	0	C	T	0.298	-0.113251	0.041489	-195.69	0.253781	0.00670719
6	chr6_12576581	12576581	0	A	C	0.128	-0.160407	0.0587676	-195.678	0.241515	0.00670991
6	chr6_12765429	12765429	0	T	C	0.128	-0.160407	0.0587676	-195.678	0.241515	0.00670991
6	chr6_12768649	12768649	0	C	A	0.128	-0.160407	0.0587676	-195.678	0.241515	0.00670991
7	chr7_66138323	66138323	0	A	G	0.361	-0.111259	0.0407648	-195.734	0.240781	0.00671457
6	chr6_13054944	13054944	0	C	T	0.162	-0.149623	0.0548318	-195.676	0.247016	0.00672492
10	chr10_20629616	20629616	1	G	T	0.334	-0.114908	0.0421169	-195.729	0.205206	0.00673397
2	chr2_80517245	80517245	0	A	G	0.45	-0.111464	0.0408619	-195.722	0.265919	0.00674353
13	chr13_34079522	34079522	2	T	G	0.272	0.121055	0.0443783	-195.814	0.206202	0.006744
22	chr22_59433972	59433972	1	G	C	0.213	-0.122829	0.0450398	-195.735	0.226381	0.00675776
38	chr38_6174491	6174491	0	G	A	0.4	-0.111807	0.0409984	-195.736	0.311738	0.00675779
10	chr10_38550722	38550722	0	G	A	0.113	-0.174696	0.0640621	-196.207	0.148457	0.00676054
8	chr8_67247168	67247168	0	T	C	0.018	0.39851	0.146156	-195.727	0.256218	0.00676797
14	chr14_33179188	33179188	0	T	C	0.068	-0.208588	0.0765073	-195.731	0.243582	0.00677251
14	chr14_33313677	33313677	0	G	T	0.068	-0.208588	0.0765073	-195.731	0.243582	0.00677251
33	chr33_22812751	22812751	0	T	C	0.016	-0.416608	0.152834	-195.738	0.249085	0.00678236
33	chr33_22843035	22843035	0	C	A	0.016	-0.416608	0.152834	-195.738	0.249085	0.00678236
33	chr33_22864007	22864007	0	G	A	0.016	-0.416608	0.152834	-195.738	0.249085	0.00678236
31	chr31_4704357	4704357	2	T	C	0.067	0.21396	0.0785113	-195.793	0.212205	0.00679592
4	chr4_82680426	82680426	2	G	A	0.179	0.136672	0.0501535	-195.768	0.227424	0.00679882
19	chr19_50807267	50807267	0	T	C	0.131	-0.167277	0.0613923	-195.716	0.235807	0.00680568
14	chr14_32884821	32884821	4	A	C	0.103	-0.168267	0.0617592	-195.731	0.243628	0.00680889
14	chr14_31692754	31692754	3	T	C	0.141	-0.148726	0.0545998	-195.738	0.243244	0.0068218
15	chr15_38396674	38396674	12	G	T	0.067	-0.21385	0.0785177	-195.708	0.268647	0.0068286
9	chr9_14894037	14894037	0	G	A	0.424	0.101295	0.0371953	-195.772	0.232374	0.00683368
9	chr9_14895207	14895207	0	G	A	0.424	0.101295	0.0371953	-195.772	0.232374	0.00683368
21	chr21_39259898	39259898	6	T	C	0.158	-0.148283	0.0544725	-195.756	0.239612	0.00685751
6	chr6_72986283	72986283	1	C	T	0.399	-0.110009	0.040413	-195.728	0.316574	0.00685817
10	chr10_22038667	22038667	0	A	G	0.328	-0.115171	0.0423148	-195.858	0.179087	0.00686553
6	chr6_11349243	11349243	1	A	G	0.128	-0.168055	0.0617526	-195.739	0.230881	0.0068724
14	chr14_33235299	33235299	6	T	C	0.069	-0.208554	0.0766474	-195.742	0.245644	0.00688194
39	chrX_2605070	2605070	0	C	T	0.455	0.107809	0.0396319	-195.72	0.238195	0.0068964
35	chr35_20178607	20178607	1	A	G	0.229	-0.13148	0.0483498	-195.741	0.276174	0.00691463
6	chr6_72673281	72673281	0	T	G	0.427	-0.110431	0.0406175	-195.73	0.312577	0.00692574
29	chr29_12563671	12563671	1	A	C	0.089	-0.19388	0.0713117	-195.756	0.232111	0.00692637
6	chr6_12957245	12957245	0	T	C	0.138	-0.15567	0.0572642	-195.703	0.247172	0.00693281
29	chr29_29615117	29615117	2	A	G	0.404	0.109089	0.0401295	-195.767	0.220019	0.00693328
38	chr38_2659202	2659202	0	C	T	0.484	-0.11088	0.0407883	-195.723	0.281647	0.00693366
23	chr23_43835483	43835483	3	G	A	0.011	0.491911	0.180962	-195.755	0.293476	0.00693594
23	chr23_49792312	49792312	2	C	T	0.436	0.114504	0.0421334	-195.966	0.176529	0.00694922
21	chr21_10793429	10793429	4	A	G	0.313	-0.11383	0.0418893	-195.717	0.245138	0.00695452
2	chr2_30492741	30492741	3	A	G	0.418	0.118845	0.0437404	-195.794	0.214855	0.00696161
3	chr3_83291377	83291377	0	G	A	0.134	-0.152262	0.0560459	-195.738	0.255546	0.00696797
31	chr31_18573620	18573620	0	C	A	0.411	-0.115191	0.0424053	-195.813	0.210675	0.00697431
8	chr8_61525626	61525626	0	A	G	0.032	0.300983	0.110829	-195.813	0.222918	0.00698868
29	chr29_26755283	26755283	1	T	C	0.039	-0.260196	0.0958185	-195.874	0.19991	0.00699345
35	chr35_26479569	26479569	0	G	A	0.175	-0.131641	0.0484789	-195.791	0.313608	0.00699493
35	chr35_26502052	26502052	0	C	T	0.175	-0.131641	0.0484789	-195.791	0.313608	0.00699493
8	chr8_16988170	16988170	6	A	G	0.254	0.121673	0.0448166	-195.902	0.191701	0.00700587
4	chr4_87586213	87586213	0	A	G	0.126	0.159499	0.0587523	-195.925	0.189494	0.00700869
29	chr29_22060326	22060326	0	A	G	0.142	-0.147623	0.0543919	-195.835	0.214071	0.00702325
11	chr11_43709118	43709118	0	C	T	0.317	0.109716	0.0404249	-195.714	0.305656	0.00702328
20	chr20_55016489	55016489	2	C	T	0.345	-0.115338	0.0425055	-195.706	0.223072	0.00703493
31	chr31_5187705	5187705	4	A	G	0.079	0.202529	0.0746383	-195.802	0.217047	0.00703555
20	chr20_54660031	54660031	1	A	G	0.375	-0.110508	0.0407419	-195.715	0.227352	0.00705803
12	chr12_64715479	64715479	0	A	C	0.086	-0.177439	0.065432	-195.765	0.254502	0.00707004
18	chr18_33701480	33701480	0	T	A	0.036	-0.29507	0.108817	-195.802	0.223677	0.00707388
13	chr13_42095885	42095885	2	C	T	0.039	0.263656	0.0972415	-195.771	0.300393	0.00707946
2	chr2_32471786	32471786	4	A	G	0.143	0.152606	0.0563026	-195.964	0.183066	0.00709812
21	chr21_8548765	8548765	0	G	A	0.306	-0.11315	0.0417533	-195.721	0.254714	0.00710863
21	chr21_8600013	8600013	0	G	A	0.306	-0.11315	0.0417533	-195.721	0.254714	0.00710863
2	chr2_28927851	28927851	0	C	A	0.107	-0.168777	0.06229	-195.752	0.271429	0.00711758
3	chr3_83550862	83550862	0	T	A	0.138	-0.1497	0.0552539	-195.75	0.258246	0.00712221
3	chr3_83576228	83576228	0	G	T	0.138	-0.1497	0.0552539	-195.75	0.258246	0.00712221
3	chr3_83582516	83582516	0	G	A	0.138	-0.1497	0.0552539	-195.75	0.258246	0.00712221
3	chr3_83591481	83591481	0	G	A	0.138	-0.1497	0.0552539	-195.75	0.258246	0.00712221
3	chr3_83625895	83625895	0	C	A	0.138	-0.1497	0.0552539	-195.75	0.258246	0.00712221
9	chr9_15573364	15573364	0	A	G	0.489	-0.101883	0.0376144	-195.865	0.213283	0.00713684
9	chr9_36198332	36198332	2	C	G	0.078	-0.202681	0.0748361	-195.88	0.211915	0.0071429
13	chr13_33794703	33794703	0	A	G	0.238	0.125142	0.0462069	-195.967	0.184121	0.00714364
13	chr13_33819496	33819496	0	T	C	0.238	0.125142	0.0462069	-195.967	0.184121	0.00714364
11	chr11_68747987	68747987	2	T	G	0.498	-0.110156	0.0406761	-195.765	0.287415	0.0071469
9	chr9_14078240	14078240	1	A	G	0.33	-0.110934	0.0409862	-195.851	0.216418	0.00717909
7	chr7_65351231	65351231	1	A	C	0.359	-0.112107	0.041422	-195.791	0.241552	0.00718202
37	chr37_1903931	1903931	3	C	T	0.185	0.139091	0.0513956	-195.79	0.296934	0.00718596
13	chr13_33446909	33446909	9	A	G	0.233	0.126808	0.0468594	-195.925	0.191643	0.00718905
14	chr14_30576770	30576770	3	A	G	0.145	-0.14774	0.0545971	-195.799	0.231825	0.0071918
23	chr23_50311774	50311774	0	A	G	0.434	-0.11016	0.0407129	-195.995	0.180313	0.0071966
26	chr26_30602071	30602071	0	G	C	0.227	-0.133657	0.0494062	-195.797	0.326451	0.00720753
31	chr31_2792185	2792185	2	G	T	0.117	0.165386	0.0611366	-195.794	0.225872	0.00720896
9	chr9_26355368	26355368	3	A	G	0.279	-0.124073	0.0458756	-196.17	0.154782	0.00722269
3	chr3_86577056	86577056	0	A	G	0.354	-0.109358	0.0404394	-196	0.176011	0.00722904
21	chr21_8668719	8668719	1	T	C	0.308	-0.113049	0.0418459	-195.742	0.256379	0.00728653
28	chr28_32891620	32891620	0	G	A	0.105	-0.168942	0.062557	-195.914	0.195879	0.0073066
22	chr22_58090906	58090906	0	G	A	0.178	-0.131925	0.0488803	-195.818	0.226496	0.00734268
37	chr37_1772622	1772622	0	T	G	0.225	0.128101	0.0474719	-195.808	0.296491	0.00735304
28	chr28_32935876	32935876	3	T	C	0.106	-0.168853	0.0625809	-195.91	0.198115	0.00735949
11	chr11_2329498	2329498	0	C	G	0.16	0.142561	0.0528418	-195.772	0.273509	0.00736535
11	chr11_2461748	2461748	0	C	T	0.16	0.142561	0.0528418	-195.772	0.273509	0.00736535
9	chr9_36947936	36947936	14	A	G	0.122	-0.172226	0.063847	-195.856	0.225149	0.00737398
21	chr21_45171673	45171673	1	T	C	0.307	-0.111588	0.0413881	-195.828	0.297936	0.00740332
2	chr2_30612676	30612676	0	G	C	0.102	-0.174223	0.0646387	-195.788	0.264229	0.0074205
2	chr2_30725471	30725471	0	A	G	0.102	-0.174223	0.0646387	-195.788	0.264229	0.0074205
29	chr29_23920122	23920122	1	T	C	0.026	-0.303455	0.112621	-195.863	0.215661	0.00743917
2	chr2_16005441	16005441	3	T	G	0.023	-0.247607	0.0919069	-195.852	0.247718	0.00744732
23	chr23_50731603	50731603	1	T	C	0.417	0.108514	0.0402876	-196.199	0.1554	0.00746091
6	chr6_16760751	16760751	0	G	A	0.49	-0.106785	0.0396476	-195.807	0.268202	0.00746389
1	chr1_119254333	119254333	0	T	C	0.278	0.110702	0.041111	-195.881	0.221277	0.00747676
26	chr26_9274920	9274920	1	A	G	0.125	0.162871	0.0605027	-195.8	0.246128	0.00749438
11	chr11_160493	160493	0	T	A	0.173	0.137567	0.051104	-195.787	0.284803	0.00749576
26	chr26_38735695	38735695	3	T	C	0.025	-0.313355	0.116429	-195.834	0.292627	0.00750677
24	chr24_36776292	36776292	2	T	C	0.067	-0.217086	0.0806965	-195.957	0.20019	0.00753395
16	chr16_17395607	17395607	0	T	G	0.094	-0.174538	0.0648852	-195.899	0.347198	0.00753863
37	chr37_974287	974287	2	C	A	0.186	0.13618	0.0506281	-195.836	0.298227	0.00754171
38	chr38_10252915	10252915	8	G	C	0.249	0.121308	0.0451032	-195.808	0.257098	0.00754683
26	chr26_38516997	38516997	0	C	T	0.042	0.249325	0.0927772	-195.856	0.245724	0.00759596
13	chr13_43893992	43893992	1	T	C	0.024	0.318843	0.118668	-195.824	0.283318	0.00760742
21	chr21_15735833	15735833	9	T	A	0.02	0.347942	0.129526	-195.838	0.291566	0.00762003
28	chr28_33270456	33270456	2	A	G	0.09	-0.179181	0.0667081	-196.008	0.183682	0.00762499
38	chr38_10212351	10212351	1	A	G	0.047	0.248037	0.0923634	-195.851	0.298585	0.0076384
37	chr37_170490	170490	5	T	C	0.202	0.132153	0.0492169	-195.842	0.293685	0.00764577
14	chr14_32074257	32074257	0	C	T	0.136	-0.152775	0.0569381	-195.911	0.212859	0.00768912
23	chr23_12069023	12069023	1	A	G	0.317	0.111786	0.0416669	-195.938	0.360731	0.00769634
4	chr4_85364211	85364211	4	T	C	0.372	0.108306	0.0403798	-195.933	0.209744	0.00771145
13	chr13_31033835	31033835	0	G	A	0.275	0.115554	0.0430852	-196.101	0.174494	0.007716
11	chr11_6444988	6444988	0	T	C	0.366	-0.107027	0.0399091	-195.891	0.225606	0.00772082
23	chr23_13931380	13931380	0	T	C	0.406	0.104283	0.038889	-195.958	0.374179	0.00772595
2	chr2_28180239	28180239	1	A	G	0.123	0.157659	0.0587969	-196.04	0.185363	0.00772884
21	chr21_10087558	10087558	0	C	T	0.304	-0.111737	0.0416717	-195.801	0.253272	0.00772993
29	chr29_27183143	27183143	0	G	A	0.047	-0.238467	0.0889364	-195.915	0.212672	0.00773099
23	chr23_12465555	12465555	0	T	C	0.309	0.111681	0.0416516	-195.961	0.369539	0.00773132
23	chr23_12480951	12480951	0	A	G	0.309	0.111681	0.0416516	-195.961	0.369539	0.00773132
3	chr3_83647057	83647057	1	C	T	0.138	-0.148273	0.0553055	-195.825	0.25802	0.00773867
11	chr11_45785162	45785162	0	T	C	0.385	-0.105916	0.0395232	-195.872	0.228469	0.00776415
11	chr11_45789135	45789135	0	A	G	0.385	-0.105916	0.0395232	-195.872	0.228469	0.00776415
11	chr11_45799946	45799946	0	A	G	0.385	-0.105916	0.0395232	-195.872	0.228469	0.00776415
7	chr7_10635348	10635348	0	G	A	0.214	0.131954	0.049258	-195.885	0.215232	0.00778764
11	chr11_46119087	46119087	0	G	T	0.364	-0.107151	0.0399996	-195.839	0.247133	0.00778784
8	chr8_37129564	37129564	0	C	T	0.078	-0.187741	0.070088	-195.883	0.225411	0.00779155
30	chr30_30263334	30263334	0	C	T	0.215	0.129495	0.048352	-196.019	0.192112	0.0078025
6	chr6_11397958	11397958	0	T	G	0.104	-0.176146	0.0657885	-195.872	0.226388	0.00781873
14	chr14_31982051	31982051	0	G	A	0.15	-0.143588	0.0536446	-195.877	0.234337	0.00783717
26	chr26_11833892	11833892	1	A	G	0.023	-0.348515	0.13021	-195.909	0.32953	0.00783933
21	chr21_38739532	38739532	0	C	T	0.154	-0.146525	0.0547623	-195.887	0.233383	0.00785982
19	chr19_33606544	33606544	0	A	G	0.249	0.122661	0.0458622	-195.855	0.239126	0.00788512
2	chr2_22188822	22188822	6	A	G	0.175	0.143617	0.0536986	-195.802	0.270077	0.00788622
28	chr28_32050843	32050843	0	G	A	0.097	-0.172233	0.0644014	-196.1	0.175098	0.00788941
28	chr28_32067057	32067057	0	C	T	0.097	-0.172233	0.0644014	-196.1	0.175098	0.00788941
6	chr6_72662203	72662203	3	G	A	0.428	-0.109206	0.0408405	-195.844	0.306406	0.00789857
11	chr11_44726121	44726121	1	A	C	0.067	0.204279	0.0763971	-195.886	0.244832	0.00790003
8	chr8_14424298	14424298	2	C	T	0.112	-0.160326	0.0599653	-195.807	0.293047	0.00790612
24	chr24_28545731	28545731	5	T	G	0.428	0.106041	0.0396624	-195.886	0.233611	0.00790699
30	chr30_29957952	29957952	0	T	C	0.262	0.123508	0.0461963	-195.995	0.200111	0.00790826
29	chr29_37111491	37111491	0	G	A	0.298	0.114883	0.0429712	-195.864	0.24148	0.00790937
11	chr11_45448448	45448448	0	G	A	0.303	0.112265	0.0419985	-195.984	0.197105	0.0079192
19	chr19_32638847	32638847	0	C	T	0.265	0.117526	0.0439674	-195.843	0.251263	0.00792046
37	chr37_981312	981312	1	T	C	0.188	0.134566	0.0503481	-195.883	0.299124	0.00792737
29	chr29_27571932	27571932	1	C	T	0.039	-0.255656	0.0956737	-196.013	0.195073	0.00794005
3	chr3_3549040	3549040	0	C	T	0.324	-0.113136	0.0423421	-195.849	0.257285	0.00794501
26	chr26_11126244	11126244	0	A	G	0.217	0.126088	0.0471941	-195.908	0.224315	0.00795125
23	chr23_52001812	52001812	0	A	G	0.113	0.155443	0.058208	-195.9	0.305444	0.00797926
39	chrX_442022	442022	0	A	G	0.121	0.161661	0.0605401	-195.896	0.223708	0.00798294
23	chr23_45028970	45028970	1	C	A	0.416	0.105444	0.0394898	-195.828	0.266831	0.00798668
24	chr24_36866139	36866139	3	T	C	0.067	-0.215642	0.080763	-196.004	0.201154	0.00798896
6	chr6_73586727	73586727	0	A	G	0.328	0.11226	0.0420449	-195.854	0.291741	0.00799002
11	chr11_44728289	44728289	0	C	T	0.345	0.105687	0.0395845	-195.83	0.290517	0.00799228
2	chr2_29749701	29749701	0	T	C	0.102	-0.169552	0.0635405	-195.857	0.26632	0.00802746
29	chr29_23934586	23934586	0	A	G	0.026	-0.300553	0.112642	-195.932	0.215573	0.00803198
13	chr13_59364540	59364540	0	A	C	0.079	0.199259	0.0746826	-196.026	0.195738	0.00803508
36	chr36_28837754	28837754	11	G	T	0.05	-0.204004	0.0764625	-195.866	0.246069	0.00803639
4	chr4_83990941	83990941	1	T	C	0.453	-0.107858	0.0404306	-195.881	0.242974	0.00804311
29	chr29_12514640	12514640	7	T	C	0.04	-0.275961	0.103521	-195.901	0.234149	0.00808925
31	chr31_4668580	4668580	9	C	A	0.068	0.209836	0.0787241	-195.945	0.213741	0.00809638
36	chr36_29654426	29654426	0	A	G	0.112	0.165526	0.0621063	-195.855	0.253181	0.0081025
37	chr37_1332920	1332920	4	G	A	0.23	0.125421	0.0470588	-195.894	0.291761	0.00810292
30	chr30_35032126	35032126	0	G	A	0.04	-0.266052	0.0998278	-195.892	0.258776	0.00810464
21	chr21_19005479	19005479	0	A	G	0.303	0.115668	0.0434028	-195.886	0.330137	0.00810752
12	chr12_64731245	64731245	2	A	G	0.083	-0.176902	0.0664005	-195.89	0.252703	0.00812687
3	chr3_87369514	87369514	1	A	G	0.055	-0.239393	0.0898593	-195.874	0.241536	0.0081289
39	chrX_2478293	2478293	4	A	T	0.126	0.15792	0.0592916	-196.089	0.18693	0.00814416
6	chr6_70067598	70067598	0	T	C	0.466	0.105362	0.0395599	-195.881	0.296116	0.00814633
23	chr23_16374593	16374593	0	G	A	0.049	-0.247514	0.0929356	-195.874	0.270941	0.00814777
26	chr26_8945542	8945542	0	A	G	0.125	0.161127	0.0605011	-195.875	0.246575	0.00814946
26	chr26_8960203	8960203	0	C	T	0.125	0.161127	0.0605011	-195.875	0.246575	0.00814946
26	chr26_9257713	9257713	0	G	A	0.125	0.161127	0.0605011	-195.875	0.246575	0.00814946
26	chr26_9277363	9277363	0	A	G	0.125	0.161127	0.0605011	-195.875	0.246575	0.00814946
26	chr26_9306612	9306612	0	G	A	0.125	0.161127	0.0605011	-195.875	0.246575	0.00814946
26	chr26_9312587	9312587	0	A	G	0.125	0.161127	0.0605011	-195.875	0.246575	0.00814946
26	chr26_9369339	9369339	0	T	C	0.125	0.161127	0.0605011	-195.875	0.246575	0.00814946
26	chr26_9585601	9585601	0	G	A	0.125	0.161127	0.0605011	-195.875	0.246575	0.00814946
15	chr15_50083246	50083246	0	G	A	0.15	0.152412	0.0572341	-195.869	0.258462	0.00815563
6	chr6_72113247	72113247	0	C	T	0.351	-0.10769	0.040453	-195.875	0.31197	0.00817572
8	chr8_18958144	18958144	6	A	G	0.031	0.291977	0.109695	-195.82	0.285353	0.00818469
11	chr11_43077731	43077731	0	G	A	0.316	0.107606	0.040432	-195.849	0.303284	0.00819208
11	chr11_43093742	43093742	0	A	T	0.316	0.107606	0.040432	-195.849	0.303284	0.00819208
21	chr21_17659535	17659535	0	G	T	0.27	0.122528	0.046076	-195.875	0.28291	0.00824364
7	chr7_66233659	66233659	4	G	A	0.48	0.107522	0.0404426	-196.054	0.190557	0.00825845
11	chr11_6770215	6770215	1	T	C	0.381	-0.104457	0.0392899	-195.948	0.225887	0.00825908
29	chr29_11552345	11552345	2	T	G	0.052	-0.238521	0.0897202	-195.957	0.22318	0.00826157
3	chr3_83649246	83649246	2	A	G	0.14	-0.146768	0.05522	-195.881	0.262915	0.00827659
10	chr10_22282372	22282372	1	G	A	0.334	-0.112291	0.0422514	-196.023	0.179888	0.00828144
11	chr11_44796340	44796340	0	A	G	0.066	0.202986	0.0763771	-195.928	0.245639	0.00828147
13	chr13_33500744	33500744	1	A	G	0.234	0.12304	0.04631	-196.083	0.187098	0.00830037
26	chr26_10440556	10440556	0	G	C	0.215	0.125589	0.0472763	-195.929	0.228819	0.00830981
26	chr26_10446445	10446445	0	T	G	0.215	0.125589	0.0472763	-195.929	0.228819	0.00830981
24	chr24_45482333	45482333	2	A	G	0.381	-0.107583	0.0405024	-195.96	0.224267	0.00831666
6	chr6_70229264	70229264	0	T	C	0.466	0.104924	0.0395047	-195.905	0.299878	0.00832214
21	chr21_38373745	38373745	0	C	T	0.168	-0.14036	0.0528566	-195.939	0.23262	0.00833425
21	chr21_10944437	10944437	0	T	C	0.298	-0.112312	0.0422986	-195.892	0.238556	0.00834079
13	chr13_32970560	32970560	0	T	C	0.244	0.121389	0.0457172	-196.108	0.184364	0.00834081
31	chr31_2776046	2776046	8	T	C	0.123	0.161169	0.0607085	-195.961	0.21495	0.00835082
30	chr30_11187335	11187335	2	C	A	0.461	-0.106906	0.0402763	-196.003	0.20834	0.00836272
9	chr9_15531015	15531015	1	T	C	0.386	-0.104114	0.0392266	-195.964	0.224687	0.00836576
21	chr21_38754479	38754479	4	T	C	0.156	-0.14557	0.0548566	-195.938	0.237221	0.00837886
9	chr9_36477682	36477682	15	C	A	0.111	-0.141882	0.0534888	-196.017	0.21522	0.00840515
18	chr18_12650443	12650443	2	T	A	0.349	0.116216	0.043817	-195.891	0.256055	0.00841149
18	chr18_33991338	33991338	0	A	G	0.039	-0.278236	0.104907	-195.925	0.235637	0.00841375
31	chr31_2989041	2989041	1	C	T	0.058	-0.218112	0.0822482	-195.948	0.239002	0.00842181
22	chr22_2105227	2105227	7	T	C	0.336	0.112983	0.0426092	-195.975	0.211952	0.0084283
24	chr24_14174666	14174666	1	A	G	0.377	0.110198	0.0415608	-195.94	0.213997	0.00843112
39	chrX_589527	589527	1	G	T	0.305	0.114462	0.0431731	-195.904	0.295461	0.00843747
6	chr6_10120243	10120243	1	C	G	0.138	-0.15892	0.0599448	-195.887	0.247781	0.00844065
6	chr6_11321443	11321443	0	T	C	0.128	-0.163736	0.06178	-195.927	0.230193	0.0084602
6	chr6_11331217	11331217	0	T	C	0.128	-0.163736	0.06178	-195.927	0.230193	0.0084602
6	chr6_11354693	11354693	0	C	A	0.128	-0.163736	0.06178	-195.927	0.230193	0.0084602
13	chr13_59219002	59219002	4	A	C	0.172	0.130319	0.0491805	-196.081	0.200573	0.00847235
2	chr2_30775764	30775764	2	T	C	0.103	-0.171512	0.0647285	-195.906	0.26484	0.00847452
13	chr13_33279319	33279319	0	G	T	0.248	0.121011	0.0456763	-196.109	0.187068	0.00848436
18	chr18_35211003	35211003	0	C	T	0.374	-0.106038	0.0400259	-195.913	0.237629	0.00848652
18	chr18_35218183	35218183	0	G	A	0.374	-0.106038	0.0400259	-195.913	0.237629	0.00848652
10	chr10_21550197	21550197	2	G	A	0.261	-0.118715	0.0448129	-196.023	0.187145	0.00848886
20	chr20_55028553	55028553	2	A	G	0.353	-0.111392	0.0420569	-195.87	0.227942	0.00850182
4	chr4_83425190	83425190	1	G	T	0.292	0.116725	0.0440751	-196.077	0.191628	0.00850872
12	chr12_64017907	64017907	3	T	C	0.054	-0.226794	0.0856489	-196.005	0.216888	0.00851798
26	chr26_11806225	11806225	0	T	C	0.023	-0.344825	0.130227	-195.981	0.328268	0.00851951
26	chr26_11816522	11816522	0	T	C	0.023	-0.344825	0.130227	-195.981	0.328268	0.00851951
26	chr26_11844179	11844179	0	T	C	0.023	-0.344825	0.130227	-195.981	0.328268	0.00851951
26	chr26_11851324	11851324	0	T	C	0.023	-0.344825	0.130227	-195.981	0.328268	0.00851951
13	chr13_32750308	32750308	2	A	G	0.235	0.122376	0.0462504	-196.126	0.184834	0.00856757
37	chr37_1822649	1822649	0	G	A	0.186	0.135666	0.0512755	-195.953	0.303411	0.0085704
9	chr9_55258478	55258478	0	T	C	0.417	0.111846	0.0422861	-195.901	0.264391	0.00859144
6	chr6_74594453	74594453	0	A	G	0.393	0.103433	0.0391243	-195.921	0.264352	0.00862318
6	chr6_73581693	73581693	1	T	C	0.299	-0.117865	0.0445974	-195.915	0.270781	0.008644
21	chr21_47376380	47376380	0	T	C	0.472	0.101313	0.0383613	-195.995	0.236512	0.00868989
1	chr1_119956473	119956473	0	G	A	0.34	0.106067	0.0401696	-195.948	0.246395	0.00870359
6	chr6_76335615	76335615	5	T	C	0.039	0.252725	0.0957345	-195.964	0.282732	0.00871931
6	chr6_11680667	11680667	0	A	G	0.105	-0.173424	0.0656997	-195.952	0.233004	0.0087244
6	chr6_11708888	11708888	0	A	G	0.105	-0.173424	0.0656997	-195.952	0.233004	0.0087244
7	chr7_10628876	10628876	0	T	A	0.212	0.130204	0.0493312	-195.981	0.217099	0.00873089
6	chr6_17121965	17121965	0	A	G	0.387	0.104307	0.0395214	-195.941	0.301883	0.0087343
2	chr2_27142722	27142722	2	C	T	0.124	0.156436	0.0592868	-196.176	0.181923	0.00875032
28	chr28_33263862	33263862	1	T	C	0.089	-0.175979	0.0666942	-196.121	0.185464	0.00875108
2	chr2_20290749	20290749	0	G	A	0.206	0.127621	0.0483692	-195.889	0.285634	0.00875422
37	chr37_992176	992176	0	T	C	0.188	0.132815	0.0503407	-195.973	0.299654	0.00875811
37	chr37_1045825	1045825	0	A	T	0.188	0.132815	0.0503407	-195.973	0.299654	0.00875811
19	chr19_50109996	50109996	1	C	G	0.383	-0.104733	0.0396971	-195.953	0.237864	0.00875868
18	chr18_34441098	34441098	1	A	G	0.039	-0.276773	0.104917	-195.961	0.236137	0.00876541
21	chr21_15661946	15661946	0	C	A	0.019	0.341719	0.129538	-195.964	0.292721	0.00876672
21	chr21_15669210	15669210	0	A	G	0.019	0.341719	0.129538	-195.964	0.292721	0.00876672
21	chr21_15832803	15832803	0	T	C	0.019	0.341719	0.129538	-195.964	0.292721	0.00876672
21	chr21_15847988	15847988	0	T	C	0.019	0.341719	0.129538	-195.964	0.292721	0.00876672
21	chr21_15862587	15862587	0	C	T	0.019	0.341719	0.129538	-195.964	0.292721	0.00876672
21	chr21_15874979	15874979	0	A	G	0.019	0.341719	0.129538	-195.964	0.292721	0.00876672
36	chr36_22047481	22047481	0	G	A	0.074	-0.191905	0.072761	-196.069	0.194705	0.00877934
38	chr38_13666183	13666183	0	T	C	0.301	-0.115246	0.0436973	-195.968	0.325385	0.00878177
28	chr28_32220706	32220706	5	T	C	0.255	-0.119119	0.0451684	-196.25	0.168182	0.0087858
9	chr9_54173989	54173989	0	T	C	0.401	0.111758	0.0423775	-195.903	0.275033	0.00878604
10	chr10_23108469	23108469	1	T	C	0.39	-0.109631	0.0415713	-196.07	0.179548	0.00878712
7	chr7_80017081	80017081	0	A	G	0.472	-0.104713	0.0397072	-195.945	0.223322	0.00878802
19	chr19_33410726	33410726	0	T	C	0.194	0.131129	0.0497424	-195.916	0.276423	0.00881255
18	chr18_34421634	34421634	1	G	A	0.039	-0.276545	0.104916	-195.968	0.23563	0.00881996
6	chr6_16374052	16374052	3	C	A	0.185	-0.127316	0.0483123	-195.958	0.267458	0.00883525
13	chr13_33422037	33422037	0	A	G	0.233	0.122029	0.0463092	-196.132	0.188416	0.00883956
13	chr13_33423200	33423200	0	A	G	0.233	0.122029	0.0463092	-196.132	0.188416	0.00883956
13	chr13_33434077	33434077	0	G	A	0.233	0.122029	0.0463092	-196.132	0.188416	0.00883956
13	chr13_33458167	33458167	0	T	C	0.233	0.122029	0.0463092	-196.132	0.188416	0.00883956
13	chr13_33502534	33502534	0	A	T	0.233	0.122029	0.0463092	-196.132	0.188416	0.00883956
29	chr29_22289760	22289760	0	A	T	0.141	-0.144191	0.0547376	-196.04	0.214597	0.00886197
29	chr29_11471031	11471031	0	A	G	0.052	-0.236358	0.0897358	-196.021	0.222749	0.00886938
29	chr29_22051092	22051092	0	T	C	0.141	-0.143974	0.0546646	-196.041	0.214975	0.00887346
9	chr9_54155661	54155661	2	T	C	0.406	0.111082	0.0421834	-195.91	0.274254	0.00888514
6	chr6_10067304	10067304	2	A	G	0.27	0.116533	0.044266	-195.989	0.229802	0.00890465
2	chr2_32699335	32699335	3	A	C	0.142	0.148024	0.0562318	-196.141	0.187981	0.00890878
33	chr33_23222013	23222013	1	T	C	0.019	-0.367721	0.139702	-195.991	0.245724	0.00891435
12	chr12_13747004	13747004	0	G	A	0.044	0.255564	0.0971258	-195.957	0.271635	0.00893768
18	chr18_2017552	2017552	1	G	A	0.274	0.12096	0.0459758	-195.962	0.268926	0.00894592
26	chr26_13654850	13654850	2	G	A	0.461	0.0990542	0.0376532	-196.013	0.225489	0.00895228
34	chr34_24543640	24543640	1	G	A	0.122	0.156219	0.0593838	-195.947	0.259949	0.00895327
31	chr31_10672253	10672253	4	A	G	0.016	-0.405539	0.154164	-195.987	0.305547	0.00895551
37	chr37_1404335	1404335	0	G	A	0.183	0.134989	0.0513154	-195.989	0.29831	0.00895554
37	chr37_1418789	1418789	0	C	T	0.183	0.134989	0.0513154	-195.989	0.29831	0.00895554
1	chr1_12703724	12703724	7	C	T	0.063	0.209938	0.0798077	-196.003	0.337882	0.00895612
10	chr10_24963711	24963711	1	C	T	0.401	-0.109013	0.0414423	-196.31	0.150394	0.00895777
12	chr12_68458940	68458940	0	G	A	0.063	-0.209486	0.0796442	-196.083	0.208595	0.0089632
12	chr12_68462301	68462301	0	C	T	0.063	-0.209486	0.0796442	-196.083	0.208595	0.0089632
2	chr2_32755974	32755974	0	C	T	0.146	0.145164	0.0552059	-196.155	0.188161	0.00898293
39	chrX_109703577	109703577	1	T	C	0.482	0.0862223	0.0327914	-195.945	0.263266	0.00898526
14	chr14_29476310	29476310	0	A	G	0.471	-0.103787	0.0394767	-196.103	0.194359	0.00899417
9	chr9_15758714	15758714	1	T	C	0.401	-0.105503	0.0401323	-196.091	0.206906	0.00899919
29	chr29_11416108	11416108	3	T	G	0.062	-0.21924	0.0834089	-196.002	0.236371	0.00900903
37	chr37_2035238	2035238	5	A	T	0.188	0.135842	0.0516845	-195.988	0.292988	0.00901424
26	chr26_9381354	9381354	2	T	C	0.125	0.159349	0.0606335	-195.966	0.245402	0.00902046
9	chr9_26742156	26742156	1	A	G	0.305	-0.11819	0.0449889	-196.232	0.171105	0.00904575
21	chr21_10748290	10748290	1	G	A	0.307	-0.109955	0.0418578	-195.963	0.240678	0.00905124
19	chr19_49896822	49896822	0	C	T	0.387	-0.10407	0.0396232	-195.979	0.239634	0.00906139
37	chr37_254652	254652	0	G	T	0.199	0.128537	0.0489413	-196.001	0.29935	0.00906469
28	chr28_32465553	32465553	0	T	C	0.089	-0.176161	0.0670824	-196.122	0.192454	0.00907288
28	chr28_32466372	32466372	0	C	T	0.089	-0.176161	0.0670824	-196.122	0.192454	0.00907288
10	chr10_25130927	25130927	2	A	G	0.375	-0.111632	0.0425101	-196.369	0.145729	0.00907362
21	chr21_8700802	8700802	2	T	A	0.306	-0.109898	0.0418502	-195.939	0.255883	0.00907443
21	chr21_8666230	8666230	0	C	T	0.307	-0.109816	0.0418235	-195.94	0.255893	0.00908142
21	chr21_8676800	8676800	0	T	A	0.307	-0.109816	0.0418235	-195.94	0.255893	0.00908142
21	chr21_8686262	8686262	0	C	T	0.307	-0.109816	0.0418235	-195.94	0.255893	0.00908142
9	chr9_26911287	26911287	3	A	G	0.325	0.108059	0.0411563	-196.043	0.210798	0.00908496
13	chr13_37528501	37528501	6	T	C	0.017	0.39896	0.151955	-195.995	0.285926	0.00908653
39	chrX_2512102	2512102	8	C	T	0.463	0.104418	0.0397756	-195.946	0.287942	0.00909559
26	chr26_38695267	38695267	5	A	G	0.054	0.223151	0.0850051	-196.029	0.232749	0.00909614
10	chr10_21695808	21695808	1	T	C	0.357	-0.109546	0.0417301	-196.016	0.196717	0.0090976
6	chr6_71696442	71696442	0	G	A	0.406	-0.104777	0.039918	-195.951	0.28397	0.00910492
1	chr1_118527129	118527129	0	C	T	0.366	-0.103759	0.0395322	-196.069	0.223072	0.00910892
9	chr9_13746714	13746714	0	C	A	0.406	-0.0996866	0.0379813	-196.132	0.196921	0.00910991
1	chr1_119164360	119164360	2	T	C	0.311	0.106471	0.0405696	-196.018	0.234693	0.00911538
11	chr11_45724491	45724491	1	G	T	0.386	-0.103959	0.0396123	-196.016	0.228333	0.00911564
1	chr1_119250918	119250918	6	T	A	0.269	0.109828	0.0418494	-196.053	0.22389	0.00911679
39	chrX_2740436	2740436	0	T	C	0.385	-0.107035	0.0407898	-195.914	0.270594	0.00912465
30	chr30_33729737	33729737	0	A	G	0.184	-0.132394	0.0504632	-196.059	0.224455	0.00913725
20	chr20_52832848	52832848	2	A	G	0.321	-0.115643	0.0440818	-195.941	0.235349	0.00914252
11	chr11_68834122	68834122	0	T	C	0.291	-0.112155	0.0427553	-195.987	0.255326	0.00914783
18	chr18_8362746	8362746	6	A	G	0.368	0.113613	0.0433114	-196.095	0.205922	0.00914793
28	chr28_32004747	32004747	1	C	G	0.172	-0.132355	0.0504749	-196.233	0.17083	0.00917351
31	chr31_2255465	2255465	2	G	A	0.047	-0.237778	0.0906796	-196.06	0.223213	0.00917407
13	chr13_31901873	31901873	4	T	C	0.264	0.11578	0.0441563	-196.3	0.168758	0.00917745
2	chr2_22581736	22581736	3	A	G	0.328	-0.10701	0.040815	-195.948	0.252707	0.00918332
21	chr21_45654780	45654780	1	A	G	0.284	0.115053	0.0438886	-196.005	0.272714	0.00919287
37	chr37_1464703	1464703	3	T	C	0.224	0.124988	0.0476823	-196.007	0.293711	0.00919804
18	chr18_41570261	41570261	1	T	C	0.372	0.105266	0.0401685	-195.966	0.302994	0.00921523
19	chr19_49626044	49626044	1	A	G	0.386	-0.103882	0.0396403	-195.988	0.247388	0.00921565
6	chr6_72103541	72103541	1	G	T	0.351	-0.106012	0.0404561	-195.981	0.310559	0.00922042
13	chr13_37865275	37865275	0	C	G	0.016	0.39765	0.15177	-196.01	0.286373	0.00922946
13	chr13_38290369	38290369	0	A	C	0.016	0.39765	0.15177	-196.01	0.286373	0.00922946
13	chr13_38311893	38311893	0	G	A	0.016	0.39765	0.15177	-196.01	0.286373	0.00922946
39	chrX_4124059	4124059	1	C	A	0.188	0.126221	0.0481774	-196.009	0.233457	0.00923372
8	chr8_14238863	14238863	3	G	A	0.109	-0.160149	0.0611359	-195.948	0.289998	0.00924309
35	chr35_12897258	12897258	2	C	T	0.386	0.11087	0.0423497	-196.189	0.18516	0.00928564
18	chr18_6916173	6916173	4	T	C	0.267	0.123517	0.0471949	-195.998	0.257525	0.0093065
2	chr2_27527175	27527175	1	A	G	0.123	0.155286	0.0593338	-196.223	0.18307	0.00930703
9	chr9_21245790	21245790	0	C	T	0.019	-0.364505	0.139301	-196.04	0.241711	0.00931999
9	chr9_21260899	21260899	0	T	C	0.019	-0.364505	0.139301	-196.04	0.241711	0.00931999
9	chr9_21268748	21268748	0	C	T	0.019	-0.364505	0.139301	-196.04	0.241711	0.00931999
13	chr13_33004885	33004885	0	G	A	0.233	0.121114	0.0462953	-196.198	0.185449	0.00933486
12	chr12_67459150	67459150	0	C	T	0.053	-0.223248	0.0853443	-196.095	0.215408	0.00934189
9	chr9_15662793	15662793	1	G	A	0.406	-0.103696	0.039643	-196.137	0.203327	0.00934473
24	chr24_14249987	14249987	0	G	C	0.375	0.109596	0.0419034	-196.05	0.208477	0.00935298
29	chr29_35615551	35615551	2	A	C	0.415	-0.106204	0.0406096	-196.037	0.324284	0.00935798
3	chr3_84406042	84406042	3	T	C	0.127	-0.151325	0.0578662	-196.006	0.25292	0.00936252
21	chr21_37754648	37754648	0	A	G	0.257	-0.12116	0.0463341	-196.015	0.248604	0.00936666
9	chr9_23566052	23566052	0	G	A	0.023	-0.347361	0.132845	-196.048	0.227407	0.00937049
9	chr9_13616096	13616096	0	G	A	0.235	-0.119041	0.0455349	-196.118	0.206395	0.00938364
18	chr18_2778175	2778175	1	T	C	0.276	0.120255	0.0460025	-196.006	0.267248	0.00938876
38	chr38_15567550	15567550	11	A	G	0.064	0.204538	0.0782518	-196.048	0.238024	0.00939583
3	chr3_83615794	83615794	0	G	A	0.139	-0.144217	0.0551833	-195.996	0.26149	0.00940733
1	chr1_11091891	11091891	6	C	T	0.251	0.120631	0.0461595	-195.995	0.282643	0.00940892
23	chr23_45039729	45039729	6	A	G	0.02	0.334896	0.128155	-196.036	0.296377	0.00941255
19	chr19_33234866	33234866	0	C	T	0.189	0.130636	0.0499912	-195.974	0.272172	0.00941363
19	chr19_33393425	33393425	0	A	C	0.189	0.130636	0.0499912	-195.974	0.272172	0.00941363
1	chr1_120152471	120152471	6	T	C	0.089	0.181821	0.069591	-196.023	0.267826	0.00942638
19	chr19_41936437	41936437	0	A	G	0.458	-0.105945	0.0405727	-196.078	0.21074	0.00946591
31	chr31_10120650	10120650	1	C	T	0.058	0.221379	0.0847883	-196.024	0.237436	0.00947368
10	chr10_35788962	35788962	1	A	T	0.33	-0.109172	0.0418247	-196.643	0.134018	0.00949325
18	chr18_2796765	2796765	1	A	G	0.276	0.120044	0.0460008	-196.017	0.266526	0.00951046
21	chr21_15841740	15841740	9	A	C	0.222	0.126887	0.0486309	-196.017	0.298458	0.00952169
35	chr35_16312416	16312416	0	A	G	0.015	-0.415493	0.159258	-196.045	0.291165	0.00952859
39	chrX_4155542	4155542	0	A	G	0.149	0.152029	0.0582765	-196.093	0.215999	0.00953358
9	chr9_21232392	21232392	1	G	A	0.019	-0.363404	0.13931	-196.061	0.24143	0.00953767
1	chr1_101569290	101569290	1	T	C	0.331	-0.109025	0.0417978	-195.992	0.269749	0.00954359
2	chr2_22296117	22296117	0	T	C	0.32	-0.107189	0.041095	-195.988	0.253402	0.00954547
2	chr2_22329831	22329831	0	A	G	0.32	-0.107189	0.041095	-195.988	0.253402	0.00954547
29	chr29_22047312	22047312	1	C	T	0.141	-0.142665	0.0547084	-196.104	0.216037	0.00956137
29	chr29_36058671	36058671	2	A	G	0.466	0.102057	0.0391376	-196.03	0.298787	0.00956342
6	chr6_12934940	12934940	0	C	A	0.157	-0.144524	0.0554243	-195.996	0.243111	0.00956523
6	chr6_12935183	12935183	0	G	T	0.157	-0.144524	0.0554243	-195.996	0.243111	0.00956523
24	chr24_11607098	11607098	0	G	A	0.461	-0.111113	0.0426166	-195.984	0.256026	0.00957423
28	chr28_33460999	33460999	0	A	G	0.104	-0.164589	0.0631313	-196.151	0.196624	0.00957906
9	chr9_16237642	16237642	0	A	G	0.448	0.101324	0.0388763	-196.094	0.224744	0.00960031
31	chr31_36109427	36109427	2	A	G	0.362	-0.100408	0.0385431	-196.004	0.293734	0.00963429
38	chr38_2580917	2580917	1	A	T	0.498	-0.105447	0.0404848	-196.026	0.288851	0.00964711
19	chr19_49722863	49722863	0	T	G	0.392	-0.102796	0.0394865	-196.034	0.240378	0.0096822
6	chr6_73911611	73911611	0	A	G	0.32	0.111212	0.0427207	-196.028	0.290875	0.00968487
14	chr14_32050334	32050334	2	A	G	0.081	-0.186475	0.0716609	-196.037	0.258472	0.00971367
9	chr9_55251961	55251961	0	G	A	0.416	0.109814	0.0422026	-196.012	0.264539	0.00971751
9	chr9_55253845	55253845	0	G	A	0.416	0.109814	0.0422026	-196.012	0.264539	0.00971751
20	chr20_52814128	52814128	3	C	G	0.322	-0.114555	0.0440268	-196.002	0.233742	0.00972106
18	chr18_12785251	12785251	0	C	T	0.345	0.114238	0.0439071	-196.021	0.255179	0.00972408
6	chr6_15314189	15314189	0	C	T	0.223	-0.115661	0.0444543	-196.009	0.270946	0.00972473
29	chr29_38969210	38969210	0	C	T	0.32	-0.110401	0.0424395	-196.042	0.27877	0.0097363
33	chr33_29121030	29121030	6	G	A	0.087	-0.183811	0.070678	-196.181	0.363062	0.00975547
11	chr11_250031	250031	0	C	A	0.159	0.138189	0.0531391	-196.023	0.282154	0.00976023
21	chr21_7786648	7786648	0	G	A	0.301	-0.109894	0.0422616	-196.007	0.254426	0.00976558
1	chr1_118452371	118452371	2	A	G	0.153	-0.142454	0.0547885	-196.253	0.184303	0.00977235
24	chr24_11841345	11841345	0	T	C	0.464	-0.109781	0.042225	-195.998	0.257335	0.00977718
24	chr24_11850855	11850855	0	A	T	0.464	-0.109781	0.042225	-195.998	0.257335	0.00977718
12	chr12_68455345	68455345	1	G	A	0.063	-0.207138	0.0796743	-196.162	0.208212	0.00978006
38	chr38_6302197	6302197	0	T	C	0.424	0.104915	0.0403613	-196.024	0.29372	0.00979143
13	chr13_38737365	38737365	0	C	T	0.042	0.256995	0.0988795	-196.043	0.276282	0.00980066
30	chr30_32956506	32956506	0	G	A	0.337	-0.106884	0.0411296	-196.05	0.255153	0.00981094
4	chr4_14022139	14022139	0	A	G	0.184	0.139657	0.0537625	-196.078	0.328064	0.00983987
4	chr4_14066776	14066776	0	T	G	0.184	0.139657	0.0537625	-196.078	0.328064	0.00983987
4	chr4_14086407	14086407	0	G	T	0.184	0.139657	0.0537625	-196.078	0.328064	0.00983987
37	chr37_1414816	1414816	0	A	G	0.223	0.12338	0.0474994	-196.069	0.295147	0.00984427
37	chr37_1490859	1490859	0	T	C	0.223	0.12338	0.0474994	-196.069	0.295147	0.00984427
13	chr13_33598403	33598403	0	A	T	0.246	0.116487	0.0448464	-196.261	0.183442	0.00984572
13	chr13_33629115	33629115	0	T	C	0.246	0.116487	0.0448464	-196.261	0.183442	0.00984572
13	chr13_33664145	33664145	0	T	C	0.246	0.116487	0.0448464	-196.261	0.183442	0.00984572
10	chr10_22658484	22658484	0	A	G	0.316	-0.110418	0.0425382	-196.192	0.178336	0.00989394
8	chr8_68786873	68786873	0	G	T	0.023	0.339254	0.13071	-196.063	0.260175	0.00990115
4	chr4_83665118	83665118	1	G	T	0.172	0.127677	0.0492149	-196.108	0.221024	0.00993523
15	chr15_37625715	37625715	4	A	G	0.039	-0.252152	0.0972325	-196.066	0.283024	0.00996305
21	chr21_10928186	10928186	4	A	G	0.3	-0.110055	0.0424748	-196.054	0.240768	0.0100264
38	chr38_9594517	9594517	4	T	G	0.057	0.214065	0.0826203	-196.095	0.301537	0.0100297
8	chr8_14375507	14375507	2	T	C	0.109	-0.158197	0.0610806	-196.026	0.292673	0.0100576
21	chr21_15401071	15401071	0	C	T	0.28	0.116385	0.0449381	-196.065	0.318974	0.0100599
8	chr8_21978791	21978791	0	C	T	0.249	0.118423	0.0457295	-196.085	0.223905	0.0100669
21	chr21_31315887	31315887	4	A	G	0.09	-0.177743	0.068658	-196.074	0.258934	0.0100906
23	chr23_45373285	45373285	0	C	T	0.414	0.100481	0.0388181	-196.044	0.273499	0.0100993
20	chr20_52824867	52824867	0	A	G	0.319	-0.113767	0.0439531	-196.034	0.233719	0.0101034
4	chr4_84347013	84347013	0	C	A	0.196	0.1243	0.0480243	-196.081	0.246839	0.0101063
31	chr31_4638799	4638799	3	T	C	0.06	-0.210787	0.0814521	-196.104	0.244498	0.0101181
6	chr6_73394822	73394822	0	G	T	0.398	-0.106107	0.0410102	-196.078	0.269206	0.0101332
12	chr12_68235459	68235459	0	A	G	0.094	-0.163478	0.0632045	-196.22	0.199196	0.0101575
31	chr31_5209924	5209924	6	A	G	0.076	0.196769	0.07609	-196.119	0.220959	0.0101717
7	chr7_65304981	65304981	0	A	G	0.34	-0.109472	0.0423391	-196.102	0.241365	0.0101833
6	chr6_10077635	10077635	0	A	G	0.129	-0.160234	0.0619723	-196.071	0.237765	0.0101839
6	chr6_10091123	10091123	0	A	C	0.129	-0.160234	0.0619723	-196.071	0.237765	0.0101839
6	chr6_10102677	10102677	0	T	C	0.129	-0.160234	0.0619723	-196.071	0.237765	0.0101839
10	chr10_21884297	21884297	1	T	A	0.386	-0.105323	0.0407555	-196.108	0.200775	0.0102215
26	chr26_2913960	2913960	1	A	G	0.029	0.297733	0.115234	-196.104	0.255097	0.0102375
2	chr2_26747218	26747218	0	A	G	0.442	0.10173	0.0393799	-196.197	0.194632	0.0102501
25	chr25_48491546	48491546	0	G	A	0.212	0.114875	0.0444768	-196.126	0.236057	0.0102644
22	chr22_2180601	2180601	4	A	G	0.336	0.109934	0.042575	-196.146	0.213603	0.0102843
6	chr6_9933390	9933390	0	A	G	0.133	-0.159011	0.0615891	-196.076	0.239262	0.0102934
30	chr30_33702569	33702569	0	G	A	0.186	-0.13003	0.0503876	-196.163	0.226717	0.0103288
24	chr24_4843582	4843582	0	T	C	0.194	0.136626	0.052947	-196.076	0.250148	0.0103335
21	chr21_10090374	10090374	8	T	C	0.309	-0.108008	0.0418801	-196.068	0.254985	0.0103762
3	chr3_3650617	3650617	1	C	T	0.034	-0.2745	0.106456	-196.135	0.304522	0.0103893
23	chr23_14190946	14190946	0	T	C	0.081	0.195573	0.0758618	-196.142	0.350632	0.0104042
10	chr10_43131547	43131547	0	T	G	0.168	-0.135631	0.052613	-196.197	0.201649	0.0104081
18	chr18_6958575	6958575	0	G	T	0.264	0.120959	0.0469248	-196.096	0.261014	0.0104132
18	chr18_7003612	7003612	0	T	C	0.264	0.120959	0.0469248	-196.096	0.261014	0.0104132
30	chr30_30776068	30776068	1	T	G	0.261	0.120524	0.0467621	-196.308	0.186719	0.0104229
2	chr2_31959560	31959560	0	T	C	0.125	0.155038	0.0601616	-196.246	0.196959	0.0104334
31	chr31_9087623	9087623	0	G	C	0.063	0.210601	0.081739	-196.119	0.23511	0.0104488
18	chr18_47567259	47567259	4	C	T	0.293	-0.11135	0.0432232	-196.146	0.237293	0.010459
12	chr12_46635373	46635373	0	A	C	0.217	-0.123587	0.0479801	-196.081	0.288749	0.0104701
8	chr8_36266359	36266359	3	A	G	0.098	-0.161582	0.0627323	-196.154	0.223912	0.0104719
26	chr26_12061517	12061517	1	T	C	0.024	-0.330121	0.128224	-196.177	0.340461	0.0105063
14	chr14_27886834	27886834	6	T	C	0.125	-0.152059	0.0590707	-196.117	0.254298	0.0105176
22	chr22_59267538	59267538	1	A	G	0.331	-0.103765	0.040322	-196.086	0.276943	0.0105411
18	chr18_42257203	42257203	0	A	G	0.371	0.102991	0.0400302	-196.088	0.301752	0.010558
21	chr21_7674330	7674330	0	G	T	0.343	0.113029	0.0439389	-196.062	0.333139	0.0105709
29	chr29_37358572	37358572	0	T	G	0.406	-0.0975243	0.0379219	-196.166	0.227452	0.0105915
37	chr37_28625580	28625580	0	C	T	0.044	0.247766	0.096358	-196.124	0.282446	0.0106037
37	chr37_28665036	28665036	0	C	A	0.044	0.247766	0.096358	-196.124	0.282446	0.0106037
18	chr18_12635162	12635162	1	A	G	0.347	0.112605	0.0438	-196.099	0.254209	0.0106158
4	chr4_82688838	82688838	0	C	A	0.18	0.128764	0.0500878	-196.167	0.227228	0.0106198
4	chr4_82718741	82718741	0	G	A	0.18	0.128764	0.0500878	-196.167	0.227228	0.0106198
9	chr9_53892776	53892776	0	G	T	0.411	0.10887	0.0423633	-196.067	0.287936	0.0106459
12	chr12_18531685	18531685	1	T	C	0.099	0.173938	0.0676857	-196.262	0.192814	0.0106494
38	chr38_15649815	15649815	1	G	A	0.076	0.185522	0.0722	-196.165	0.236221	0.0106562
18	chr18_1325939	1325939	0	C	T	0.275	0.118063	0.0459475	-196.119	0.268225	0.0106571
18	chr18_1754650	1754650	0	T	C	0.275	0.118063	0.0459475	-196.119	0.268225	0.0106571
18	chr18_2289511	2289511	0	T	A	0.275	0.118063	0.0459475	-196.119	0.268225	0.0106571
18	chr18_2319401	2319401	0	A	C	0.275	0.118063	0.0459475	-196.119	0.268225	0.0106571
18	chr18_2330333	2330333	0	C	G	0.275	0.118063	0.0459475	-196.119	0.268225	0.0106571
18	chr18_2339372	2339372	0	G	A	0.275	0.118063	0.0459475	-196.119	0.268225	0.0106571
18	chr18_2360723	2360723	0	A	G	0.275	0.118063	0.0459475	-196.119	0.268225	0.0106571
18	chr18_2401012	2401012	0	T	C	0.275	0.118063	0.0459475	-196.119	0.268225	0.0106571
18	chr18_2674953	2674953	0	A	G	0.275	0.118063	0.0459475	-196.119	0.268225	0.0106571
18	chr18_2739517	2739517	0	C	T	0.275	0.118063	0.0459475	-196.119	0.268225	0.0106571
18	chr18_2741054	2741054	0	T	C	0.275	0.118063	0.0459475	-196.119	0.268225	0.0106571
18	chr18_2810029	2810029	0	C	T	0.275	0.118063	0.0459475	-196.119	0.268225	0.0106571
18	chr18_2839877	2839877	0	C	T	0.275	0.118063	0.0459475	-196.119	0.268225	0.0106571
18	chr18_2847593	2847593	0	G	A	0.275	0.118063	0.0459475	-196.119	0.268225	0.0106571
18	chr18_2858609	2858609	0	G	A	0.275	0.118063	0.0459475	-196.119	0.268225	0.0106571
18	chr18_3343959	3343959	0	T	C	0.275	0.118063	0.0459475	-196.119	0.268225	0.0106571
14	chr14_32269037	32269037	0	C	A	0.081	-0.184008	0.0716302	-196.123	0.257069	0.0106773
22	chr22_61293168	61293168	0	T	C	0.324	-0.104999	0.0408747	-196.144	0.253066	0.0106787
37	chr37_231052	231052	5	A	T	0.202	0.126132	0.0491168	-196.145	0.292618	0.010703
13	chr13_32664086	32664086	0	C	T	0.246	0.115849	0.0451136	-196.334	0.183792	0.0107052
2	chr2_31446015	31446015	0	A	G	0.442	-0.107447	0.0418486	-196.116	0.25597	0.0107176
7	chr7_80199063	80199063	0	T	C	0.422	0.101517	0.0395406	-196.107	0.268506	0.0107209
3	chr3_59199987	59199987	0	G	T	0.105	-0.166327	0.0647901	-196.133	0.289684	0.0107283
26	chr26_11559218	11559218	0	A	G	0.083	0.179196	0.0698117	-196.122	0.281783	0.010738
3	chr3_83660652	83660652	5	A	G	0.141	-0.142212	0.0554285	-196.114	0.264016	0.0107731
14	chr14_32048955	32048955	3	A	G	0.082	-0.183916	0.0716869	-196.131	0.258141	0.0107776
12	chr12_68882920	68882920	0	A	G	0.06	-0.202085	0.0788002	-196.207	0.222818	0.0108089
4	chr4_85087760	85087760	0	C	T	0.348	0.10597	0.0413621	-196.257	0.202375	0.0108855
10	chr10_18086763	18086763	3	A	G	0.495	0.103008	0.0402065	-196.268	0.187406	0.0108867
2	chr2_28775340	28775340	5	A	G	0.133	0.147507	0.0575888	-196.383	0.179303	0.0109049
7	chr7_66150391	66150391	0	G	A	0.346	-0.105204	0.0410755	-196.164	0.24505	0.0109092
23	chr23_17795934	17795934	1	T	C	0.49	-0.0998908	0.0390092	-196.106	0.277851	0.0109259
12	chr12_36046519	36046519	3	T	C	0.216	-0.125213	0.0489012	-196.131	0.280706	0.0109314
24	chr24_3780987	3780987	0	A	G	0.278	0.118569	0.0463082	-196.153	0.300651	0.0109342
24	chr24_3788150	3788150	0	T	C	0.278	0.118569	0.0463082	-196.153	0.300651	0.0109342
24	chr24_4741578	4741578	0	T	C	0.278	0.118569	0.0463082	-196.153	0.300651	0.0109342
24	chr24_4791587	4791587	0	C	T	0.278	0.118569	0.0463082	-196.153	0.300651	0.0109342
31	chr31_18552392	18552392	0	T	C	0.264	-0.116511	0.0455047	-196.142	0.256858	0.0109346
26	chr26_20260602	20260602	1	A	G	0.227	-0.114516	0.0447273	-196.194	0.230273	0.0109376
4	chr4_85876029	85876029	0	G	A	0.131	0.147475	0.0576031	-196.16	0.232864	0.0109413
4	chr4_85907840	85907840	0	A	G	0.131	0.147475	0.0576031	-196.16	0.232864	0.0109413
24	chr24_31059939	31059939	0	C	T	0.1	-0.163343	0.0638215	-196.182	0.321074	0.0109668
10	chr10_35816689	35816689	1	A	C	0.333	-0.106887	0.0417804	-196.763	0.134682	0.0109995
29	chr29_35397254	35397254	0	C	T	0.33	0.108552	0.0424395	-196.217	0.218741	0.0110149
30	chr30_32943968	32943968	0	A	C	0.243	-0.118649	0.0464171	-196.155	0.280202	0.0110665
6	chr6_10561682	10561682	1	T	G	0.119	-0.157841	0.0617548	-196.132	0.247373	0.0110732
8	chr8_32402072	32402072	0	C	T	0.461	-0.105785	0.0413915	-196.082	0.257527	0.0110801
8	chr8_14262607	14262607	4	A	C	0.111	-0.156255	0.0611552	-196.11	0.292697	0.0111009
21	chr21_8499434	8499434	0	G	A	0.303	-0.107364	0.0420236	-196.12	0.255134	0.0111073
21	chr21_15634938	15634938	0	C	A	0.225	0.123225	0.0482515	-196.152	0.296107	0.0111396
4	chr4_83982809	83982809	1	C	T	0.455	-0.102916	0.0403111	-196.173	0.243049	0.0111635
32	chr32_29199912	29199912	6	A	G	0.018	0.338662	0.132674	-196.183	0.281033	0.0111783
37	chr37_1438470	1438470	1	G	A	0.222	0.121652	0.0476596	-196.18	0.294489	0.0111803
14	chr14_29531455	29531455	0	G	T	0.1	-0.161153	0.0631389	-196.143	0.280043	0.0111854
3	chr3_84387523	84387523	0	C	T	0.126	-0.147651	0.057856	-196.165	0.252503	0.011195
13	chr13_33257337	33257337	1	G	A	0.245	0.117619	0.0460992	-196.327	0.192865	0.0112142
11	chr11_16372095	16372095	0	C	A	0.291	0.111411	0.0436766	-196.203	0.220106	0.0112335
14	chr14_33023571	33023571	3	C	A	0.07	-0.193478	0.0758516	-196.188	0.242498	0.0112362
20	chr20_1722286	1722286	0	C	T	0.011	0.463038	0.181563	-196.185	0.291971	0.0112506
20	chr20_1726062	1726062	0	C	T	0.011	0.463038	0.181563	-196.185	0.291971	0.0112506
20	chr20_1733543	1733543	0	G	A	0.011	0.463038	0.181563	-196.185	0.291971	0.0112506
20	chr20_1798624	1798624	0	G	A	0.011	0.463038	0.181563	-196.185	0.291971	0.0112506
14	chr14_33144274	33144274	1	A	C	0.07	-0.193281	0.075806	-196.19	0.242289	0.0112698
11	chr11_1303802	1303802	3	T	C	0.158	0.135752	0.0532562	-196.154	0.276909	0.0112899
38	chr38_2237653	2237653	0	A	T	0.468	-0.10263	0.040263	-196.305	0.200667	0.0112913
26	chr26_19918019	19918019	3	A	G	0.371	-0.100104	0.0392766	-196.231	0.22002	0.011301
39	chrX_2759869	2759869	0	G	A	0.364	-0.105779	0.0415039	-196.11	0.250499	0.0113024
14	chr14_31721283	31721283	2	G	A	0.109	-0.163295	0.0640782	-196.222	0.228895	0.0113114
36	chr36_10839181	10839181	3	G	A	0.02	-0.353529	0.138744	-196.194	0.267358	0.011321
4	chr4_84047340	84047340	1	G	A	0.455	-0.102667	0.0402951	-196.195	0.238309	0.0113268
6	chr6_15566923	15566923	3	A	G	0.191	-0.119285	0.0468335	-196.152	0.267641	0.011355
4	chr4_87409966	87409966	1	C	T	0.442	0.100928	0.0396358	-196.161	0.258435	0.0113741
36	chr36_10390460	10390460	0	C	A	0.019	-0.353233	0.138736	-196.199	0.267186	0.011384
36	chr36_10697092	10697092	0	C	T	0.019	-0.353233	0.138736	-196.199	0.267186	0.011384
18	chr18_41570393	41570393	3	T	C	0.374	0.102447	0.040238	-196.153	0.298226	0.0113859
30	chr30_32956286	32956286	2	A	T	0.337	-0.104831	0.0411808	-196.188	0.251838	0.0113982
24	chr24_13164793	13164793	0	G	T	0.468	0.104007	0.0408599	-196.266	0.201478	0.0114038
14	chr14_29348943	29348943	0	C	T	0.445	-0.100747	0.0395881	-196.19	0.229027	0.0114227
6	chr6_70998277	70998277	0	A	G	0.426	0.0993852	0.0390533	-196.18	0.297947	0.0114231
4	chr4_87209629	87209629	0	T	C	0.138	0.138898	0.0545885	-196.275	0.212163	0.011436
26	chr26_12197200	12197200	0	G	A	0.024	-0.326229	0.128234	-196.25	0.338905	0.0114503
26	chr26_12303116	12303116	0	A	T	0.024	-0.326229	0.128234	-196.25	0.338905	0.0114503
23	chr23_50657156	50657156	0	A	C	0.421	-0.103172	0.0405565	-196.335	0.194344	0.0114538
13	chr13_62635845	62635845	0	G	A	0.416	0.10293	0.0404736	-196.506	0.165649	0.0114779
6	chr6_10744623	10744623	0	C	T	0.129	-0.157292	0.0618513	-196.175	0.239747	0.0114808
16	chr16_16867852	16867852	0	G	A	0.083	-0.172543	0.0678514	-196.294	0.355194	0.0114842
16	chr16_16879293	16879293	0	C	T	0.083	-0.172543	0.0678514	-196.294	0.355194	0.0114842
16	chr16_17052452	17052452	0	T	A	0.083	-0.172543	0.0678514	-196.294	0.355194	0.0114842
18	chr18_2807115	2807115	2	A	G	0.277	0.117271	0.0461218	-196.185	0.267257	0.0114942
18	chr18_44187286	44187286	0	T	C	0.22	-0.117886	0.0463725	-196.238	0.225809	0.0115099
24	chr24_261579	261579	0	T	C	0.194	0.134764	0.0530188	-196.178	0.245902	0.0115212
14	chr14_30658992	30658992	0	A	G	0.104	-0.155135	0.0610511	-196.175	0.271841	0.0115453
16	chr16_4266126	4266126	5	T	C	0.26	0.109404	0.0430587	-196.174	0.294801	0.0115537
37	chr37_1274755	1274755	0	A	G	0.186	0.128286	0.0504922	-196.218	0.29833	0.0115564
37	chr37_1295416	1295416	0	G	A	0.186	0.128286	0.0504922	-196.218	0.29833	0.0115564
37	chr37_1302197	1302197	0	A	G	0.186	0.128286	0.0504922	-196.218	0.29833	0.0115564
6	chr6_70907913	70907913	13	T	C	0.377	0.101372	0.0399059	-196.201	0.302941	0.0115704
23	chr23_17973212	17973212	0	T	C	0.497	-0.100566	0.0395893	-196.157	0.279327	0.0115722
31	chr31_31719753	31719753	7	T	G	0.053	0.223177	0.0878597	-196.185	0.2649	0.0115748
13	chr13_40053699	40053699	0	A	G	0.016	0.387733	0.152674	-196.205	0.273567	0.011592
13	chr13_40078237	40078237	0	A	G	0.016	0.387733	0.152674	-196.205	0.273567	0.011592
28	chr28_31767290	31767290	0	A	G	0.188	-0.120971	0.0476413	-196.503	0.164832	0.0116052
9	chr9_59849777	59849777	0	C	G	0.403	0.103383	0.0407252	-196.178	0.275073	0.0116265
13	chr13_59838730	59838730	1	A	G	0.31	0.100779	0.0397	-196.297	0.216439	0.0116282
21	chr21_11764459	11764459	0	C	T	0.401	0.101555	0.0400061	-196.182	0.278755	0.0116289
10	chr10_25616783	25616783	2	T	C	0.329	-0.10905	0.0429634	-196.487	0.159974	0.0116376
23	chr23_15638090	15638090	0	C	G	0.076	0.198768	0.0783359	-196.203	0.32735	0.0116648
36	chr36_10369527	10369527	1	A	G	0.019	-0.35203	0.138738	-196.221	0.26738	0.011665
29	chr29_29554146	29554146	0	T	C	0.411	0.101707	0.0400925	-196.228	0.221394	0.0116836
18	chr18_38737451	38737451	1	C	T	0.36	0.106097	0.0418259	-196.173	0.295123	0.0116893
20	chr20_1693924	1693924	1	T	G	0.011	0.460589	0.181586	-196.219	0.291672	0.0116942
3	chr3_3680864	3680864	9	C	T	0.323	-0.108655	0.042839	-196.195	0.264781	0.0116982
31	chr31_19270646	19270646	1	T	C	0.266	-0.114529	0.045156	-196.207	0.251685	0.0117002
4	chr4_82555229	82555229	0	C	T	0.356	0.102594	0.0404518	-196.287	0.210972	0.0117035
3	chr3_83673848	83673848	3	A	G	0.141	-0.14037	0.0553495	-196.19	0.26264	0.0117076
33	chr33_30622407	30622407	2	A	G	0.303	-0.106285	0.0419176	-196.221	0.272	0.0117237
10	chr10_25036605	25036605	0	G	C	0.372	-0.107782	0.0425101	-196.578	0.147238	0.0117283
10	chr10_25062673	25062673	0	G	A	0.372	-0.107782	0.0425101	-196.578	0.147238	0.0117283
10	chr10_25066824	25066824	0	G	A	0.372	-0.107782	0.0425101	-196.578	0.147238	0.0117283
10	chr10_25126636	25126636	0	G	A	0.372	-0.107782	0.0425101	-196.578	0.147238	0.0117283
8	chr8_21969879	21969879	2	T	C	0.251	0.116319	0.0458814	-196.227	0.221512	0.0117356
38	chr38_15992680	15992680	0	T	C	0.076	0.183095	0.0722219	-196.252	0.235695	0.0117372
18	chr18_7301242	7301242	0	A	G	0.421	0.106515	0.0420342	-196.22	0.244322	0.0117754
18	chr18_7310936	7310936	0	C	T	0.421	0.106515	0.0420342	-196.22	0.244322	0.0117754
18	chr18_7368889	7368889	0	T	C	0.421	0.106515	0.0420342	-196.22	0.244322	0.0117754
18	chr18_40347447	40347447	0	A	G	0.375	0.10205	0.0402755	-196.184	0.306878	0.0117827
2	chr2_22274907	22274907	0	C	A	0.322	-0.104553	0.0412663	-196.17	0.25658	0.0117881
16	chr16_4344878	4344878	9	G	A	0.255	0.109349	0.0431729	-196.202	0.303392	0.0118146
2	chr2_24388656	24388656	5	C	T	0.332	0.102516	0.0404863	-196.196	0.269217	0.0118378
38	chr38_15356241	15356241	0	A	C	0.026	0.308409	0.121806	-196.235	0.262515	0.0118428
9	chr9_41482398	41482398	0	G	A	0.439	0.101092	0.039929	-196.226	0.236547	0.0118485
9	chr9_41566387	41566387	0	A	G	0.439	0.101092	0.039929	-196.226	0.236547	0.0118485
9	chr9_41617172	41617172	0	C	A	0.439	0.101092	0.039929	-196.226	0.236547	0.0118485
9	chr9_41681410	41681410	0	T	C	0.439	0.101092	0.039929	-196.226	0.236547	0.0118485
9	chr9_41732511	41732511	0	A	G	0.439	0.101092	0.039929	-196.226	0.236547	0.0118485
21	chr21_9396538	9396538	3	T	C	0.314	-0.105809	0.0417981	-196.179	0.254606	0.0118605
38	chr38_15840001	15840001	1	A	G	0.073	0.18592	0.0734528	-196.254	0.23888	0.0118696
20	chr20_1749047	1749047	1	A	G	0.011	0.459559	0.181573	-196.232	0.29133	0.011875
22	chr22_60266538	60266538	0	T	G	0.073	-0.191063	0.0755004	-196.224	0.2824	0.011887
28	chr28_571534	571534	1	G	A	0.177	-0.132764	0.0524636	-196.22	0.229555	0.011888
11	chr11_18791019	18791019	0	T	C	0.348	0.105361	0.0416536	-196.217	0.234053	0.0119258
10	chr10_22958819	22958819	1	A	G	0.398	-0.102814	0.0406545	-196.329	0.182711	0.0119423
13	chr13_34092866	34092866	1	G	T	0.268	0.112743	0.0445855	-196.303	0.212824	0.0119509
37	chr37_28611801	28611801	3	A	G	0.044	0.243801	0.0964219	-196.23	0.281434	0.0119585
24	chr24_14254507	14254507	1	A	C	0.377	0.106414	0.0420985	-196.264	0.209728	0.0119835
18	chr18_38553976	38553976	1	C	T	0.359	0.105571	0.0417669	-196.196	0.296088	0.0119869
23	chr23_44420448	44420448	0	T	C	0.133	0.14184	0.0561246	-196.203	0.270258	0.0120002
10	chr10_23012584	23012584	0	G	A	0.328	-0.108201	0.0428143	-196.324	0.183633	0.0120007
13	chr13_32140606	32140606	4	A	G	0.252	0.113927	0.0450913	-196.432	0.184255	0.0120216
20	chr20_53041561	53041561	0	C	T	0.314	-0.11144	0.0441071	-196.188	0.232493	0.012022
20	chr20_53193880	53193880	0	A	T	0.314	-0.11144	0.0441071	-196.188	0.232493	0.012022
32	chr32_7839531	7839531	0	C	A	0.099	-0.167633	0.0663629	-196.245	0.235883	0.0120414
7	chr7_65450882	65450882	1	G	T	0.356	-0.105032	0.0415838	-196.263	0.237057	0.0120483
7	chr7_65605237	65605237	1	C	A	0.356	-0.105032	0.0415838	-196.263	0.237057	0.0120483
3	chr3_89368613	89368613	0	A	C	0.204	0.122568	0.0485398	-196.254	0.253093	0.0120715
10	chr10_38672706	38672706	0	A	G	0.222	-0.114771	0.0454791	-196.615	0.160746	0.0121224
10	chr10_22492722	22492722	2	A	G	0.399	-0.102693	0.0406953	-196.336	0.183894	0.0121269
38	chr38_2228722	2228722	2	G	A	0.463	-0.103377	0.0409758	-196.353	0.203558	0.0121464
9	chr9_14074785	14074785	0	G	A	0.328	-0.102858	0.0407807	-196.334	0.212815	0.0121686
9	chr9_14091721	14091721	0	A	G	0.328	-0.102858	0.0407807	-196.334	0.212815	0.0121686
9	chr9_51020047	51020047	0	T	C	0.417	0.100554	0.0398838	-196.248	0.263843	0.0122045
21	chr21_12740115	12740115	0	C	G	0.405	0.101671	0.0403317	-196.244	0.24311	0.0122149
8	chr8_32371535	32371535	1	T	G	0.445	-0.104196	0.0413336	-196.166	0.273416	0.0122149
6	chr6_10979967	10979967	1	A	G	0.146	-0.1449	0.0574879	-196.22	0.246364	0.0122264
19	chr19_42285658	42285658	0	C	T	0.443	-0.102435	0.0406499	-196.299	0.212996	0.0122462
19	chr19_42291818	42291818	0	G	T	0.443	-0.102435	0.0406499	-196.299	0.212996	0.0122462
19	chr19_42347082	42347082	0	A	G	0.443	-0.102435	0.0406499	-196.299	0.212996	0.0122462
26	chr26_18914872	18914872	0	C	T	0.374	0.104151	0.041331	-196.325	0.212693	0.0122468
29	chr29_31650600	31650600	1	C	A	0.419	0.101959	0.0404634	-196.262	0.224635	0.0122515
23	chr23_27999397	27999397	0	C	T	0.152	-0.137496	0.0545669	-196.197	0.310652	0.0122518
23	chr23_28033727	28033727	0	G	T	0.152	-0.137496	0.0545669	-196.197	0.310652	0.0122518
13	chr13_31777502	31777502	0	A	G	0.273	0.110043	0.0436746	-196.387	0.197715	0.0122575
2	chr2_27466494	27466494	0	A	G	0.32	0.104379	0.0414279	-196.249	0.234906	0.0122601
7	chr7_11570837	11570837	0	C	A	0.291	0.109598	0.0435073	-196.239	0.249166	0.0122756
12	chr12_64350008	64350008	0	G	A	0.081	-0.170619	0.0677367	-196.288	0.236197	0.0122835
21	chr21_5364094	5364094	2	C	T	0.295	-0.106523	0.042297	-196.206	0.280195	0.012297
23	chr23_43125457	43125457	1	T	C	0.016	0.379525	0.150728	-196.284	0.254944	0.012314
8	chr8_14218441	14218441	0	T	C	0.11	-0.153729	0.0610735	-196.203	0.291796	0.0123427
8	chr8_14396839	14396839	0	T	A	0.11	-0.153729	0.0610735	-196.203	0.291796	0.0123427
8	chr8_14637034	14637034	0	C	T	0.11	-0.153729	0.0610735	-196.203	0.291796	0.0123427
8	chr8_14663971	14663971	0	C	T	0.11	-0.153729	0.0610735	-196.203	0.291796	0.0123427
23	chr23_28022884	28022884	2	T	C	0.153	-0.137473	0.0546355	-196.204	0.309999	0.012375
6	chr6_11930362	11930362	0	A	G	0.282	0.108957	0.0433043	-196.289	0.227216	0.0123785
31	chr31_12140244	12140244	5	A	G	0.066	0.202826	0.0806221	-196.277	0.235966	0.0123894
38	chr38_5686455	5686455	6	G	A	0.186	-0.125009	0.0496991	-196.232	0.242129	0.0124045
13	chr13_58108278	58108278	0	C	T	0.424	-0.0978287	0.0388974	-196.431	0.186142	0.012414
18	chr18_723791	723791	0	A	T	0.283	0.112356	0.0446801	-196.252	0.265968	0.0124268
18	chr18_728048	728048	0	A	G	0.283	0.112356	0.0446801	-196.252	0.265968	0.0124268
9	chr9_54323416	54323416	0	A	G	0.426	-0.0981919	0.0390512	-196.233	0.234692	0.0124349
33	chr33_30639847	30639847	0	G	A	0.296	-0.105637	0.0420155	-196.267	0.269488	0.0124419
10	chr10_21148091	21148091	0	T	G	0.392	-0.102002	0.0405774	-196.299	0.198195	0.0124586
13	chr13_42330502	42330502	1	T	C	0.039	0.244954	0.0974457	-196.262	0.277856	0.0124588
10	chr10_21126765	21126765	0	G	A	0.463	-0.100202	0.0398676	-196.244	0.21261	0.0124721
23	chr23_43249467	43249467	4	T	C	0.016	0.37885	0.150754	-196.296	0.254364	0.0124835
2	chr2_26595239	26595239	0	C	A	0.445	0.0994015	0.0395645	-196.382	0.193068	0.0125057
21	chr21_9445763	9445763	0	T	G	0.306	-0.105752	0.042093	-196.23	0.251478	0.0125073
21	chr21_9473198	9473198	0	T	C	0.306	-0.105752	0.042093	-196.23	0.251478	0.0125073
8	chr8_32351907	32351907	0	G	A	0.374	-0.10679	0.0425128	-196.188	0.240397	0.0125213
10	chr10_22296071	22296071	0	G	A	0.309	-0.109443	0.0435714	-196.401	0.17716	0.0125265
4	chr4_82930608	82930608	0	G	A	0.144	0.139116	0.0553898	-196.39	0.202912	0.0125341
18	chr18_35511376	35511376	1	G	A	0.362	-0.102652	0.0408774	-196.27	0.231468	0.0125463
9	chr9_25585206	25585206	0	G	T	0.29	-0.114049	0.0454163	-196.414	0.190952	0.0125475
9	chr9_25586622	25586622	0	A	C	0.29	-0.114049	0.0454163	-196.414	0.190952	0.0125475
36	chr36_22941865	22941865	1	T	C	0.052	-0.217528	0.0866276	-196.423	0.188885	0.0125518
24	chr24_27681834	27681834	0	T	C	0.414	0.0993391	0.0395626	-196.295	0.216264	0.0125564
4	chr4_84148265	84148265	1	C	T	0.12	0.150004	0.0597408	-196.332	0.215513	0.0125573
3	chr3_90106664	90106664	0	T	C	0.413	0.103456	0.0412078	-196.25	0.295144	0.0125685
26	chr26_18134914	18134914	0	C	T	0.139	-0.143074	0.0569964	-196.284	0.256358	0.0125813
22	chr22_59276778	59276778	1	A	G	0.333	-0.101236	0.0403299	-196.244	0.27352	0.0125818
22	chr22_59278492	59278492	1	T	G	0.333	-0.101236	0.0403299	-196.244	0.27352	0.0125818
6	chr6_10058764	10058764	0	G	A	0.149	-0.144239	0.0574708	-196.23	0.255957	0.0125964
14	chr14_33246565	33246565	2	C	T	0.085	-0.169532	0.0675585	-196.269	0.246119	0.01261
15	chr15_35488794	35488794	2	A	G	0.204	-0.120865	0.0481674	-196.272	0.258001	0.0126145
3	chr3_28562058	28562058	6	T	C	0.017	0.400224	0.159522	-196.251	0.250313	0.0126276
29	chr29_35577869	35577869	0	A	G	0.413	-0.10161	0.0405077	-196.293	0.318286	0.0126447
29	chr29_35639246	35639246	0	A	T	0.413	-0.10161	0.0405077	-196.293	0.318286	0.0126447
12	chr12_36026348	36026348	4	T	C	0.221	-0.122793	0.0489536	-196.26	0.284038	0.0126464
11	chr11_44714130	44714130	0	C	A	0.068	0.190163	0.0758133	-196.307	0.245743	0.0126485
19	chr19_42002220	42002220	0	A	C	0.455	-0.101356	0.0404102	-196.334	0.211113	0.0126532
24	chr24_4705047	4705047	2	A	G	0.28	0.116278	0.0463815	-196.285	0.298547	0.0126949
31	chr31_4693830	4693830	7	A	G	0.07	0.19607	0.0782125	-196.345	0.213622	0.012698
18	chr18_900886	900886	1	T	C	0.282	0.113049	0.0450967	-196.272	0.266979	0.0127004
36	chr36_20787694	20787694	1	T	C	0.05	-0.230691	0.0920437	-196.394	0.186827	0.012718
23	chr23_43125695	43125695	0	T	C	0.016	0.377801	0.150742	-196.312	0.254784	0.0127195
11	chr11_15079722	15079722	0	T	C	0.356	0.107888	0.0430494	-196.364	0.203481	0.0127243
21	chr21_37132736	37132736	0	A	G	0.239	-0.112066	0.0447244	-196.374	0.209739	0.0127398
21	chr21_37143123	37143123	0	G	A	0.239	-0.112066	0.0447244	-196.374	0.209739	0.0127398
21	chr21_7165191	7165191	0	A	C	0.442	-0.0989003	0.0394786	-196.251	0.29532	0.012759
9	chr9_32660553	32660553	1	A	G	0.273	-0.120074	0.0479357	-196.324	0.228075	0.0127686
26	chr26_9022214	9022214	0	G	A	0.126	0.150939	0.0602656	-196.274	0.24924	0.0127799
26	chr26_9567126	9567126	0	T	C	0.126	0.150939	0.0602656	-196.274	0.24924	0.0127799
26	chr26_9628591	9628591	0	C	A	0.126	0.150939	0.0602656	-196.274	0.24924	0.0127799
13	chr13_62587169	62587169	1	G	A	0.385	0.102197	0.0408136	-196.54	0.174378	0.0128005
30	chr30_19283903	19283903	0	C	T	0.065	-0.202057	0.0807082	-196.286	0.300907	0.012816
30	chr30_19334290	19334290	0	C	T	0.065	-0.202057	0.0807082	-196.286	0.300907	0.012816
37	chr37_1533136	1533136	0	A	C	0.227	0.11661	0.0465966	-196.304	0.292776	0.0128515
14	chr14_32991680	32991680	0	G	T	0.07	-0.189801	0.0758435	-196.308	0.241853	0.012852
14	chr14_33018693	33018693	0	G	A	0.07	-0.189801	0.0758435	-196.308	0.241853	0.012852
14	chr14_33055362	33055362	0	A	G	0.07	-0.189801	0.0758435	-196.308	0.241853	0.012852
14	chr14_33068204	33068204	0	T	C	0.07	-0.189801	0.0758435	-196.308	0.241853	0.012852
2	chr2_30524878	30524878	0	C	T	0.419	0.109452	0.0437514	-196.341	0.216213	0.012883
16	chr16_11151152	11151152	0	C	T	0.248	0.10713	0.0428287	-196.278	0.30299	0.0128942
16	chr16_11168002	11168002	0	A	G	0.248	0.10713	0.0428287	-196.278	0.30299	0.0128942
7	chr7_66045375	66045375	0	C	T	0.343	-0.102661	0.0410518	-196.3	0.254906	0.0129156
11	chr11_5507279	5507279	0	C	T	0.403	0.0997887	0.0399054	-196.316	0.24278	0.0129201
10	chr10_43193677	43193677	0	C	T	0.167	-0.133298	0.0533132	-196.374	0.205358	0.0129326
10	chr10_43244656	43244656	0	G	T	0.167	-0.133298	0.0533132	-196.374	0.205358	0.0129326
10	chr10_23312872	23312872	4	G	C	0.385	-0.102096	0.0408359	-196.459	0.175569	0.0129374
28	chr28_32200160	32200160	6	A	G	0.257	-0.11314	0.0452683	-196.538	0.176229	0.0129666
6	chr6_11127447	11127447	4	C	A	0.116	-0.155102	0.0620675	-196.291	0.238865	0.0129813
38	chr38_1515643	1515643	0	A	C	0.298	-0.106361	0.0425674	-196.308	0.284306	0.0129908
38	chr38_1522225	1522225	0	G	A	0.298	-0.106361	0.0425674	-196.308	0.284306	0.0129908
36	chr36_30172649	30172649	0	T	C	0.142	0.134651	0.0538907	-196.269	0.23929	0.0129929
13	chr13_32731797	32731797	3	A	C	0.248	0.113228	0.0453211	-196.484	0.187585	0.0130017
18	chr18_2289442	2289442	3	G	A	0.271	0.115969	0.0464219	-196.298	0.26795	0.0130091
24	chr24_31052629	31052629	0	G	A	0.084	-0.168501	0.0674605	-196.3	0.286218	0.0130224
29	chr29_36629538	36629538	0	C	T	0.494	-0.0948449	0.0379742	-196.294	0.294125	0.0130282
21	chr21_38106282	38106282	1	T	C	0.437	0.0995444	0.0398642	-196.294	0.290457	0.0130472
31	chr31_9340395	9340395	0	C	G	0.036	-0.261913	0.104913	-196.324	0.294475	0.0130695
31	chr31_9342344	9342344	0	G	A	0.036	-0.261913	0.104913	-196.324	0.294475	0.0130695
38	chr38_1600088	1600088	0	A	C	0.392	-0.100734	0.0403518	-196.424	0.20312	0.0130724
20	chr20_54809921	54809921	0	G	A	0.372	-0.101653	0.040726	-196.263	0.228445	0.0130858
4	chr4_83410580	83410580	0	C	T	0.136	0.140106	0.0561341	-196.38	0.215615	0.0130895
3	chr3_90169483	90169483	0	C	T	0.409	0.103067	0.0413185	-196.289	0.293591	0.0131424
8	chr8_15681991	15681991	0	T	C	0.38	-0.101043	0.0405084	-196.28	0.267745	0.013145
6	chr6_72204829	72204829	0	A	G	0.46	-0.104233	0.0417885	-196.308	0.267506	0.013148
10	chr10_23075440	23075440	0	A	G	0.395	-0.101689	0.0407694	-196.418	0.181961	0.0131504
15	chr15_41654819	41654819	3	A	G	0.346	0.0999628	0.0400896	-196.302	0.251771	0.0131777
26	chr26_8189894	8189894	0	A	G	0.152	0.132141	0.052997	-196.299	0.246615	0.0131817
26	chr26_8200917	8200917	0	C	G	0.152	0.132141	0.052997	-196.299	0.246615	0.0131817
26	chr26_8206380	8206380	0	A	G	0.152	0.132141	0.052997	-196.299	0.246615	0.0131817
38	chr38_4885582	4885582	1	G	T	0.471	-0.097753	0.0392159	-196.316	0.263398	0.0132067
34	chr34_23967558	23967558	7	T	G	0.018	0.364328	0.146209	-196.341	0.249128	0.013238
21	chr21_5358937	5358937	0	C	T	0.448	-0.100105	0.0401737	-196.291	0.300688	0.013239
4	chr4_83464727	83464727	0	C	T	0.175	0.127022	0.0509795	-196.318	0.251081	0.0132453
23	chr23_43224989	43224989	7	T	C	0.017	0.375688	0.1508	-196.35	0.254209	0.0132575
18	chr18_42232638	42232638	2	T	G	0.235	-0.114701	0.0460486	-196.358	0.221065	0.0132734
4	chr4_82255884	82255884	0	G	A	0.186	0.122809	0.0493241	-196.374	0.224936	0.0133104
38	chr38_10236826	10236826	0	T	C	0.468	0.0950952	0.0381983	-196.323	0.293559	0.0133226
26	chr26_20160862	20160862	1	C	T	0.45	0.0981285	0.039419	-196.461	0.198638	0.013328
37	chr37_1364851	1364851	0	G	A	0.189	0.125444	0.0504025	-196.344	0.296249	0.0133469
1	chr1_119635076	119635076	0	A	G	0.304	0.104121	0.0418448	-196.34	0.242399	0.0133686
10	chr10_21543889	21543889	3	C	A	0.265	-0.111276	0.0447317	-196.434	0.186008	0.0133919
24	chr24_5974467	5974467	0	G	A	0.275	0.114555	0.0460625	-196.334	0.296749	0.0134171
37	chr37_27692580	27692580	0	C	T	0.063	-0.189297	0.0761172	-196.351	0.263008	0.0134187
18	chr18_44104871	44104871	0	T	C	0.369	-0.0989798	0.0398044	-196.346	0.224872	0.0134281
14	chr14_33298861	33298861	2	G	T	0.065	-0.193823	0.077946	-196.339	0.24702	0.0134287
7	chr7_47819992	47819992	0	G	T	0.147	0.14155	0.0569313	-196.321	0.280335	0.0134402
2	chr2_27649424	27649424	1	T	C	0.326	0.103288	0.0415447	-196.347	0.22888	0.0134452
29	chr29_29798267	29798267	3	C	G	0.413	0.0997454	0.0401207	-196.353	0.222841	0.0134473
4	chr4_87362000	87362000	0	T	C	0.129	0.142568	0.0573461	-196.423	0.208766	0.0134489
4	chr4_83391773	83391773	0	A	G	0.319	0.103614	0.0416798	-196.364	0.228368	0.0134539
19	chr19_50252286	50252286	0	A	C	0.409	-0.0980077	0.0394247	-196.316	0.235754	0.0134542
24	chr24_6814301	6814301	0	T	A	0.269	0.115806	0.0465888	-196.34	0.300993	0.0134635
13	chr13_62669283	62669283	2	C	T	0.394	0.100483	0.0404246	-196.61	0.170061	0.0134641
1	chr1_101580344	101580344	0	G	A	0.328	-0.104006	0.0418422	-196.297	0.267715	0.0134649
13	chr13_38773942	38773942	2	C	A	0.037	0.257284	0.103534	-196.337	0.270931	0.0134886
6	chr6_11116951	11116951	4	A	C	0.116	-0.153994	0.0619703	-196.328	0.238433	0.0134908
9	chr9_14147542	14147542	2	A	C	0.334	-0.101953	0.0410444	-196.404	0.219712	0.0135276
24	chr24_14209279	14209279	0	A	G	0.487	-0.101928	0.0410379	-196.345	0.222551	0.013536
28	chr28_2623037	2623037	1	T	A	0.201	-0.121399	0.0488858	-196.308	0.244383	0.0135517
6	chr6_10135022	10135022	0	G	A	0.125	-0.148838	0.0599497	-196.304	0.254536	0.0135746
25	chr25_47165196	47165196	0	T	G	0.392	-0.100681	0.0405558	-196.719	0.155427	0.0135813
19	chr19_49707153	49707153	13	G	A	0.37	-0.099613	0.0401317	-196.349	0.237363	0.0135954
37	chr37_1141561	1141561	1	G	T	0.188	0.125414	0.0505284	-196.364	0.300801	0.0135993
18	chr18_2726929	2726929	1	C	T	0.273	0.115035	0.0463638	-196.338	0.270183	0.0136337
6	chr6_27229907	27229907	1	C	A	0.239	0.112337	0.0452891	-196.35	0.251891	0.0136592
22	chr22_17939571	17939571	10	A	G	0.017	0.392334	0.158173	-196.333	0.24779	0.0136606
13	chr13_38795246	38795246	0	G	A	0.037	0.25668	0.103485	-196.349	0.270521	0.0136629
2	chr2_19656032	19656032	0	A	G	0.175	0.133156	0.0536881	-196.295	0.279388	0.0136694
32	chr32_7812611	7812611	2	A	G	0.099	-0.164731	0.0664197	-196.355	0.237319	0.0136702
39	chrX_1411126	1411126	2	A	C	0.116	0.153581	0.0619401	-196.436	0.216471	0.0136944
1	chr1_87889913	87889913	11	C	T	0.012	0.443719	0.178981	-196.376	0.279915	0.0137083
16	chr16_16568357	16568357	0	C	T	0.1	-0.157818	0.0636625	-196.415	0.340077	0.0137144
2	chr2_20028722	20028722	0	A	G	0.482	0.0982147	0.0396286	-196.318	0.235449	0.0137372
24	chr24_12339572	12339572	0	C	T	0.46	-0.103269	0.0416701	-196.305	0.25365	0.0137417
11	chr11_43160313	43160313	9	T	C	0.107	0.154605	0.0623892	-196.329	0.259394	0.0137489
15	chr15_54850387	54850387	0	G	A	0.031	0.253216	0.102233	-196.357	0.285633	0.013795
2	chr2_22872297	22872297	2	C	T	0.42	0.097737	0.0394683	-196.323	0.235687	0.0138142
36	chr36_22813073	22813073	2	T	G	0.055	-0.20446	0.0825805	-196.47	0.19628	0.0138316
24	chr24_4451267	4451267	1	T	C	0.193	0.131911	0.0532878	-196.336	0.247568	0.0138482
38	chr38_10400411	10400411	4	C	T	0.098	0.158082	0.0638777	-196.348	0.283809	0.0138741
3	chr3_86567234	86567234	8	C	T	0.36	-0.101333	0.0409477	-196.536	0.182928	0.0138771
12	chr12_35918622	35918622	0	T	C	0.215	-0.120776	0.0488067	-196.341	0.278572	0.0138809
12	chr12_35931175	35931175	0	T	C	0.215	-0.120776	0.0488067	-196.341	0.278572	0.0138809
12	chr12_35999379	35999379	0	A	G	0.215	-0.120776	0.0488067	-196.341	0.278572	0.0138809
12	chr12_36009917	36009917	0	T	G	0.215	-0.120776	0.0488067	-196.341	0.278572	0.0138809
12	chr12_36029296	36029296	0	T	C	0.215	-0.120776	0.0488067	-196.341	0.278572	0.0138809
12	chr12_36060179	36060179	0	T	G	0.215	-0.120776	0.0488067	-196.341	0.278572	0.0138809
39	chrX_113165305	113165305	1	G	T	0.088	-0.149003	0.0602171	-196.379	0.248655	0.0138868
10	chr10_22157370	22157370	0	G	A	0.367	-0.103555	0.0418548	-196.527	0.172582	0.0138971
10	chr10_23045362	23045362	0	T	C	0.367	-0.103555	0.0418548	-196.527	0.172582	0.0138971
13	chr13_31268352	31268352	0	T	C	0.262	0.107889	0.0436104	-196.618	0.176408	0.0139062
31	chr31_5818599	5818599	0	G	T	0.066	0.199187	0.080523	-196.343	0.251941	0.013916
31	chr31_5986373	5986373	0	A	T	0.066	0.199187	0.080523	-196.343	0.251941	0.013916
26	chr26_9230813	9230813	1	A	C	0.153	0.131038	0.0529747	-196.348	0.246008	0.0139183
26	chr26_9203091	9203091	0	C	T	0.155	0.129024	0.0521638	-196.347	0.247256	0.0139246
21	chr21_31315089	31315089	0	C	T	0.083	-0.174255	0.0704578	-196.371	0.249691	0.0139344
21	chr21_31542596	31542596	0	A	G	0.083	-0.174255	0.0704578	-196.371	0.249691	0.0139344
14	chr14_33058221	33058221	4	A	G	0.07	-0.187816	0.0759454	-196.379	0.242393	0.0139399
6	chr6_10986412	10986412	0	A	G	0.146	-0.142186	0.0574989	-196.336	0.24632	0.0139469
6	chr6_11025217	11025217	0	G	C	0.146	-0.142186	0.0574989	-196.336	0.24632	0.0139469
6	chr6_11225933	11225933	0	T	C	0.146	-0.142186	0.0574989	-196.336	0.24632	0.0139469
24	chr24_14619915	14619915	2	A	G	0.396	0.100802	0.0407644	-196.418	0.205128	0.013949
10	chr10_22146689	22146689	0	C	T	0.398	-0.0998038	0.0403663	-196.483	0.180393	0.0139622
4	chr4_32184419	32184419	3	G	A	0.417	0.099387	0.0401993	-196.435	0.217695	0.0139661
39	chrX_70736711	70736711	0	C	A	0.105	-0.134085	0.0542351	-196.442	0.212518	0.0139686
39	chrX_70903508	70903508	0	A	G	0.105	-0.134085	0.0542351	-196.442	0.212518	0.0139686
12	chr12_17589583	17589583	1	C	T	0.101	0.165833	0.0670768	-196.461	0.202401	0.0139688
2	chr2_19451829	19451829	0	T	C	0.199	0.122304	0.0494853	-196.306	0.290004	0.0139978
13	chr13_29900327	29900327	3	A	C	0.448	0.0953079	0.0385648	-196.498	0.194648	0.0140038
15	chr15_40195860	40195860	0	G	T	0.33	0.0996179	0.0403117	-196.353	0.265452	0.0140107
39	chrX_95863233	95863233	3	T	C	0.127	-0.126517	0.0511992	-196.38	0.239748	0.0140156
8	chr8_16339918	16339918	2	T	C	0.264	0.111331	0.0450698	-196.522	0.188001	0.014049
8	chr8_16360833	16360833	1	A	C	0.357	0.105375	0.0426647	-196.395	0.233946	0.014063
18	chr18_167534	167534	2	A	G	0.283	0.111564	0.0451706	-196.375	0.258354	0.0140632
10	chr10_38748106	38748106	4	C	T	0.239	-0.112776	0.0456715	-196.798	0.154264	0.014084
1	chr1_100515689	100515689	0	T	C	0.095	-0.169365	0.0685966	-196.383	0.240801	0.0140949
9	chr9_16152381	16152381	0	A	G	0.472	-0.0962461	0.0389888	-196.462	0.214932	0.0141122
9	chr9_16160343	16160343	0	C	T	0.472	-0.0962461	0.0389888	-196.462	0.214932	0.0141122
9	chr9_35235298	35235298	0	T	C	0.115	-0.153396	0.0621432	-196.427	0.230546	0.0141172
31	chr31_4712018	4712018	1	T	C	0.068	0.192228	0.0778773	-196.433	0.216306	0.0141205
9	chr9_32648345	32648345	1	G	C	0.273	-0.118435	0.0479966	-196.422	0.224771	0.0141501
8	chr8_65920878	65920878	0	A	G	0.353	0.102274	0.0414498	-196.494	0.200445	0.0141565
6	chr6_72716016	72716016	0	A	C	0.435	-0.100672	0.0408114	-196.36	0.309201	0.0141811
29	chr29_12434791	12434791	1	C	T	0.107	-0.158405	0.0642222	-196.406	0.239609	0.0141914
38	chr38_2186793	2186793	2	G	A	0.459	-0.101624	0.0412142	-196.511	0.198633	0.0142207
36	chr36_22912550	22912550	1	A	C	0.052	-0.213743	0.0866873	-196.525	0.190472	0.014224
39	chrX_112997758	112997758	0	C	T	0.086	-0.149946	0.0608135	-196.424	0.231833	0.0142242
14	chr14_31721522	31721522	8	A	G	0.12	-0.154763	0.0627686	-196.406	0.238122	0.0142262
24	chr24_43160278	43160278	1	G	A	0.476	-0.0934778	0.0379189	-196.375	0.311455	0.0142422
6	chr6_71808839	71808839	4	C	T	0.448	-0.103741	0.042086	-196.382	0.253591	0.0142515
36	chr36_20609594	20609594	0	C	T	0.05	-0.226991	0.0920965	-196.493	0.187214	0.0142618
36	chr36_20804332	20804332	0	G	A	0.05	-0.226991	0.0920965	-196.493	0.187214	0.0142618
9	chr9_59357177	59357177	0	C	T	0.398	0.101421	0.0411505	-196.358	0.267247	0.0142648
36	chr36_22851525	22851525	1	T	C	0.052	-0.213638	0.0866832	-196.529	0.190225	0.0142666
11	chr11_42238888	42238888	1	A	G	0.232	0.113445	0.0460494	-196.351	0.305061	0.014307
29	chr29_11167861	11167861	0	T	C	0.099	-0.162265	0.0658776	-196.454	0.221796	0.0143235
2	chr2_21510273	21510273	0	A	G	0.445	-0.0952186	0.0386606	-196.36	0.277672	0.0143309
18	chr18_913868	913868	0	T	C	0.282	0.110939	0.0450475	-196.379	0.268004	0.0143398
21	chr21_9180199	9180199	0	A	C	0.439	-0.0973105	0.0395143	-196.345	0.270716	0.0143414
11	chr11_7964675	7964675	0	A	G	0.351	-0.098512	0.0400042	-196.438	0.227379	0.0143464
11	chr11_7974687	7974687	0	G	A	0.351	-0.098512	0.0400042	-196.438	0.227379	0.0143464
6	chr6_10740193	10740193	0	G	A	0.104	-0.163155	0.0662562	-196.391	0.234169	0.0143485
38	chr38_999564	999564	0	G	A	0.189	-0.12204	0.0495599	-196.436	0.217267	0.0143487
22	chr22_8620621	8620621	5	G	A	0.373	-0.100981	0.0410143	-196.598	0.178344	0.0143637
2	chr2_80449628	80449628	0	T	C	0.432	-0.0995507	0.040439	-196.383	0.27813	0.0143775
15	chr15_64083646	64083646	0	C	T	0.288	-0.104189	0.042326	-196.416	0.237094	0.0143845
15	chr15_64030310	64030310	1	G	T	0.284	-0.105589	0.0428967	-196.419	0.236064	0.0143887
21	chr21_8707806	8707806	1	G	A	0.305	-0.103457	0.0420343	-196.354	0.254534	0.0143971
4	chr4_84129629	84129629	0	G	A	0.396	0.101111	0.0410835	-196.387	0.277092	0.0144027
22	chr22_59873893	59873893	0	C	A	0.314	-0.100129	0.0406905	-196.372	0.271817	0.0144168
6	chr6_11044519	11044519	3	C	G	0.147	-0.141606	0.0575474	-196.365	0.24703	0.0144195
2	chr2_32451754	32451754	1	T	C	0.295	0.105944	0.0430549	-196.651	0.166174	0.0144199
13	chr13_32157111	32157111	0	C	T	0.251	0.110459	0.0448903	-196.563	0.189825	0.0144208
39	chrX_2558874	2558874	0	T	C	0.408	0.0994127	0.0404048	-196.353	0.238866	0.0144298
6	chr6_12983758	12983758	1	T	C	0.157	-0.135332	0.0550068	-196.357	0.246179	0.0144351
2	chr2_26847124	26847124	4	A	T	0.436	0.0965376	0.0392407	-196.453	0.204518	0.0144408
13	chr13_31302219	31302219	1	C	T	0.278	0.104675	0.0425508	-196.559	0.19324	0.0144467
8	chr8_15484175	15484175	0	T	C	0.366	-0.0994035	0.0404156	-196.369	0.262971	0.0144648
21	chr21_9203529	9203529	1	T	C	0.31	-0.1039	0.0422461	-196.357	0.253648	0.0144704
26	chr26_11965589	11965589	0	T	C	0.309	0.107883	0.0438666	-196.626	0.173516	0.0144722
27	chr27_18877756	18877756	0	C	T	0.123	-0.150452	0.0611764	-196.386	0.261974	0.0144731
18	chr18_7975083	7975083	0	G	A	0.241	0.117002	0.0475751	-196.39	0.261067	0.0144732
13	chr13_53682448	53682448	5	C	A	0.449	-0.0962102	0.0391264	-196.451	0.216608	0.0144873
36	chr36_29366491	29366491	0	T	C	0.167	-0.125508	0.0510435	-196.407	0.274956	0.0144922
21	chr21_9134737	9134737	6	A	T	0.307	-0.103896	0.0422543	-196.362	0.251539	0.0144924
12	chr12_35885679	35885679	6	T	C	0.223	-0.120612	0.0490666	-196.383	0.284975	0.0145205
23	chr23_28018884	28018884	3	T	C	0.154	-0.134535	0.0547338	-196.346	0.310584	0.0145263
18	chr18_42012603	42012603	0	G	A	0.233	-0.11305	0.045994	-196.439	0.220515	0.0145285
18	chr18_42047437	42047437	0	A	G	0.233	-0.11305	0.045994	-196.439	0.220515	0.0145285
21	chr21_31305723	31305723	2	T	C	0.088	-0.169174	0.0688521	-196.41	0.252537	0.0145626
2	chr2_30451479	30451479	1	T	C	0.417	0.107413	0.0437456	-196.446	0.217798	0.0146289
23	chr23_13957899	13957899	0	G	A	0.409	0.0964089	0.0392741	-196.493	0.361084	0.0146538
2	chr2_32044170	32044170	1	G	A	0.127	0.147116	0.0599354	-196.522	0.203059	0.0146616
24	chr24_5001584	5001584	7	T	A	0.189	0.133193	0.0542675	-196.401	0.241486	0.0146696
9	chr9_54105684	54105684	2	A	G	0.412	-0.0976402	0.0397853	-196.322	0.264668	0.0146775
8	chr8_68503926	68503926	0	C	T	0.016	0.383671	0.156344	-196.394	0.264321	0.014684
6	chr6_12391521	12391521	1	A	G	0.237	0.111991	0.0456378	-196.46	0.220559	0.0146886
36	chr36_838511	838511	11	T	C	0.022	0.336854	0.137283	-196.425	0.240205	0.014696
14	chr14_31330433	31330433	3	G	C	0.49	0.0963282	0.0392601	-196.393	0.237399	0.0147012
30	chr30_11155438	11155438	1	T	G	0.466	-0.0982462	0.0400506	-196.481	0.216253	0.0147228
24	chr24_12969929	12969929	0	G	A	0.434	0.102074	0.0416157	-196.513	0.194931	0.0147335
19	chr19_42199896	42199896	3	C	A	0.446	-0.0997966	0.0406871	-196.455	0.216881	0.0147337
39	chrX_70905125	70905125	1	A	G	0.106	-0.133065	0.0542536	-196.487	0.21336	0.0147387
6	chr6_74925112	74925112	0	C	T	0.411	0.0969079	0.0395115	-196.411	0.249281	0.0147389
37	chr37_28565454	28565454	6	A	G	0.046	0.232363	0.0947473	-196.416	0.278126	0.0147471
29	chr29_12671342	12671342	1	A	T	0.166	-0.131752	0.0537227	-196.522	0.203141	0.0147471
22	chr22_60164477	60164477	0	C	T	0.291	0.108477	0.0442333	-196.413	0.304166	0.0147493
22	chr22_60224360	60224360	0	A	G	0.291	0.108477	0.0442333	-196.413	0.304166	0.0147493
19	chr19_49376453	49376453	0	G	A	0.388	-0.098059	0.0399853	-196.397	0.25632	0.01475
39	chrX_18094127	18094127	5	G	A	0.396	-0.0790908	0.0322513	-196.475	0.337657	0.0147517
29	chr29_39080346	39080346	4	A	T	0.434	-0.0981332	0.0400329	-196.442	0.241615	0.0147926
13	chr13_38760265	38760265	3	T	C	0.038	0.254019	0.103628	-196.418	0.270232	0.0147944
2	chr2_26677726	26677726	1	G	A	0.125	0.144812	0.0590886	-196.612	0.187185	0.0148151
26	chr26_38492669	38492669	0	C	T	0.278	0.101187	0.04129	-196.441	0.224958	0.0148193
29	chr29_31111965	31111965	1	A	C	0.463	0.0972233	0.0396823	-196.602	0.183868	0.0148439
21	chr21_18457534	18457534	0	G	A	0.497	-0.103315	0.0421714	-196.407	0.296644	0.0148507
4	chr4_86419139	86419139	0	G	A	0.172	0.129008	0.0526776	-196.416	0.250775	0.0148856
29	chr29_39089835	39089835	0	G	A	0.43	-0.097564	0.0398394	-196.451	0.237779	0.0148888
22	chr22_59545225	59545225	0	C	A	0.227	-0.106488	0.0434898	-196.439	0.230225	0.0149035
6	chr6_72137968	72137968	6	T	G	0.358	-0.09985	0.0407859	-196.409	0.313317	0.0149206
31	chr31_2331216	2331216	0	G	A	0.06	-0.198937	0.0812627	-196.462	0.2375	0.0149235
11	chr11_16508060	16508060	1	A	C	0.295	0.10757	0.0439426	-196.452	0.220472	0.0149277
6	chr6_10147576	10147576	1	T	C	0.119	-0.151495	0.0618978	-196.394	0.248727	0.0149469
37	chr37_28655276	28655276	5	A	G	0.049	0.224396	0.0917212	-196.434	0.26503	0.0149876
6	chr6_11066702	11066702	0	G	C	0.121	-0.146811	0.0600215	-196.411	0.244391	0.0150093
29	chr29_31169273	31169273	1	C	T	0.427	0.0978073	0.0399998	-196.469	0.215282	0.0150408
17	chr17_64281982	64281982	1	C	T	0.269	0.112145	0.0458684	-196.421	0.23494	0.0150514
21	chr21_4942044	4942044	0	G	A	0.291	-0.102693	0.0420168	-196.39	0.276607	0.0150863
11	chr11_1307711	1307711	2	T	G	0.158	0.130306	0.0533177	-196.41	0.278411	0.0150919
6	chr6_71895947	71895947	2	T	C	0.476	-0.10269	0.0420185	-196.427	0.263238	0.0150933
9	chr9_43190366	43190366	0	C	T	0.453	0.0940401	0.0384927	-196.407	0.254279	0.0151283
9	chr9_43199977	43199977	0	G	A	0.453	0.0940401	0.0384927	-196.407	0.254279	0.0151283
31	chr31_5836577	5836577	13	C	T	0.068	0.198732	0.0813541	-196.422	0.250139	0.0151393
7	chr7_64986404	64986404	0	C	T	0.335	-0.103011	0.0421705	-196.492	0.22463	0.0151425
19	chr19_15982284	15982284	3	A	G	0.319	-0.104758	0.0428868	-196.445	0.230526	0.0151453
4	chr4_19634708	19634708	2	G	A	0.235	0.11002	0.0450456	-196.418	0.277062	0.0151546
25	chr25_49262445	49262445	0	A	G	0.18	0.117412	0.0480795	-196.461	0.243185	0.0151703
6	chr6_74449969	74449969	0	G	A	0.422	0.0941658	0.0385609	-196.426	0.284294	0.0151719
21	chr21_15414301	15414301	1	T	C	0.282	0.110045	0.0450659	-196.425	0.314875	0.0151773
21	chr21_45629164	45629164	0	T	G	0.455	0.0962385	0.039412	-196.44	0.278918	0.0151781
26	chr26_20641067	20641067	0	C	T	0.298	-0.103657	0.0424501	-196.502	0.214791	0.0151782
19	chr19_15973394	15973394	0	C	T	0.319	-0.104575	0.0428377	-196.448	0.230242	0.0152056
13	chr13_41737931	41737931	0	G	A	0.049	0.218002	0.0893095	-196.433	0.280533	0.0152143
18	chr18_39465313	39465313	2	T	C	0.23	-0.112516	0.0461	-196.49	0.217486	0.0152262
10	chr10_36322850	36322850	0	C	T	0.337	-0.101735	0.041686	-196.956	0.142226	0.0152336
10	chr10_36341319	36341319	0	G	A	0.337	-0.101735	0.041686	-196.956	0.142226	0.0152336
10	chr10_36349234	36349234	0	T	C	0.337	-0.101735	0.041686	-196.956	0.142226	0.0152336
16	chr16_15789158	15789158	0	C	T	0.086	-0.163304	0.0669349	-196.535	0.35032	0.0152653
38	chr38_14708964	14708964	0	C	G	0.251	-0.115244	0.0472383	-196.422	0.285992	0.0152702
6	chr6_11073044	11073044	0	G	A	0.115	-0.151117	0.061962	-196.438	0.238303	0.0153013
6	chr6_11177070	11177070	0	G	A	0.115	-0.151117	0.061962	-196.438	0.238303	0.0153013
37	chr37_1991288	1991288	1	A	C	0.231	0.115267	0.0472638	-196.453	0.289311	0.0153039
6	chr6_73221980	73221980	0	C	A	0.466	-0.103514	0.0424477	-196.462	0.255678	0.015312
6	chr6_73493337	73493337	1	A	G	0.281	-0.106586	0.0437077	-196.414	0.267207	0.0153121
1	chr1_118326745	118326745	8	A	G	0.435	0.0927215	0.0380248	-196.556	0.206784	0.0153189
24	chr24_4513474	4513474	0	G	T	0.193	0.129715	0.053213	-196.427	0.248456	0.0153522
24	chr24_4524554	4524554	0	C	T	0.193	0.129715	0.053213	-196.427	0.248456	0.0153522
24	chr24_4575440	4575440	0	A	G	0.193	0.129715	0.053213	-196.427	0.248456	0.0153522
24	chr24_4597062	4597062	0	T	C	0.193	0.129715	0.053213	-196.427	0.248456	0.0153522
24	chr24_4614238	4614238	0	T	C	0.193	0.129715	0.053213	-196.427	0.248456	0.0153522
24	chr24_4629507	4629507	0	A	G	0.193	0.129715	0.053213	-196.427	0.248456	0.0153522
24	chr24_4868195	4868195	0	C	T	0.193	0.129715	0.053213	-196.427	0.248456	0.0153522
24	chr24_4878985	4878985	0	T	C	0.193	0.129715	0.053213	-196.427	0.248456	0.0153522
21	chr21_8606571	8606571	7	A	G	0.31	-0.103655	0.0425294	-196.403	0.260071	0.0153682
1	chr1_118298166	118298166	1	G	T	0.435	0.0914266	0.0375125	-196.531	0.213853	0.0153697
39	chrX_2281246	2281246	0	A	G	0.451	0.100973	0.041441	-196.403	0.286025	0.0153983
8	chr8_19889502	19889502	3	T	C	0.255	0.11061	0.0454138	-196.52	0.207509	0.0154382
3	chr3_89397847	89397847	1	T	C	0.205	0.118292	0.048568	-196.474	0.25173	0.0154384
11	chr11_40869684	40869684	1	C	T	0.032	-0.248144	0.101886	-196.543	0.211148	0.0154419
21	chr21_15315814	15315814	0	C	T	0.011	0.438614	0.180112	-196.478	0.27392	0.0154534
9	chr9_13895160	13895160	2	T	C	0.326	-0.0984718	0.0404414	-196.552	0.213533	0.0154661
2	chr2_22262126	22262126	1	C	A	0.317	-0.101034	0.0414966	-196.414	0.252729	0.0154728
35	chr35_20217081	20217081	0	G	A	0.212	-0.119242	0.0489761	-196.454	0.276215	0.0154754
3	chr3_86496309	86496309	0	T	C	0.294	-0.104732	0.0430244	-196.51	0.218085	0.0154949
21	chr21_15285592	15285592	0	A	C	0.22	0.118079	0.0485109	-196.44	0.295296	0.0155017
11	chr11_16726946	16726946	1	G	A	0.313	0.105851	0.0434882	-196.507	0.213691	0.0155039
23	chr23_17713130	17713130	0	G	A	0.212	0.126073	0.0517989	-196.44	0.257243	0.0155094
6	chr6_10383846	10383846	1	T	C	0.123	-0.146498	0.0602033	-196.427	0.251162	0.0155303
21	chr21_11980046	11980046	0	G	A	0.39	0.0978241	0.0402024	-196.454	0.245188	0.0155347
30	chr30_7687003	7687003	0	G	A	0.345	-0.106293	0.0436948	-196.462	0.233871	0.0155624
22	chr22_8629240	8629240	4	C	T	0.379	-0.0994973	0.0409025	-196.648	0.181885	0.015566
39	chrX_3233461	3233461	0	T	C	0.115	0.144424	0.0593744	-196.51	0.231125	0.0155709
19	chr19_51299794	51299794	1	G	A	0.344	-0.101463	0.0417174	-196.506	0.242865	0.0155823
36	chr36_29328626	29328626	1	T	G	0.146	0.134351	0.0552441	-196.457	0.251097	0.0155909
36	chr36_29631606	29631606	0	T	C	0.223	-0.11103	0.0456659	-196.464	0.280311	0.0156167
9	chr9_51691549	51691549	0	C	T	0.079	0.181085	0.0744829	-196.481	0.300608	0.0156216
26	chr26_9244378	9244378	0	T	C	0.152	0.128752	0.0529637	-196.451	0.245641	0.0156338
38	chr38_14630974	14630974	0	G	A	0.248	-0.114576	0.0471456	-196.444	0.282542	0.0156626
38	chr38_14737996	14737996	0	A	C	0.248	-0.114576	0.0471456	-196.444	0.282542	0.0156626
6	chr6_73340603	73340603	2	T	C	0.246	-0.111597	0.0459198	-196.421	0.281784	0.015663
19	chr19_16074860	16074860	0	C	T	0.269	-0.110432	0.0454414	-196.424	0.254482	0.0156652
22	chr22_61112488	61112488	1	A	C	0.297	0.106383	0.043776	-196.496	0.309587	0.0156663
30	chr30_33715938	33715938	0	C	T	0.104	-0.157415	0.0647771	-196.51	0.233185	0.0156695
4	chr4_84018804	84018804	1	A	C	0.396	0.100053	0.0411736	-196.46	0.274031	0.0156721
8	chr8_15314523	15314523	1	A	G	0.31	-0.103923	0.0427704	-196.427	0.261536	0.0156831
24	chr24_43379445	43379445	2	C	T	0.436	-0.0933712	0.0384288	-196.447	0.282581	0.0156857
30	chr30_20170718	20170718	0	C	A	0.371	-0.0992735	0.0408662	-196.473	0.255637	0.0157064
21	chr21_18446462	18446462	0	A	G	0.278	0.110169	0.0453612	-196.459	0.31839	0.0157285
17	chr17_30613743	30613743	0	T	A	0.167	-0.130184	0.0536027	-196.493	0.227895	0.0157293
31	chr31_36428319	36428319	1	A	G	0.128	-0.142533	0.0587047	-196.472	0.310828	0.0157601
37	chr37_1601573	1601573	4	A	G	0.189	0.124612	0.0513271	-196.488	0.291036	0.0157671
26	chr26_19013490	19013490	0	C	T	0.372	0.100345	0.0413418	-196.537	0.215926	0.0157923
26	chr26_19024092	19024092	0	G	T	0.372	0.100345	0.0413418	-196.537	0.215926	0.0157923
26	chr26_19030163	19030163	0	A	G	0.372	0.100345	0.0413418	-196.537	0.215926	0.0157923
4	chr4_68384995	68384995	0	G	A	0.419	0.0933243	0.0384512	-196.456	0.297006	0.0157979
4	chr4_68406030	68406030	0	C	T	0.419	0.0933243	0.0384512	-196.456	0.297006	0.0157979
15	chr15_40414363	40414363	5	A	C	0.359	0.0963123	0.0396829	-196.454	0.262992	0.0157994
17	chr17_38057526	38057526	0	T	C	0.341	0.101246	0.0417176	-196.465	0.248049	0.0158038
17	chr17_38065510	38065510	0	C	A	0.341	0.101246	0.0417176	-196.465	0.248049	0.0158038
17	chr17_38089120	38089120	0	C	T	0.341	0.101246	0.0417176	-196.465	0.248049	0.0158038
6	chr6_76315036	76315036	0	A	G	0.036	0.242484	0.0999245	-196.493	0.292272	0.0158152
24	chr24_2306397	2306397	0	T	C	0.46	0.101705	0.0419173	-196.453	0.308952	0.0158307
17	chr17_39172561	39172561	0	C	T	0.22	0.112877	0.0465242	-196.533	0.217096	0.0158358
5	chr5_18900701	18900701	3	A	G	0.109	0.150865	0.0621958	-196.461	0.252494	0.0158592
1	chr1_86612055	86612055	0	G	A	0.011	0.434043	0.178999	-196.506	0.281309	0.0158942
37	chr37_1508288	1508288	1	G	A	0.226	0.113192	0.0466803	-196.491	0.292122	0.0158945
37	chr37_3706242	3706242	5	A	G	0.232	0.118052	0.0486951	-196.485	0.294309	0.0159162
9	chr9_50749112	50749112	0	A	G	0.223	0.114902	0.0473997	-196.455	0.261058	0.0159251
14	chr14_30565109	30565109	14	G	A	0.481	-0.100029	0.0412718	-196.468	0.235211	0.0159444
22	chr22_41459606	41459606	1	G	A	0.407	0.101523	0.0418962	-196.611	0.186587	0.0159642
4	chr4_83281895	83281895	0	G	T	0.129	0.137659	0.056814	-196.556	0.216214	0.0159743
4	chr4_83296257	83296257	0	T	C	0.129	0.137659	0.056814	-196.556	0.216214	0.0159743
11	chr11_5443660	5443660	1	G	T	0.401	0.0971071	0.0400783	-196.504	0.243084	0.015976
6	chr6_30254632	30254632	0	T	C	0.293	0.10495	0.0433181	-196.488	0.253943	0.0159829
6	chr6_30257125	30257125	0	T	C	0.293	0.10495	0.0433181	-196.488	0.253943	0.0159829
8	chr8_37479457	37479457	0	T	C	0.094	-0.157166	0.064911	-196.547	0.216837	0.0160483
8	chr8_37491187	37491187	0	T	C	0.094	-0.157166	0.064911	-196.547	0.216837	0.0160483
10	chr10_23945370	23945370	0	T	C	0.396	-0.100067	0.0413464	-196.731	0.161337	0.0160937
10	chr10_24027787	24027787	0	G	A	0.396	-0.100067	0.0413464	-196.731	0.161337	0.0160937
2	chr2_19490670	19490670	1	T	C	0.198	0.120431	0.0497743	-196.429	0.292944	0.0161225
6	chr6_15738384	15738384	0	T	C	0.194	-0.113074	0.046735	-196.457	0.273281	0.0161255
21	chr21_5274153	5274153	2	A	G	0.3	-0.10194	0.0421363	-196.446	0.281939	0.0161335
8	chr8_35267479	35267479	0	C	T	0.149	-0.132998	0.0549753	-196.47	0.253905	0.0161361
8	chr8_69257061	69257061	0	T	C	0.024	0.307698	0.127195	-196.49	0.263366	0.0161421
12	chr12_35968775	35968775	0	G	T	0.22	-0.117732	0.0486689	-196.476	0.276863	0.0161447
12	chr12_36158216	36158216	0	A	G	0.22	-0.117732	0.0486689	-196.476	0.276863	0.0161447
12	chr12_36184777	36184777	0	C	T	0.22	-0.117732	0.0486689	-196.476	0.276863	0.0161447
21	chr21_5298314	5298314	5	G	C	0.296	-0.102637	0.0424311	-196.447	0.275453	0.01615
18	chr18_42001988	42001988	0	A	G	0.346	0.0999773	0.0413323	-196.46	0.287413	0.0161521
13	chr13_54121264	54121264	1	C	T	0.136	0.137062	0.0566648	-196.512	0.323565	0.0161545
13	chr13_54131191	54131191	1	G	A	0.136	0.137062	0.0566648	-196.512	0.323565	0.0161545
13	chr13_39239593	39239593	0	G	A	0.026	0.294236	0.12169	-196.504	0.278286	0.0161935
24	chr24_43374045	43374045	3	A	C	0.448	-0.0936971	0.038757	-196.475	0.2896	0.0162096
18	chr18_7044018	7044018	0	A	G	0.262	0.113458	0.0469329	-196.489	0.26029	0.0162138
18	chr18_7064696	7064696	0	T	C	0.262	0.113458	0.0469329	-196.489	0.26029	0.0162138
18	chr18_7246288	7246288	0	C	G	0.262	0.113458	0.0469329	-196.489	0.26029	0.0162138
1	chr1_119574180	119574180	1	A	G	0.278	0.101361	0.0419312	-196.554	0.226676	0.0162199
2	chr2_21251133	21251133	0	C	A	0.168	0.131061	0.0542177	-196.446	0.273749	0.0162203
2	chr2_21286726	21286726	0	G	T	0.168	0.131061	0.0542177	-196.446	0.273749	0.0162203
2	chr2_21297018	21297018	0	G	T	0.168	0.131061	0.0542177	-196.446	0.273749	0.0162203
23	chr23_21071298	21071298	10	A	C	0.365	0.0975264	0.040353	-196.474	0.273969	0.0162409
18	chr18_13130318	13130318	7	A	G	0.156	0.13528	0.0559815	-196.481	0.303467	0.0162546
1	chr1_120226150	120226150	1	C	G	0.089	0.167571	0.0693462	-196.52	0.304396	0.0162582
22	chr22_8575798	8575798	2	T	C	0.376	-0.0992096	0.041057	-196.657	0.186607	0.0162603
2	chr2_42064230	42064230	0	C	A	0.058	-0.204007	0.0844318	-196.489	0.231401	0.0162669
38	chr38_7673578	7673578	0	C	A	0.04	0.23883	0.0988503	-196.518	0.292157	0.0162741
4	chr4_17557593	17557593	1	C	T	0.252	0.105131	0.0435227	-196.476	0.27895	0.0162968
17	chr17_30828190	30828190	8	T	C	0.284	-0.108045	0.044733	-196.569	0.218749	0.0163068
4	chr4_83714401	83714401	0	A	G	0.113	0.148407	0.0614451	-196.567	0.215565	0.016309
16	chr16_10986902	10986902	3	T	C	0.219	0.112771	0.0466975	-196.466	0.281235	0.0163243
6	chr6_10999235	10999235	4	T	G	0.151	-0.137995	0.0571425	-196.481	0.24476	0.0163246
30	chr30_33028481	33028481	0	T	C	0.29	-0.103584	0.0428952	-196.503	0.256984	0.0163298
26	chr26_19877633	19877633	0	A	T	0.4	0.0969501	0.0401507	-196.627	0.201989	0.0163366
6	chr6_15899413	15899413	0	T	C	0.115	-0.143607	0.0594761	-196.486	0.237355	0.0163415
18	chr18_34207644	34207644	0	A	G	0.278	-0.105829	0.0438409	-196.494	0.238804	0.0163683
8	chr8_66768216	66768216	3	C	T	0.346	0.100419	0.0415998	-196.616	0.203554	0.0163685
3	chr3_90132109	90132109	0	T	C	0.411	0.0993118	0.0411439	-196.482	0.292247	0.0163755
3	chr3_90221815	90221815	0	A	T	0.411	0.0993118	0.0411439	-196.482	0.292247	0.0163755
25	chr25_47634356	47634356	0	G	A	0.244	0.105425	0.0436788	-196.524	0.230104	0.0163814
32	chr32_7868856	7868856	3	T	C	0.018	-0.354184	0.146745	-196.517	0.272614	0.0163825
31	chr31_4455764	4455764	3	A	T	0.059	-0.199154	0.0825134	-196.53	0.245105	0.0163833
10	chr10_36379885	36379885	5	T	C	0.396	-0.0964064	0.039946	-197.012	0.142708	0.016391
1	chr1_118275961	118275961	1	T	C	0.435	0.0905097	0.0375046	-196.592	0.212798	0.0163963
12	chr12_36935792	36935792	0	A	C	0.173	0.126706	0.0525085	-196.502	0.310201	0.0164066
12	chr12_36972783	36972783	0	A	G	0.173	0.126706	0.0525085	-196.502	0.310201	0.0164066
23	chr23_51786765	51786765	0	T	A	0.11	0.142169	0.058917	-196.535	0.304593	0.0164079
21	chr21_9442776	9442776	3	A	C	0.309	-0.102127	0.0423237	-196.467	0.25316	0.0164089
23	chr23_48410076	48410076	2	T	C	0.45	-0.0932681	0.0386544	-196.538	0.239246	0.016415
28	chr28_30694935	30694935	0	C	T	0.319	0.103396	0.0428524	-196.489	0.267755	0.0164167
26	chr26_19832399	19832399	0	G	T	0.367	-0.094471	0.0391578	-196.553	0.22257	0.0164285
26	chr26_19843089	19843089	0	C	T	0.367	-0.094471	0.0391578	-196.553	0.22257	0.0164285
26	chr26_19848881	19848881	0	G	A	0.367	-0.094471	0.0391578	-196.553	0.22257	0.0164285
26	chr26_19966194	19966194	0	G	A	0.367	-0.094471	0.0391578	-196.553	0.22257	0.0164285
39	chrX_1368545	1368545	2	G	A	0.085	0.174699	0.072415	-196.739	0.184397	0.016433
23	chr23_34931095	34931095	8	T	C	0.311	0.106206	0.0440307	-196.525	0.339667	0.0164493
13	chr13_59215669	59215669	0	C	T	0.487	-0.0946037	0.0392258	-196.575	0.213385	0.0164639
1	chr1_51848571	51848571	1	G	T	0.372	0.102945	0.0426854	-196.522	0.244792	0.0164656
10	chr10_38767687	38767687	1	T	C	0.419	-0.0971751	0.0402967	-196.585	0.199808	0.0164763
11	chr11_69341804	69341804	2	A	G	0.249	-0.109241	0.0453147	-196.507	0.277975	0.0165102
24	chr24_14229081	14229081	0	G	A	0.482	-0.0992716	0.0411804	-196.528	0.220478	0.0165135
21	chr21_38158455	38158455	2	A	G	0.269	-0.10157	0.0421354	-196.576	0.221491	0.0165178
21	chr21_10645422	10645422	0	G	A	0.485	0.0929651	0.038567	-196.486	0.273183	0.016521
9	chr9_15711112	15711112	1	C	A	0.404	-0.0967572	0.040143	-196.626	0.207667	0.0165283
11	chr11_15510545	15510545	1	G	A	0.38	0.104103	0.0431906	-196.603	0.203822	0.0165283
18	chr18_39302863	39302863	2	C	G	0.355	0.100525	0.0417084	-196.476	0.291765	0.0165345
6	chr6_27239352	27239352	0	T	C	0.238	0.10909	0.0452651	-196.521	0.250327	0.0165416
38	chr38_13976522	13976522	0	A	G	0.042	0.234489	0.0973059	-196.531	0.268628	0.0165509
2	chr2_24966932	24966932	12	G	T	0.5	0.0978647	0.0406176	-196.498	0.255526	0.0165682
3	chr3_77795681	77795681	5	A	G	0.285	0.107705	0.0447017	-196.51	0.235931	0.0165687
4	chr4_82226664	82226664	0	G	A	0.354	0.0974213	0.0404364	-196.607	0.207878	0.0165759
13	chr13_31783302	31783302	0	C	T	0.272	0.105287	0.0437035	-196.648	0.199102	0.0165812
16	chr16_8175989	8175989	1	C	A	0.273	0.101258	0.0420321	-196.494	0.287082	0.0165841
30	chr30_10791710	10791710	0	T	C	0.472	-0.0964675	0.040047	-196.6	0.211835	0.0165933
30	chr30_10821146	10821146	0	A	C	0.472	-0.0964675	0.040047	-196.6	0.211835	0.0165933
30	chr30_10915205	10915205	0	G	A	0.472	-0.0964675	0.040047	-196.6	0.211835	0.0165933
21	chr21_11304805	11304805	0	T	C	0.38	-0.0955978	0.0396901	-196.498	0.260294	0.0166044
2	chr2_32039854	32039854	0	C	T	0.126	0.144409	0.0599677	-196.632	0.203039	0.0166266
11	chr11_43061474	43061474	1	A	G	0.315	0.0980997	0.0407433	-196.472	0.294192	0.0166427
29	chr29_30668266	30668266	0	C	T	0.463	0.0958093	0.0397956	-196.676	0.188083	0.0166524
21	chr21_18946451	18946451	0	C	T	0.296	0.106522	0.0442514	-196.525	0.331951	0.0166673
18	chr18_44051780	44051780	3	A	G	0.209	-0.113638	0.0472165	-196.559	0.227693	0.0166877
2	chr2_81048038	81048038	7	T	C	0.44	-0.0998255	0.0414786	-196.531	0.29008	0.0166907
24	chr24_25874298	25874298	0	G	A	0.44	0.0960396	0.0399175	-196.54	0.20981	0.0167231
30	chr30_8025342	8025342	0	G	A	0.34	-0.105609	0.0438993	-196.525	0.235412	0.0167338
24	chr24_43151108	43151108	0	C	A	0.476	-0.0905347	0.0376419	-196.519	0.310539	0.016759
24	chr24_4860334	4860334	4	T	C	0.193	0.128711	0.0535296	-196.505	0.248114	0.0167897
23	chr23_39766714	39766714	1	T	G	0.375	-0.0996351	0.0414509	-196.523	0.305347	0.0168251
9	chr9_15345095	15345095	1	T	C	0.273	-0.109242	0.045448	-196.599	0.219678	0.0168264
36	chr36_16462571	16462571	1	A	G	0.347	0.101948	0.0424153	-196.539	0.31704	0.016831
22	chr22_59284370	59284370	1	A	G	0.336	-0.0963335	0.0400819	-196.505	0.267271	0.0168374
3	chr3_30280345	30280345	1	T	C	0.393	0.0931807	0.0387752	-196.506	0.269256	0.0168517
1	chr1_101624393	101624393	2	C	G	0.329	-0.100788	0.0419472	-196.495	0.268702	0.0168683
38	chr38_1631913	1631913	6	C	G	0.475	0.0938685	0.0390679	-196.562	0.223855	0.0168697
38	chr38_2770567	2770567	5	A	G	0.493	-0.0997078	0.041504	-196.516	0.286708	0.0168849
24	chr24_6153415	6153415	1	G	T	0.195	0.125837	0.0523911	-196.515	0.248317	0.0169068
28	chr28_30675039	30675039	1	A	G	0.321	0.10306	0.0429122	-196.518	0.265632	0.0169171
26	chr26_20203747	20203747	0	A	G	0.469	0.0939407	0.0391184	-196.622	0.211438	0.0169267
23	chr23_44087872	44087872	0	C	T	0.134	0.13744	0.0572326	-196.523	0.247015	0.0169275
38	chr38_10336592	10336592	0	G	A	0.16	0.128593	0.0535574	-196.548	0.236627	0.0169456
14	chr14_35202717	35202717	4	C	T	0.185	-0.117283	0.0488474	-196.522	0.263864	0.0169468
18	chr18_39065889	39065889	1	G	A	0.498	-0.0991943	0.0413157	-196.471	0.267267	0.0169522
1	chr1_101753910	101753910	0	G	A	0.327	-0.101018	0.0420817	-196.502	0.267213	0.0169691
3	chr3_86068582	86068582	0	C	T	0.272	-0.106597	0.0444079	-196.594	0.22148	0.0169741
19	chr19_52863067	52863067	0	G	A	0.319	0.102873	0.0428627	-196.536	0.318814	0.0169895
14	chr14_31844200	31844200	2	C	T	0.116	-0.14235	0.0593143	-196.517	0.270974	0.0169959
23	chr23_10531398	10531398	2	T	C	0.28	0.106286	0.0442921	-196.586	0.327027	0.0170076
38	chr38_13678502	13678502	0	A	G	0.451	0.0933183	0.0388886	-196.534	0.307655	0.0170091
2	chr2_24446382	24446382	0	A	G	0.335	0.095622	0.039849	-196.52	0.266054	0.0170103
2	chr2_24478731	24478731	0	G	A	0.335	0.095622	0.039849	-196.52	0.266054	0.0170103
2	chr2_24478837	24478837	0	C	A	0.335	0.095622	0.039849	-196.52	0.266054	0.0170103
17	chr17_30288779	30288779	0	G	C	0.214	-0.115872	0.0482903	-196.548	0.24911	0.0170155
39	chrX_95777437	95777437	0	T	C	0.121	-0.124778	0.0520067	-196.55	0.242884	0.017026
9	chr9_15049251	15049251	2	C	T	0.469	-0.091758	0.038252	-196.633	0.213768	0.0170481
23	chr23_12821471	12821471	0	G	A	0.168	-0.126844	0.0528794	-196.531	0.333888	0.0170498
6	chr6_73286568	73286568	1	A	T	0.242	-0.11181	0.0466133	-196.497	0.278227	0.0170528
27	chr27_18618344	18618344	0	C	T	0.121	-0.147942	0.0616876	-196.524	0.272379	0.0170724
18	chr18_44047097	44047097	0	T	C	0.207	-0.113095	0.0471612	-196.579	0.227448	0.0170813
28	chr28_32815668	32815668	1	T	C	0.399	-0.0962153	0.0401249	-196.608	0.218968	0.0170885
14	chr14_32874432	32874432	0	A	T	0.099	-0.149779	0.0624687	-196.557	0.239111	0.0170992
24	chr24_35102613	35102613	0	T	C	0.477	0.0870844	0.0363322	-196.617	0.219537	0.0171345
[truncated: 106,085 more rows]
