# Supplementary material for: Multi-omics approach identifies germline regulatory variants associated with hematopoietic malignancies in retriever dog breeds
Source: PLoS Genet. 2021 May 13;17(5):e1009543. doi: 10.1371/journal.pgen.1009543 (PMC8118335; doi:10.1371/journal.pgen.1009543)
Supplement: S13 Table — (XLSX) [file pgen.1009543.s016.xlsx]

## Sheet: Sheet1
S13 Table. Sample information for retrievers used for GWAS or variant genotyping
Breed	Phenotype	Institution	Sample number
Flatcoated retriever	histiocytic sarcoma	NIH	55
		Utrecht	104
		United Kingdom	18
		CSU	1
	control	NIH	55
		Utrecht	63
		United Kingdom	14
	lymphoma	NIH	10
		Utrecht	10
Golden retriever	histiocytic sarcoma	CSU	6
		NIH	17
		Utrecht	1
	lymphoma	CSU	9
